# Supplementary material for: Extending the sRNAome of Apple by Next-Generation Sequencing
Source: PLoS One. 2014 Apr 21;9(4):e95782. doi: 10.1371/journal.pone.0095782 (PMC3994110; doi:10.1371/journal.pone.0095782)
Supplement: Table S1 — miRNA results. The number of sRNA reads associated with apple miRBase entries and families, as well as other plant homologues. Predicted miRNA loci (with their properties) along with novel miRNA target prediction and degradome validation results are also given. (XLSX) [file pone.0095782.s001.xlsx]

## Sheet: Table S1A
Table S1A. Known mdm-miRNA present.
name	sequence	readCount
mdm-miR166a;mdm-miR166b;mdm-miR166c;mdm-miR166d;mdm-miR166e;mdm-miR166f;mdm-miR166g;mdm-miR166h;mdm-miR166i	UCGGACCAGGCUUCAUUCCCC	10841422
mdm-miR398b;mdm-miR398c	UGUGUUCUCAGGUCGCCCCUG	195864
mdm-miR396a	UUCCACAGCUUUCUUGAACAG	143599
mdm-miR396f;mdm-miR396g	UUCCACGGCUUUCUUGAACUG	141818
mdm-miR159a;mdm-miR159b	CUUGGAUUGAAGGGAGCUCC	95901
mdm-miR393a;mdm-miR393b;mdm-miR393c	UCCAAAGGGAUCGCAUUGAUCU	59710
mdm-miR396b	UUCCACAGCUUUCUUGAACUG	57441
mdm-miR396c;mdm-miR396d;mdm-miR396e	UUCCACAGCUUUCUUGAACUU	53885
mdm-miR403a;mdm-miR403b	UUAGAUUCACGCACAAACUCG	52538
mdm-miR162a;mdm-miR162b	UCGAUAAACCUCUGCAUCCAG	36128
mdm-miR1511	ACCUAGCUCUGAUACCAUGAA	25833
mdm-miR7121a;mdm-miR7121b;mdm-miR7121c	UCCUCUUGGUGAUCGCCCUGU	22131
mdm-miR7125	CGAACUUAUUGCAACUAGCUU	17140
mdm-miR827	UUAGAUGACCAUCAACGAACA	16543
mdm-miR171i	UGAGCCGAACCAAUAUCACUC	15573
mdm-miR408a	AUGCACUGCCUCUUCCCUGGC	9555
mdm-miR391	UACGCAGGAGAGAUGACGCCG	6911
mdm-miR168a;mdm-miR168b	UCGCUUGGUGCAGGUCGGGAA	5752
mdm-miR399i;mdm-miR399j	UGCCAAAGGAGAGUUGCCCUG	5578
mdm-miR7122a;mdm-miR7122b	UUAUACAGAGAAAUCACGGUCG	5527
mdm-miR156t;mdm-miR156u;mdm-miR156v;mdm-miR156w	UUGACAGAAGAGAGAGAGCAC	4598
mdm-miR399a;mdm-miR399b;mdm-miR399c	UGCCAAAGGAGAAUUGCCCUG	4145
mdm-miR7121d;mdm-miR7121e;mdm-miR7121f;mdm-miR7121g;mdm-miR7121h	UCCUCUUGGUGAUCGCCCUGC	3769
mdm-miR535d	UGACGACGAGAGAGAGCACGC	3756
mdm-miR408b;mdm-miR408c;mdm-miR408d	ACAGGGAAGAGGUAGAGCAUG	2347
mdm-miR482c	UCUUUCCUAACCCUCCCAUUCC	1613
mdm-miR171a;mdm-miR171b	UUGAGCCGCGUCAAUAUCUCC	1525
mdm-miR2118a;mdm-miR2118b;mdm-miR2118c	CUACCGAUGCCACUAAGUCCCA	1521
mdm-miR167b;mdm-miR167c;mdm-miR167d;mdm-miR167e;mdm-miR167f;mdm-miR167g	UGAAGCUGCCAGCAUGAUCUA	1460
mdm-miR156ab;mdm-miR156ac	UUGACAGAAGAUAGAGAGCAC	1413
mdm-miR395a;mdm-miR395b;mdm-miR395c;mdm-miR395d;mdm-miR395e;mdm-miR395f;mdm-miR395g;mdm-miR395h;mdm-miR395i	CUGAAGUGUUUGGGGGAACUC	1363
mdm-miR482a-3p	UUCCCAAGCCCGCCCAUUCCUA	1283
mdm-miR393d;mdm-miR393e;mdm-miR393f	AUCAUGCGAUCCCUUCGGACG	1222
mdm-miR3627a;mdm-miR3627b;mdm-miR3627c	UCGCAGGAGAGAUGGCACUA	1073
mdm-miR482b	UCUUUCCUAUCCCUCCCAUUCC	1019
mdm-miR477b	ACUCUCCCUCAAGGGCUUCGAC	821
mdm-miR156a;mdm-miR156b;mdm-miR156c;mdm-miR156d;mdm-miR156e;mdm-miR156f;mdm-miR156g;mdm-miR156h;mdm-miR156i;mdm-miR156j;mdm-miR156k;mdm-miR156l;mdm-miR156m;mdm-miR156n;mdm-miR156o	UGACAGAAGAGAGUGAGCAC	568
mdm-miR7120a;mdm-miR7120b	UGUUAUAUUGUCAGAUUGUCA	567
mdm-miR319a;mdm-miR319b	UUGGACUGAAGGGAGCUCCCU	538
mdm-miR7124a;mdm-miR7124b	CACCAAUAUCAACUUUAUUUG	516
mdm-miR858	UUCGUUGUCUGUUCGACCUGA	515
mdm-miR390a;mdm-miR390b;mdm-miR390c;mdm-miR390d;mdm-miR390e;mdm-miR390f	AAGCUCAGGAGGGAUAGCGCC	493
mdm-miR397a;mdm-miR397b	UUGAGUGCAGCGUUGAUGAAA	399
mdm-miR171c;mdm-miR171d;mdm-miR171e	UGAUUGAGCCGCGCCAAUAUC	292
mdm-miR535a	UGACAACGAGAGAGAGCACGC	291
mdm-miR398a	UGUGUUCUCAGGUCACCCCUU	239
mdm-miR482d	AAUGGAAGGGUAGGAAAGAAG	219
mdm-miR399e;mdm-miR399f;mdm-miR399g;mdm-miR399h	UGCCAAAGGAGAUUUGCUCGG	217
mdm-miR394a;mdm-miR394b	UUGGCAUUCUGUCCACCUCC	207
mdm-miR160a;mdm-miR160b;mdm-miR160c;mdm-miR160d;mdm-miR160e	UGCCUGGCUCCCUGUAUGCCA	176
mdm-miR171j;mdm-miR171k;mdm-miR171l	UUGAGCCGCGCCAAUAUCACU	136
mdm-miR172d;mdm-miR172e;mdm-miR172f;mdm-miR172g;mdm-miR172h	AGAAUCUUGAUGAUGCUGCAU	103
mdm-miR167h;mdm-miR167i;mdm-miR167j	UGAAGCUGCCAGCAUGAUCUUA	102
mdm-miR477	ACUCUCCCUCAAGAGCUUCUC	57
mdm-miR535b;mdm-miR535c	UGACAAGGAGAGAGAGCACGC	53
mdm-miR159c	GAAUUCCUUCUCCUCUCCUUU	52
mdm-miR169b	UAGCCAAGGAUGAUUUGCCUGC	47
mdm-miR7123a;mdm-miR7123b	AAGAGCGGGAUGUGUAAAAGG	36
mdm-miR167a	AGAUCAUCUGGCAGUUUCACC	31
mdm-miR482a-5p	AGGAAUGGGCUGUUUGGGAAGA	27
mdm-miR7126	AAAGUAUCAAGGAGCGCAAAG	25
mdm-miR5225a;mdm-miR5225b	UCUGUCGAAGGUGAGAUGGUGC	25
mdm-miR5225c	UCUGUCGUGGGUGAGAUGGUGC	23
mdm-miR171f	UUGAGCCGUGCCAAUAUCACG	18
mdm-miR156p;mdm-miR156q;mdm-miR156r;mdm-miR156s	CUGACAGAAGAUAGAGAGCAC	16
mdm-miR164b;mdm-miR164c;mdm-miR164d;mdm-miR164e;mdm-miR164f	UGGAGAAGCAGGGCACGUGCA	16
mdm-miR169e;mdm-miR169f	UGAAGAGAAGAGCGUUGUUUGG	12
mdm-miR172a;mdm-miR172b;mdm-miR172c	AGAAUCUUGAUGAUGCUGCA	9
mdm-miR156x;mdm-miR156y;mdm-miR156z;mdm-miR156aa	UGACAGAAGAUAGAGAGCAC	9
mdm-miR172m;mdm-miR172n;mdm-miR172o	AGAAUCUUGAUGAUGCUGCAG	8
mdm-miR399d	UGCCAAAGGAGAGUUGCCCUA	6
mdm-miR172i;mdm-miR172j;mdm-miR172k	GGAAUCUUGAUGAUGCUGCAU	5
mdm-miR164a	UGGAGAAGCAGGGCACAUGCC	4
mdm-miR319c	AUCCAACGAAGCAGGAGCUGA	3
mdm-miR171m;mdm-miR171n	UUGAGCCGUGCCAAUAUCACA	2
mdm-miR7127a;mdm-miR7127b	AUACUCAUCGAAUUUGUCAUA	1
mdm-miR169c;mdm-miR169d	UAGCCAAGGAUGACUUGCCCG	1
		11847841

## Sheet: Table S1B
Table S1B. miRNA famalies represented.
family	readCount
miR166	10841422
miR396	396743
miR398	196103
miR159	95953
miR393	60932
miR403	52538
miR162	36128
miR7121	25900
miR1511	25833
miR171	17546
miR7125	17140
miR827	16543
miR408	11902
miR399	9946
miR391	6911
miR156	6604
miR168	5752
miR7122	5527
miR482	4161
miR535	4100
miR167	1593
miR2118	1521
miR395	1363
miR3627	1073
miR477	878
miR7120	567
miR319	541
miR7124	516
miR858	515
miR390	493
miR397	399
miR394	207
miR160	176
miR172	125
miR169	60
miR5225	48
miR7123	36
miR7126	25
miR164	20
miR7127	1

## Sheet: Table S1C
Table S1C. Viridiplantae miRNA present.
name	sequence	readCount
ath-miR159a;gma-miR159a-3p;ptc-miR159a;ptc-miR159b;bna-miR159;vvi-miR159c;sly-miR159;bra-miR159a;mtr-miR159a;pvu-miR159a.1;rco-miR159;aly-miR159a-3p;ahy-miR159;csi-miR159;gma-miR159e-3p;mes-miR159a;nta-miR159;hbr-miR159a;htu-miR159a;cme-miR159a;mes-miR159b;ppe-miR159;cpa-miR159a	UUUGGAUUGAAGGGAGCUCUA	180963
bdi-miR166e-3p	CUCGGACCAGGCUUCAUUCCC	3418
ath-miR165a;ath-miR165b;bna-miR166f;lus-miR166b	UCGGACCAGGCUUCAUCCCCC	3021
mes-miR166i	UUGGACCAGGCUUCAUUCCCC	2490
gma-miR166h-3p;bdi-miR166f;gma-miR166k	UCUCGGACCAGGCUUCAUUCC	1948
ppt-miR319c;ppt-miR319d-3p;ppt-miR319e	CUUGGACUGAAGGGAGCUCCC	1075
ath-miR159b;aly-miR159b-3p;lus-miR159c	UUUGGAUUGAAGGGAGCUCUU	1000
osa-miR166e-3p	UCGAACCAGGCUUCAUUCCCC	736
stu-miR398b-3p	UUGUGUUCUCAGGUCACCCCU	573
ptc-miR168a-3p;ptc-miR168b-3p;aly-miR168a-3p;mtr-miR168c-3p;sly-miR168b-3p	CCCGCCUUGCAUCAACUGAAU	553
ptc-miR396e-3p	CUCAAGAAAGCUGUGGGAGA	477
ptc-miR393a-3p;ptc-miR393b-3p	AUCAUGCUAUCCCUUUGGAUU	331
gma-miR6300	GUCGUUGUAGUAUAGUGG	312
aly-miR165a-3p;aly-miR165b-3p	UCGGACCAGGCUUCAUCCCC	297
gma-miR396a-3p	UUCAAUAAAGCUGUGGGAAG	224
vun-miR319b;mes-miR319h	CUUGGACUGAAGGGAGCUCCU	212
rgl-miR5139	AAACCUGGCUCUGAUACCA	188
mtr-miR396b-3p;aly-miR396a-3p;gma-miR396i-3p	GUUCAAUAAAGCUGUGGGAAG	184
aly-miR157d-3p	GCUCUCUAUGCUUCUGUCAUC	109
osa-miR159a.1;osa-miR159b;sbi-miR159a;sof-miR159a;sof-miR159b;sof-miR159d;zma-miR159a-3p;zma-miR159b-3p;tae-miR159a;tae-miR159b;zma-miR159f-3p;zma-miR159j-3p;zma-miR159k-3p;hvu-miR159b;hvu-miR159a;far-miR159;ssp-miR159a;bdi-miR159b-3p.1	UUUGGAUUGAAGGGAGCUCUG	89
ppt-miR319a;ppt-miR319b;sly-miR319	CUUGGACUGAAGGGAGCUCC	86
ppe-miR6284	UUUGGACCAUGGAUGAAGAUU	76
lus-miR159b	UUUGGAUUGAAGGGAGCUCUC	65
gma-miR396b-3p;mtr-miR396a-3p;gma-miR396k	GCUCAAGAAAGCUGUGGGAGA	59
hbr-miR6173	AGCCGUAAACGAUGGAUACU	54
ppe-miR398b	CGUGUUCUCAGGUCGCCCCUG	38
aly-miR390a-3p;lja-miR390a-3p;lja-miR390b-3p	CGCUAUCCAUCCUGAGUUUCA	35
ppe-miR858	CUCGUUGUCUGUUCGACCUUG	29
mtr-miR4414a-5p	AGCUGCUGACUCGUUGGUUCA	19
csi-miR3952	UGAAGGGCCUUUCUAGAGCAC	18
aqc-miR159	UUUGGACUGAAGGGAGCUCUA	16
stu-miR398a-3p	UAUGUUCUCAGGUCGCCCCUG	14
ppe-miR169e-5p;ppe-miR169d	UGAGCCAAGGAUGACUUGCCA	10
ath-miR858a;aly-miR858-5p	UUUCGUUGUCUGUUCGACCUU	10
cpa-miR8155	UAACCUGGCUCUGAUACCA	9
gma-miR390a-3p;gma-miR390c;mes-miR390	CGCUAUCCAUCCUGAGUUUC	9
cln-miR162	UUGAUAAACCUCUGCAUCCAG	8
aly-miR167b-3p	GGUCAUGCUCUGACAGCCUCACU	8
osa-miR396a-3p;osa-miR396b-3p	GUUCAAUAAAGCUGUGGGAA	5
csi-miR482a-3p	UCUUCCCUAUGCCUCCCAUUCC	5
ppt-miR894	CGUUUCACGUCGGGUUCACC	5
vvi-miR3634-3p	UUUCCGACUCGCACUCAUGCCGU	5
sbi-miR171f;lus-miR171h	AUGAGCCGAACCAAUAUCACU	5
pde-miR159	UUUGGUUUGAAGGGAGCUCUA	5
gma-miR172k	UGAAUCUUGAUGAUGCUGCAU	4
ppt-miR166j;ppt-miR166k;ppt-miR166l	UCCGGACCAGGCUUCAUUCCC	3
osa-miR5083	AGACUACAAUUAUCUGAUCA	3
ath-miR827	UUAGAUGACCAUCAACAAACU	3
lus-miR398f	GGUGUUCUCAGGUCGCCCCUG	3
tcc-miR169g	UAGCCAGGGAUGACUUGCCUA	2
ptc-miR399h	UGCCAAAGGAGAGUUUCCCUG	2
gma-miR166u	UCUCGGACCAGGCUUCAUUC	2
ptc-miR160b-3p;ptc-miR160c-3p;bra-miR160a-3p;aly-miR160a-3p;cpa-miR160c-3p;cpa-miR160f-3p	GCGUAUGAGGAGCCAUGCAUA	1
mtr-miR156j	UGACAGAAGAGGGUGAGCAC	1
lja-miR171c	UGAGCCGAAUCAAUAUCACUC	1
osa-miR408-3p;sof-miR408a;sof-miR408b;sof-miR408c;sof-miR408d;zma-miR408a;tae-miR408;sbi-miR408;zma-miR408b-3p;rco-miR408;bdi-miR408-3p;ssp-miR408d;ssp-miR408a;dpr-miR408;cpa-miR408	CUGCACUGCCUCUUCCCUGGC	1
rgl-miR5141	AGACCCGACGCGACUGACAGAUAA	1
gma-miR319c	UUGGACUGAAAGGAGCUCCU	1
han-miR1310	AGGCAUCGGGGGCGCAACGCCC	1
csi-miR482b	UCUUGCCCACCCCUCCCAUUCC	1
ppe-miR6282	GUUGAUCGAUGUGGGAUGUUACA	1
csi-miR3951	UAGAUAAAGAUGAGAGAAAAA	1
mtr-miR395g;cme-miR395b;cme-miR395c	UUGAAGUGUUUGGGGGAACUC	1
ath-miR159c;aly-miR159c-3p	UUUGGAUUGAAGGGAGCUCCU	1
ptc-miR6478	CCGACCUUAGCUCAGUUGGUG	1
ghr-miR827a;ghr-miR827b;ghr-miR827c;csi-miR827;tcc-miR827;mes-miR827;ppe-miR827	UUAGAUGACCAUCAACAAACA	1
mtr-miR171b;vvi-miR171b;lus-miR171g;cme-miR171h;lja-miR171b;lus-miR171j	UGAUUGAGCCGCGUCAAUAUC	1
vvi-miR3627-5p	UUGUCGCAGGAGAGACGGCACU	1
osa-miR162b	UCGAUAAGCCUCUGCAUCCAG	1
cme-miR169k	UGAGCCAAGGAUGACUUGCCU	1
aly-miR395i;cca-miR395b;cca-miR395c;lus-miR395e	CUGAAGUGUUUGGAGGAACUC	1
ama-miR156	CUGACAGAAGAGAGUGAGCAC	1
aly-miR393a-3p	AUCAUGCUAUCUCUUUGGAUU	1
aly-miR169j-3p;aly-miR169k-3p;aly-miR169l-3p	GGCAGUCUCCUUGGCUAUC	1
vvi-miR399i;tcc-miR399a	CGCCAAAGGAGAGUUGCCCUG	1
ppe-miR399b	UCUGCCAAAGGAGAAUUGCCC	1
vvi-miR3624-3p	UCAGGGCAGCAGCAUACUACU	1
		198840

## Sheet: Table S1D
Table S1D. Predicted miRNA information. Apple genomic regions predicted to be MIR with the mature miRNA complements predicted for the precursor.
Precursor				Mature miRNAa					Mature miRNA*a					Trancript overlap
Name	Locus	Strand	Known MIR	Name	miRNA	Length	readCount	Homolog	Name	miRNA	Length	readCount	Homolog
mdm-MIRX1	chr1:14611226-14611362	-		miRX1-5p	ACACGAGGACCGUUGGAUGAAAAU	24	2462		miRX1-3p	UUUCAUCCAACGAUCCUUGUGUCC	24	2
mdm-MIRX2	chr1:16332792-16332992	-		miRX2-5p	UAGGCGUAGAUAGACCGUGGG	21	1773		miRX2-3p	AACGGUCUAUCCACUCCUCUC	21	97
mdm-MIRX3	chr1:22777167-22777279	+		miRX3-5p	AUGUGCACCAGAGAAGUUGAA	21	350		miRX3-3p	CAACUUCUACAGGUACGCAUCU	22	2
mdm-MIRX4	chr1:26279173-26279399	+		miRX4-5p	AAGGGCCGUUGGAUGAAAAUCUAA	24	59		miRX4-3p	AGAUUUUCAUCCAACGGCUCUUGU	24	3
mdm-MIRX5	chr1:29690456-29690726	-		miRX5a-5p	AAUCCGGGCUCUUGAAAUUUGAUC	24	243		miRX5a-3p	UCAAAUUUCAAGGACUUGGAUUUG	24	0		MDP0000559008
				miRX5b-5p	AUCCGGGCUCUUGAAAUUUGAUCC	24	157		miRX5b-3p	AUCAAAUUUCAAGGACUUGGAUUU	24	2		MDP0000559008
mdm-MIRX6	chr1:31412738-31412851	-	mdm-MIR399i	mdm-miR399i;mdm-miR399j	UGCCAAAGGAGAGUUGCCCUG	21	5578		miRX6-5p	GGGCUCCUCCCUCUUGGCAGG	21	6		MDP0000451172
mdm-MIRX7	chr1:31900057-31900226	-	mdm-MIR393b	mdm-miR393a;mdm-miR393b;mdm-miR393c	UCCAAAGGGAUCGCAUUGAUCU	22	59710		mdm-miR393d;mdm-miR393e;mdm-miR393f	AUCAUGCGAUCCCUUCGGACG	21	1222
mdm-MIRX8	chr1:31938172-31938341	-	mdm-MIR393c	mdm-miR393a;mdm-miR393b;mdm-miR393c	UCCAAAGGGAUCGCAUUGAUCU	22	59710		mdm-miR393d;mdm-miR393e;mdm-miR393f	AUCAUGCGAUCCCUUCGGACG	21	1222		MDP0000249678
mdm-MIRX9	chr1:32986667-32986878	+	mdm-MIR156n	miRX9a-5p	UUGACAGAAGAGAGUGAGCAC	21	830	gma-miR156k;gma-miR156n;gma-miR156o;Cluster_156018a;Cluster_165719a	miRX9a-3p	GCUCAUGUCUCUUUCUGUCAGCU	23	12
				mdm-miR156a;mdm-miR156b;mdm-miR156c;mdm-miR156d;mdm-miR156e;mdm-miR156f;mdm-miR156g;mdm-miR156h;mdm-miR156i;mdm-miR156j;mdm-miR156k;mdm-miR156l;mdm-miR156m;mdm-miR156n;mdm-miR156o	UGACAGAAGAGAGUGAGCAC	20	568		miRX9b-3p	GCUCAUGUCUCUUUCUGUCAGC	22	158
mdm-MIRX10	chr1:34713258-34713398	-		miRX10-3p	AUAGAUAUCAAACUCGAAUUGCCU	24	181		miRX10-5p	AAAAUUUGAGUGUGAUUCUAACA	23	1		MDP0000318860
mdm-MIRX11	chr1:35187355-35187588	-	mdm-MIR171i	mdm-miR171i	UGAGCCGAACCAAUAUCACUC	21	15573		miRX11-5p	GUGAUAUUGGUUUUGGCUCAUA	22	1
mdm-MIRX12	chr1:35283279-35283374	+		mdm-miR166a;mdm-miR166b;mdm-miR166c;mdm-miR166d;mdm-miR166e;mdm-miR166f;mdm-miR166g;mdm-miR166h;mdm-miR166i	UCGGACCAGGCUUCAUUCCCC	21	10841422		miRX12-5p	GGAAUGUUGUCUGGUACGAGG	21	7
mdm-MIRX13	chr1:35642507-35642744	-		miRX13-5p	UUUGACCGUUAGAUUUGACUUU	22	266		miRX13-3p	AGUCAAUCCAACGGUCAAGAA	21	0		MDP0000736058
mdm-MIRX14	chr1:35764683-35764869	+		miRX14-5p	UCCAAAGGGAUCGCAUUGAUC	21	1051	osa-miR393a;sbi-miR393a;mtr-miR393a;ptc-miR393a-5p;ptc-miR393b-5p;ptc-miR393c;mtr-miR393b-5p;bna-miR393;vvi-miR393b;gma-miR393a;vvi-miR393a;sbi-miR393b;rco-miR393;tcc-miR393b;bdi-miR393a;bdi-miR393b-5p;lus-miR393a;lus-miR393b;lus-miR393c;lus-miR393d;cme-miR393a;cme-miR393b;cme-miR393c;ppe-miR393b	miRX14-3p	UCAUGCUAUCCCUUUGGAUU	20	6		MDP0000323014
mdm-MIRX15	chr2:14578503-14578638	-		miRX15-3p	AAUAGAUCUCAAACCUGAGGGGCU	24	1320		miRX15-5p	CUCCUCAGGUUUGAGGUCUAUUAC	24	0
mdm-MIRX16	chr2:14988082-14988257	-	mdm-MIR156f	miRX16a-5p	UUGACAGAAGAGAGUGAGCAC	21	830	gma-miR156k;gma-miR156n;gma-miR156o;Cluster_156018a;Cluster_165719a	miRX16a-3p	GCUCAUGUCUCUUUCUGUCAGCU	23	12
				mdm-miR156a;mdm-miR156b;mdm-miR156c;mdm-miR156d;mdm-miR156e;mdm-miR156f;mdm-miR156g;mdm-miR156h;mdm-miR156i;mdm-miR156j;mdm-miR156k;mdm-miR156l;mdm-miR156m;mdm-miR156n;mdm-miR156o	UGACAGAAGAGAGUGAGCAC	20	568		miRX16b-3p	GCUCAUGUCUCUUUCUGUCAGC	22	158
mdm-MIRX17	chr2:2712579-2712699	+	mdm-MIR7121d	mdm-miR7121d;mdm-miR7121e;mdm-miR7121f;mdm-miR7121g;mdm-miR7121h	UCCUCUUGGUGAUCGCCCUGC	21	3769		miRX17-3p	AGGGUGGUUACCAAUGGGAUG	21	195
mdm-MIRX18	chr2:2714466-2714586	+	mdm-MIR7121e	mdm-miR7121d;mdm-miR7121e;mdm-miR7121f;mdm-miR7121g;mdm-miR7121h	UCCUCUUGGUGAUCGCCCUGC	21	3769		miRX18-3p	AGGGUGGUUACCAAUGGGAUG	21	195
mdm-MIRX19	chr2:2724649-2724780	+	mdm-MIR7121a	mdm-miR7121a;mdm-miR7121b;mdm-miR7121c	UCCUCUUGGUGAUCGCCCUGU	21	22131		miRX19-3p	AGGGUGAUUAACAAAGGGAUG	21	80		MDP0000192746
mdm-MIRX20	chr2:38726579-38726651	+		miRX20-5p	UGAAAUAAGGAGAUCUGAAAU	21	75		miRX20-3p	UUCAGAUCUCGUUAUUUCAUA	21	40
mdm-MIRX21	chr2:38742842-38742907	+		miRX21-3p	UUCAGAUCUCGUUAUUUCAUA	21	40		miRX21-5p	UGAAAUAAGGAGAUCUGAAUU	21	7
mdm-MIRX22	chr2:5837525-5837637	-		miRX22-3p	ACACAGAUCUCCAAAUUUAAACUC	24	349		miRX22-5p	GUUUAAAUUUUGAGAUUUGUGUCU	24	3
mdm-MIRX23	chr3:12394418-12394524	-	mdm-MIR172g	mdm-miR172d;mdm-miR172e;mdm-miR172f;mdm-miR172g;mdm-miR172h	AGAAUCUUGAUGAUGCUGCAU	21	103		miRX23-5p	GUGGCAUCAUCAAGAUUCACA	21	0
mdm-MIRX24	chr3:12568635-12568897	+		miRX24-3p	AGGUGCAGGUGCCAGUGCAGG	21	35		miRX24-5p	UGCAUUUGCACCUGCACUUGU	21	5
mdm-MIRX25	chr3:12966125-12966205	-		miRX25-3p	CAUCCAAUACCCCGCGGCUGCC	22	42		miRX25-5p	CAGCUUCGGGAUUGGACAAUGCC	23	0
mdm-MIRX26	chr3:23307044-23307141	+	mdm-MIR398b	mdm-miR398b;mdm-miR398c	UGUGUUCUCAGGUCGCCCCUG	21	195864		miRX26-5p	GGAGUGACCUGAGAUCACAUG	21	66		MDP0000297773
mdm-MIRX27	chr3:30698937-30699178	+		miRX27-3p	AUACGAUGUACGAUGAACGGACAU	24	287		miRX27-5p	GUCCGUUCAUCUGUCAUUCUUUGG	24	1		MDP0000295800
mdm-MIRX28	chr3:34825404-34825508	-	mdm-MIR167d	mdm-miR167b;mdm-miR167c;mdm-miR167d;mdm-miR167e;mdm-miR167f;mdm-miR167g-	UGAAGCUGCCAGCAUGAUCUA	21	1460		miRX28a-3p	GAUCAUGUGGUAGCUUCACC	20	47
				miRX28b-5p	UGAAGCUGCCAGCAUGAUCUAA	22	204	bna-miR167a;bna-miR167b	miRX28b-3p	AGAUCAUGUGGUAGCUUCACC	21	117
mdm-MIRX29	chr3:34830377-34830502	-		mdm-miR167b;mdm-miR167c;mdm-miR167d;mdm-miR167e;mdm-miR167f;mdm-miR167g	UGAAGCUGCCAGCAUGAUCUA	21	1460		miRX29-3p	GGUCAUGCUCUGACAGCCUCACU	23	8	aly-miR167b-3p	MDP0000754791
mdm-MIRX30	chr3:6961369-6961541	-		miRX30-5p	GACCGGAGUCUGUUGAGCAAC	21	96		miRX30-3p	UGUUUAGCAGGCUCUGAUCCC	21	2		MDP0000641838
mdm-MIRX31	chr4:20797515-20797721	+		miRX31-5p	ACGGACCAUUGGAUUUUGAUCUAA	24	2555		miRX31-3p	AGAUCAAAAUCCAACGGCCUAUGU	24	1
mdm-MIRX32	chr4:21049034-21049157	+		miRX32-3p	GAGAAAUUUUUCAGUGUGAC	20	337		miRX32-5p	CACAACUAAAAAUUUCUCCA	20	0
mdm-MIRX33	chr4:21049401-21049467	+		miRX33-3p	GAGAAAUUUUUCAGUGUGAC	20	337		miRX33-5p	CACAACUAAAAAUUUCUCCA	20	0
mdm-MIRX34	chr4:21508298-21508398	+		miRX34-5p	ACAGGCGGGGGAACAAAUAUGAAU	24	2144		miRX34-3p	UCAUAUUUGUUCUACCGUCGGUGG	24	15		MDP0000136671
mdm-MIRX35	chr4:21508844-21509085	+		miRX35-5p	UAACUUGGCUAUUGUAGAACC	21	1232		miRX35-3p	UUCUACAAUAAUCAAGUUAAC	21	2		MDP0000136671
mdm-MIRX36	chr4:23637946-23638048	+	mdm-MIR167f	mdm-miR167b;mdm-miR167c;mdm-miR167d;mdm-miR167e;mdm-miR167f;mdm-miR167g	UGAAGCUGCCAGCAUGAUCUA	21	1460		miRX36a-3p	GAUCAUGUGGUCGCUUCACC	20	45
				miRX36b-5p	UGAAGCUGCCAGCAUGAUCUAA	22	204	bna-miR167a;bna-miR167b	miRX36b-3p	AGAUCAUGUGGUCGCUUCACC	21	15
mdm-MIRX37	chr4:24457793-24457972	-		miRX37-5p	UCCGGACAGAUCAAAGUAUGU	21	91		miRX37-3p	AUACUUUGAUCUGUCCGGACA	21	2		MDP0000443704
mdm-MIRX38	chr4:24779653-24779885	+		miRX38-5p	AAUAUACGAUGAACGGAUGUGAUU	24	84		miRX38-3p	UCGCAUUCGUUCAUCAUAUAUCGU	24	0
mdm-MIRX39	chr5:11622984-11623179	-		miRX39-3p	GCACGAUGUACGAUAAACGGAUA	23	288		miRX39-5p	UCCAUUUAUCUUACAUCGUGCGG	23	0
mdm-MIRX40	chr5:1166980-1167178	-		miRX40-5p	CCCUUGAAAUUUGAUCAAACGGCU	24	884		miRX40-3p	CCGUUAGAUCAAAUUUUAAGGACC	24	1
mdm-MIRX41	chr5:1309089-1309234	+	mdm-MIR7127a	miRX41-3p	CACUCUGACAAAUUGGAUGAG	21	141		miRX41-5p	CAUCGAAUUUGUCAUAGUGUU	21	54
mdm-MIRX42	chr5:16403605-16403701	-	mdm-MIR166e	mdm-miR166a;mdm-miR166b;mdm-miR166c;mdm-miR166d;mdm-miR166e;mdm-miR166f;mdm-miR166g;mdm-miR166h;mdm-miR166i	UCGGACCAGGCUUCAUUCCCC	21	10841422		miRX42-5p	GAAAUGUUGUCUGGUUCGAGA	21	26
mdm-MIRX43	chr5:17614364-17614511	-		miRX43-3p	AACCGUUGGAUCAAAUUUUAAGAA	24	2051		miRX43-5p	CUUGAAAUUUGAUCUAACGGCUAA	24	5
mdm-MIRX44	chr5:2584174-2584293	-		miRX44-3p	AGUGUAGAAUGAGAUUUUUAAAAU	24	395		miRX44-5p	UUCAAAAAUCUCAUUUUACACUCC	24	2
mdm-MIRX45	chr5:3063675-3063827	-		miRX45-3p	UUUCGUCAGCUGUGCACCCAA	21	1270		miRX45-5p	GAGUGCAGCGUUGAUGAAAGU	21	30
mdm-MIRX46	chr5:4974442-4974647	+		miRX46-5p	CUCGAAGCCUGUGGUUACAUG	21	46		miRX46-3p	UGUAACCCCAGGCUCCGAGCU	21	1		MDP0000256637
mdm-MIRX47	chr5:6137035-6137214	+		miRX47-5p	AGGAAUCCCGUGAUCAUGAUCGUU	24	245		miRX47-3p	CGAUCACGAUUACGAGAACCCUAA	24	1
mdm-MIRX48	chr5:6214321-6214454	+	mdm-MIR399a	mdm-miR399a;mdm-miR399b;mdm-miR399c	UGCCAAAGGAGAAUUGCCCUG	21	4145		miRX48-5p	GUGCAAUUCUCCUUUGGCAGA	21	4
mdm-MIRX49	chr6:21019489-21019589	-		miRX49-3p	AAUGUAGAAUGAGAUUUUUGAAAU	24	43		miRX49-5p	UCUAAAAAUCUCAUUUGACACUCC	24	1
mdm-MIRX50	chr6:2109225-2109499	-		mdm-miR168a;mdm-miR168b	UCGCUUGGUGCAGGUCGGGAA	21	5752		miRX50-3p	CCCGCCUUGCAUCAACUGAAU	21	553	ptc-miR168a-3p;ptc-miR168b-3p;aly-miR168a-3p;mtr-miR168c-3p;sly-miR168b-3p	MDP0000144366
mdm-MIRX51	chr6:24614144-24614290	+		miRX51-5p	UCAUUCAUCAUAUAUCGUGCGGUU	24	11		miRX51-3p	CCGCACGAUAUAUGAUGAAUGAUU	24	0
mdm-MIRX52	chr6:24964884-24965053	+		miRX52-5p	AUUGACGGACCGAGUAAUUUUGAC	24	192		miRX52-3p	AUGGAUUACGUGGUCUGUCGAUUU	24	1
mdm-MIRX53	chr6:27406435-27406549	-	mdm-MIR162b	mdm-miR162a;mdm-miR162b	UCGAUAAACCUCUGCAUCCAG	21	36128		miRX53-5p	GGAGGCAGCGGUUCAUCGAUC	21	12	aly-miR162a-5p;aly-miR162b-5p;stu-miR162a-5p;stu-miR162b-5p	MDP0000327756
mdm-MIRX54	chr6:28400091-28400271	+	mdm-MIR156ab	mdm-miR156ab;mdm-miR156ac	UUGACAGAAGAUAGAGAGCAC	21	1413		miRX54-3p	GCUCUCUAUGCUUCUGUCAUCA	22	0
mdm-MIRX55	chr6:28522344-28522567	+		miRX55-3p	UUUGGAUUGAAGGGAGCUCUA	21	180963	ath-miR159a;gma-miR159a-3p;ptc-miR159a;ptc-miR159b;bna-miR159;vvi-miR159c;sly-miR159;bra-miR159a;mtr-miR159a;pvu-miR159a.1;rco-miR159;aly-miR159a-3p;ahy-miR159;csi-miR159;gma-miR159e-3p;mes-miR159a;nta-miR159;hbr-miR159a;htu-miR159a;cme-miR159a;mes-miR159b;ppe-miR159;cpa-miR159a	miRX55-5p	GAGCUCCUUGAAGUCCAAAAG	21	2033
mdm-MIRX56	chr7:17166836-17166930	+		miRX56-3p	CAAUCACCCCAUAUCGUCUAAUA	23	10		miRX56-5p	UUAGACAAUAUGGGGUGACUGAU	23	2
mdm-MIRX57	chr7:21621590-21621778	+	mdm-MIR166g	mdm-miR166a;mdm-miR166b;mdm-miR166c;mdm-miR166d;mdm-miR166e;mdm-miR166f;mdm-miR166g;mdm-miR166h;mdm-miR166i	UCGGACCAGGCUUCAUUCCCC	21	10841422		miRX57-5p	GGAAUGUUGUCUGGCUCGAGG	21	1378	osa-miR166d-5p;zma-miR166c-5p;gma-miR166a-5p;mtr-miR166g-5p;csi-miR166e-5p;aly-miR166a-5p;aly-miR166c-5p;aly-miR166d-5p;gma-miR166c-5p;bdi-miR166e-5p;gma-miR166l;stu-miR166a-5p
mdm-MIRX58	chr7:24073633-24073920	-		miRX58-5p	UAGGCGUAGAUAGACCGUGGG	21	1773		miRX58-3p	UACGGUCUAUCCACUCCUCUC	21	1
mdm-MIRX59	chr7:24339503-24339681	+		miRX59-3p	ACCGUGAUCACACAAAACAGGAGG	24	366		miRX59-5p	UUUUAUUUUUGUGGUCACGGUUA	23	0
mdm-MIRX60	chr7:26618542-26618787	-		miRX60-3p	UUGGAUCAAAUUUCAACGGCC	21	5209		miRX60-5p	CCGUUAAAAUUUGAUCCAAUG	21	83
mdm-MIRX61	chr7:28506071-28506208	-	mdm-MIR393a	mdm-miR393a;mdm-miR393b;mdm-miR393c	UCCAAAGGGAUCGCAUUGAUCU	22	59710		mdm-miR393d;mdm-miR393e;mdm-miR393f	AUCAUGCGAUCCCUUCGGACG	21	1222		MDP0000313025
mdm-MIRX62	chr7:29019892-29020042	-		miRX62-3p	AUGAAGCUGUGUUCCCGGCACACU	24	54		miRX62-5p	UUUGCCGAGAACACGGUUUGGUAC	24	2
mdm-MIRX63	chr7:29484216-29484381	-		miRX63-5p	AUCCGAGCAGUUGAAAUUUGAUCU	24	47		miRX63-3p	AUUAAAUUUCAACGGUCGAAUCC	23	2
mdm-MIRX64	chr7:4055351-4055521	-		miRX64-5p	AACACGACUCGGUACAUCAAAUGC	24	35		miRX64-3p	AACUGGUGUACCGAGUCGCGUUCC	24	0
mdm-MIRX65	chr8:14382243-14382365	+		miRX65-3p	AUAAUGACAUGUGGUAUACCGCCU	24	121		miRX65-5p	ACGAUACGCCACAUAUUAUUAUAC	24	0
mdm-MIRX66	chr8:33704847-33704964	-		miRX66-3p	GUUUUUGAAUGAAAGGCUCAUGUG	24	55		miRX66-5p	CAUGGGUCUUUCAUUCAAAAAUAU	24	5		MDP0000319620
mdm-MIRX67	chr8:865727-865859	-		miRX67-3p	CCGCACGAUGUACGAUGAACGAAU	24	652		miRX67-5p	AUGUUUAUCGUAUAUUGUGCAGUC	24	0		MDP0000264173
mdm-MIRX68	chr8:8712726-8712870	-		miRX68a-5p	UUGACAGAAGAGAGUGAGCAC	21	830	gma-miR156k;gma-miR156n;gma-miR156o;Cluster_156018a;Cluster_165719a	miRX68a-3p	GCUCAUGUCUCUUUCUGUCAGCU	23	12
				mdm-miR156a;mdm-miR156b;mdm-miR156c;mdm-miR156d;mdm-miR156e;mdm-miR156f;mdm-miR156g;mdm-miR156h;mdm-miR156i;mdm-miR156j;mdm-miR156k;mdm-miR156l;mdm-miR156m;mdm-miR156n;mdm-miR156o	UGACAGAAGAGAGUGAGCAC	20	568		miRX68b-3p	GCUCAUGUCUCUUUCUGUCAGC	22	158
mdm-MIRX69	chr9:10374907-10375106	-		miRX69-3p	UGAUGAGUAACCUUCAACUUGGAC	24	16		miRX69-5p	CCAAGUUGAAGAUUACUCAUGAAU	24	5		MDP0000413933
mdm-MIRX70	chr9:2641566-2641696	+	mdm-MIR3627c	miRX70a-3p	GUUGCCAUCUCUCCUGUGACC	21	1310		miRX70a-5p	UCGCAGGAGAGAUGGCACUAA	21	5
				mdm-miR3627a;mdm-miR3627b;mdm-miR3627c	UCGCAGGAGAGAUGGCACUA	20	1073		miRX70b-3p	UUGCCAUCUCUCCUGUGACC	20	124
mdm-MIRX71	chr9:2644725-2644828	+	mdm-MIR5225c	miRX71-3p	UUCAUCUCUCCUCGACAGAAG	21	969		mdm-miR5225c	UCUGUCGUGGGUGAGAUGGUGC	22	23
mdm-MIRX72	chr9:7260421-7260559	-		miRX72-3p	GCACGAUGUACGAUGAACGGAUA	23	423		miRX72-5p	UCCAUUCAUCAUACAUCGUGCAG	23	0
mdm-MIRX73	chr10:16797098-16797261	+		miRX73-3p	AGUGUAGAAUGAGAUUUUUGGAGU	24	2966		miRX73-5p	UCCAAAAAUCUCAUUAUACACUCC	24	1
mdm-MIRX74	chr10:17074722-17074944	+	mdm-MIR535d	miRX74a-5p	UGACGACGAGAGAGAGCACGCU	22	4800		miRX74a-3p	CGUGCUCUUUCUUGUUGUCAUA	22	147
				mdm-miR535d	UGACGACGAGAGAGAGCACGC	21	3756		miRX74b-3p	GUGCUCUUUCUUGUUGUCAUA	21	18
mdm-MIRX75	chr10:22522898-22522994	+	mdm-MIR166c	mdm-miR166a;mdm-miR166b;mdm-miR166c;mdm-miR166d;mdm-miR166e;mdm-miR166f;mdm-miR166g;mdm-miR166h;mdm-miR166i	UCGGACCAGGCUUCAUUCCCC	21	10841422		miRX75-5p	GGAAUGUUGUCUGGUUCGAGA	21	4
mdm-MIRX76	chr10:31421784-31421939	+	mdm-MIR399e	miRX76-5p	GGGCAAAGUCUCUUCUGGCAUG	22	1028		mdm-miR399e;mdm-miR399f;mdm-miR399g;mdm-miR399h	UGCCAAAGGAGAUUUGCUCGG	21	217
mdm-MIRX77	chr10:31429552-31429664	+		miRX77-3p	CUGCCAAAGGAGAUCUGCUCAG	22	291		miRX77-5p	GAGCAGCCUCCUCUUGGCAAAC	22	0
mdm-MIRX78	chr10:31433631-31433756	-	mdm-MIR399b	mdm-miR399a;mdm-miR399b;mdm-miR399c	UGCCAAAGGAGAAUUGCCCUG	21	4145		miRX78-5p	GUGCAAAUCUCCUUUGGCAGA	21	15
mdm-MIRX79	chr10:32905147-32905288	+		miRX79-3p	AAUGAACGGAUACGAUUUACGGAU	24	103		miRX79-5p	CCAUAAAUCGUGUUCGUUUAUCGU	24	0
mdm-MIRX80	chr10:33302984-33303149	-		miRX80-5p	AGGGGAUUCGGAUUGUUAAAAUUU	24	62		miRX80-3p	AUUUUAAUAGUUCGGAUUUCCUGC	24	1
mdm-MIRX81	chr10:33630985-33631125	-	mdm-MIR397b	mdm-miR397a;mdm-miR397b	UUGAGUGCAGCGUUGAUGAAA	21	399		miRX81-3p	UCAUCAACGCUGCACCCAAUU	21	2
mdm-MIRX82	chr10:453059-453275	-		miRX82-5p	UUAAGGUGAGCUGAUCGUACC	21	35		miRX82-3p	UAUGAUCAACUCGCCUUGAGC	21	1
mdm-MIRX83	chr10:7197204-7197366	-		miRX83-3p	AAUGACCCGAAUUCUCGAACUUGA	24	201		miRX83-5p	AAGUUUGAAGAUCUGAGUAAUUGA	24	0
mdm-MIRX84	chr11:11883781-11883873	+	mdm-MIR391	miRX84-3p	CGACGGCGUCAUCUCUCCUGC	21	18879		miRX84-5p	AGGAGAGAUGACGCCGACAGUC	22	0
mdm-MIRX85	chr11:27728867-27729003	+		miRX85-3p	CCGCAUGAUAUACGAUGAACGGCU	24	222		miRX85-5p	CUAUUUAUCGUAUAUCGUACGGUU	24	0
mdm-MIRX86	chr11:3449027-3449157	-	mdm-MIR156u	mdm-miR156t;mdm-miR156u;mdm-miR156v;mdm-miR156w	UUGACAGAAGAGAGAGAGCAC	21	4598		miRX86-3p	GCUUUCUCUUCUUCUGUCAUCA	22	4
mdm-MIRX87	chr11:3449851-3450007	-	mdm-MIR156v	mdm-miR156t;mdm-miR156u;mdm-miR156v;mdm-miR156w	UUGACAGAAGAGAGAGAGCAC	21	4598		miRX87-3p	GCUUUCUCUUCUUCUGUCAUCA	22	4
mdm-MIRX88	chr11:36101240-36101359	-	mdm-MIR167b	mdm-miR167b;mdm-miR167c;mdm-miR167d;mdm-miR167e;mdm-miR167f;mdm-miR167g	UGAAGCUGCCAGCAUGAUCUA	21	1460		miRX88-3p	GGUCAUGCUCUGACAGCUUCACU	23	3
mdm-MIRX89	chr11:36862237-36862399	+		miRX89-3p	GCACGAUGUACGAUGAACGGACA	23	527		miRX89-5p	UCCAUUCAUCGUAUAUCGUACGG	23	0		MDP0000304462
mdm-MIRX90	chr11:5537667-5537791	+	mdm-MIR390a	mdm-miR390a;mdm-miR390b;mdm-miR390c;mdm-miR390d;mdm-miR390e;mdm-miR390f	AAGCUCAGGAGGGAUAGCGCC	21	493		miRX90-3p	CGCUAUCCAUCCUGAGUUUCA	21	35	aly-miR390a-3p;lja-miR390a-3p;lja-miR390b-3p
mdm-MIRX91	chr11:9852162-9852322	-		miRX91-3p	CCGCACGAUGUACAAUGAACGGCU	24	196		miRX91-5p	CCAUUCAUCGUAUAUCGUGCGAUA	24	1
mdm-MIRX92	chr12:10087411-10087703	-		miRX92-3p	UUGAGGAUGCAUAGUUUUCAG	21	1704		miRX92-5p	GAAAAUAAUGCAUCUUCAACG	21	28
mdm-MIRX93	chr12:25022366-25022507	+	mdm-MIR171e	mdm-miR171c;mdm-miR171d;mdm-miR171e	UGAUUGAGCCGCGCCAAUAUC	21	292		miRX93-5p	UGUUGGCCCGGUUUCACUCAGA	22	0
mdm-MIRX94	chr12:29758393-29758521	+	mdm-MIR390b	mdm-miR390a;mdm-miR390b;mdm-miR390c;mdm-miR390d;mdm-miR390e;mdm-miR390f	AAGCUCAGGAGGGAUAGCGCC	21	493		miRX94-3p	CGCUAUCCAUCCUGAGUUUCA	21	35	aly-miR390a-3p;lja-miR390a-3p;lja-miR390b-3p
mdm-MIRX95	chr12:30026946-30027141	+		miRX95-3p	CAUGUGCCCCUCUUCCCCAUC	21	334		mdm-miR164b;mdm-miR164c;mdm-miR164d;mdm-miR164e;mdm-miR164f	UGGAGAAGCAGGGCACGUGCA	21	16		MDP0000321076
mdm-MIRX96	chr12:34710795-34710961	+	mdm-MIR167g	mdm-miR167b;mdm-miR167c;mdm-miR167d;mdm-miR167e;mdm-miR167f;mdm-miR167g	UGAAGCUGCCAGCAUGAUCUA	21	1460		miRX96a-3p	GAUCAUGUGGUAGCUUCACC	20	47
				miRX96b-5p	UGAAGCUGCCAGCAUGAUCUAA	22	204	bna-miR167a;bna-miR167b	miRX96b-3p	AGAUCAUGUGGUAGCUUCACC	21	117
mdm-MIRX97	chr13:13220205-13220319	+	mdm-MIR403a	mdm-miR403a;mdm-miR403b	UUAGAUUCACGCACAAACUCG	21	52538		miRX97-5p	AGUUUGUGCGUGAAUCGAACC	21	43
mdm-MIRX98	chr13:1616998-1617258	-		miRX98-5p	ACACCCUCUUGACCGUUAGAUUGG	24	191		miRX98-3p	AAUCUAAUGGUCAAGAGGAUGUCC	24	4
mdm-MIRX99	chr13:2028106-2028246	-		mdm-miR482b	UCUUUCCUAUCCCUCCCAUUCC	22	1019		mdm-miR482d	AAUGGAAGGGUAGGAAAGAAG	21	219
mdm-MIRX100	chr13:2039030-2039235	-	mdm-MIR2118c	mdm-miR2118a;mdm-miR2118b;mdm-miR2118c	CUACCGAUGCCACUAAGUCCCA	22	1521		miRX100-5p	GGACUUAGUUGCUCGGUGAGA	21	1
mdm-MIRX101	chr13:22929382-22929535	+	mdm-MIR167j	mdm-miR167h;mdm-miR167i;mdm-miR167j	UGAAGCUGCCAGCAUGAUCUUA	22	102		mdm-miR167a	AGAUCAUCUGGCAGUUUCACC	21	31
mdm-MIRX102	chr13:27808388-27808509	+	mdm-MIR7122a	mdm-miR7122a;mdm-miR7122b	UUAUACAGAGAAAUCACGGUCG	22	5527		miRX102-3p	ACCGUGUUUUUCUGUAUAAAG	21	36
mdm-MIRX103	chr13:33767690-33767916	+		miRX103-3p	GAAAAUGAGUGUCGCAAAUCAAUG	24	50		miRX103-5p	UUGGUGCAGGACACUCUUUUUCCC	24	2
mdm-MIRX104	chr13:4880706-4880823	-	mdm-MIR395a	mdm-miR395a;mdm-miR395b;mdm-miR395c;mdm-miR395d;mdm-miR395e;mdm-miR395f;mdm-miR395g;mdm-miR395h;mdm-miR395i	CUGAAGUGUUUGGGGGAACUC	21	1363		miRX104-5p	GUUCCCCCGAAUACUUCAUUA	21	2
mdm-MIRX105	chr13:4892231-4892336	+	mdm-MIR395i	mdm-miR395a;mdm-miR395b;mdm-miR395c;mdm-miR395d;mdm-miR395e;mdm-miR395f;mdm-miR395g;mdm-miR395h;mdm-miR395i	CUGAAGUGUUUGGGGGAACUC	21	1363		miRX105-5p	GUUCCCUUGACCACUUCAUUG	21	13
mdm-MIRX106	chr13:4892676-4892789	+		miRX106-5p	GUUCCCUUGACCACUUCAUUG	21	13		miRX106-3p	CAGAAGUGUUUGGGGGAACUC	21	3
mdm-MIRX107	chr13:4895548-4895684	-		miRX107-3p	UUGAAGUGUUUGGGGAAACUC	21	176		miRX107-5p	GUUCCCUUGACCACUUCAUUG	21	13
mdm-MIRX108	chr13:5192902-5193104	+		miRX108-3p	UUUCAAAUACCCAGAUCUUCGAAC	24	276		miRX108-5p	UUGGGGAUCCGGGCCGUUGUAAUU	24	1
mdm-MIRX109	chr13:93520-93682	+		miRX109-3p	AGUGUAGAAUGAGAAUUUUGGAAU	24	2006		miRX109-5p	UUCAAAAAUCUCAUUAUACACUCC	24	1
mdm-MIRX110	chr14:30731395-30731646	-		miRX110-3p	CCGCACGAUAUACGAUGAACGAAU	24	1243		miRX110-5p	CGGUUCAUCGUACAUCGUACGGUC	24	4
mdm-MIRX111	chr14:30932190-30932476	-		miRX111-5p	AAUCCGGACUCUUGAAAUUUGAUC	24	2653		miRX111-3p	UCAAAUUUCAAGAGUCUGGAUUAU	24	0		MDP0000227387
mdm-MIRX112	chr14:31733603-31733761	-	mdm-MIR162a	mdm-miR162a;mdm-miR162b	UCGAUAAACCUCUGCAUCCAG	21	36128		miRX112-5p	GGAGGCAGCGGUUCAUCGAUC	21	12	aly-miR162a-5p;aly-miR162b-5p;stu-miR162a-5p;stu-miR162b-5p
mdm-MIRX113	chr15:17564938-17565105	-		miRX113-3p	GCACAAUAUACGAUGAACGGACAU	24	163		miRX113-5p	GUCCGUUUAUCGUAUAUUGUGCGG	24	0
mdm-MIRX114	chr15:3697490-3697667	-		miRX114-3p	AACGGCACGAAUUCUCUAAUUUGG	24	3543		miRX114-5p	AAAUCAGAGAAUCCGUGUCGUUGA	24	2		MDP0000544512
mdm-MIRX115	chr15:55057266-55057519	+		miRX115-3p	UUGUAGAACACAGUGUGAUAAUGC	24	122		miRX115-5p	AUUAUCACAUUGGGUUCUACAACA	24	5		MDP0000173238
mdm-MIRX116	chr15:9848943-9849093	+	mdm-MIR396a	mdm-miR396a	UUCCACAGCUUUCUUGAACAG	21	143599		miRX116-3p	GUUCAAUAAAGCUGUGGGAAG	21	184	mtr-miR396b-3p;aly-miR396a-3p;gma-miR396i-3p
mdm-MIRX117	chr15:9857773-9857895	-		mdm-miR396c;mdm-miR396d;mdm-miR396e	UUCCACAGCUUUCUUGAACUU	21	53885		miRX117-3p	GCUCAAGAAAGCUGUGGGAGA	21	59	gma-miR396b-3p;mtr-miR396a-3p;gma-miR396k	MDP0000274719
mdm-MIRX118	chr16:17272159-17272280	+		mdm-miR167h;mdm-miR167i;mdm-miR167j	UGAAGCUGCCAGCAUGAUCUUA	22	102		mdm-miR167a	AGAUCAUCUGGCAGUUUCACC	21	31
mdm-MIRX119	chr16:17411874-17412049	+		miRX119-3p	UUGUAGAACACAGUGUGAUAAUGC	24	122		miRX119-5p	AUUAUCACAUUGGGUUCUACAACA	24	5		MDP0000263161
mdm-MIRX120	chr16:2628777-2628913	+		miRX120-5p	CAAAGGUGUGAAACUGAGAACA	22	1885		miRX120-3p	UUCUCAGGUCACCCCUUUGGG	21	897
mdm-MIRX121	chr16:5633205-5633316	+		miRX121-3p	UUUCAUAGAGGCUACUGUUGCC	22	148		miRX121-5p	CAGCAGAGCCCCUAUGAAAAC	21	2
mdm-MIRX122	chr16:764010-764160	-	mdm-MIR2118a	mdm-miR2118a;mdm-miR2118b;mdm-miR2118c	CUACCGAUGCCACUAAGUCCCA	22	1521		miRX122-5p	GGACUUAGUAGCUCGGUGAGA	21	2		MDP0000251967
mdm-MIRX123	chr16:859576-859725	+		miRX123-3p	AAAAUGUUGACGUGACUUAACCGU	24	675		miRX123-5p	GAUUAAGCCACGUCAAUAUUUUAU	24	1
mdm-MIRX124	chr16:8746893-8747058	+		miRX124-3p	AAAAAAAUCCAAUCAUCAACUGUC	24	69		miRX124-5p	CGGUUGAUAGUUGGAUUCUUUCUU	24	0
mdm-MIRX125	chr17:10685975-10686236	+		miRX125-5p	AUCCGGACCAUUGAAAUUUGAUCU	24	2434		miRX125-3p	AUCAAAUUUCAAUGGUCUGGAUCC	24	28		MDP0000183040
mdm-MIRX126	chr17:16283044-16283297	-		miRX126-3p	UUGGAUCAAAUUUCAACGGCC	21	5209		miRX126-5p	CCGUUGAAAUUUGAUCCAAUG	21	1		MDP0000442054
mdm-MIRX127	chr17:2331460-2331629	+		miRX127-5p	CAAGGUGAUAGUAUUUCAAACU	22	3357		miRX127-3p	CUUGGAAUGCCAUCACCAUUGC	22	3		MDP0000262919
mdm-MIRX128	chr17:2334419-2334519	+		miRX128-3p	UUUUACCUAUCCCAUUCUGUG	21	46		miRX128-5p	AAGAAUGGAAUGGGUAAAAGG	21	1		MDP0000262919
mdm-MIRX129	chr17:26788588-26788743	-	mdm-MIR408a	mdm-miR408a	AUGCACUGCCUCUUCCCUGGC	21	9555		miRX129-5p	CAGGGAAGAGGUAGAGCAUGG	21	1224
mdm-MIRX130	chr17:748687-748887	+		miRX130-5p	AUCCGGGCCAUUGAAAUUUGAUCC	24	773		miRX130-3p	AUCAAAUUUUAACGGUUCGGAUCC	24	0
a The higher and less abundant miRNA complements as predicted by ShortStack. These miRNAs were combined for further analysis.

## Sheet: Table S1E
Table S1E. miRNA targets predicted with psRNATarget.
miRNA_Acc.a	Target_Acc.	Expectation	UPEb	miRNA_start	miRNA_end	Target_start	Target_end	miRNA_aligned_fragment	Target_aligned_fragment	Inhibition	multiplicity
miRX1-3p	MDP0000858615	2	11.649	1	21	650	670	UUUCAUCCAACGAUCCUUGUG	UACAAGGAAAGUUGGAUGAAA	Cleavage	1
miRX1-3p	MDP0000261713	2.5	7.433	1	22	9227	9248	UUUCAUCCAACGAUCCUUGUGU	AUACAAGAAUCCUUGGAUGAAG	Translation	1
miRX1-3p	MDP0000206133	3	18.533	1	22	219	240	UUUCAUCCAACGAUCCUUGUGU	AUAUAACAGUCGUUGGAUGAAA	Cleavage	1
miRX1-3p	MDP0000189200	3	8.81	1	23	1874	1896	UUUCAUCCAACGAUCCUUGUGUC	GAAACAUGGAUUUUUGGGUGAAA	Translation	1
miRX1-5p	MDP0000319474	1.5	18.071	1	24	37	60	ACACGAGGACCGUUGGAUGAAAAU	AUUUUCAUCCAACGAUCUUCGUGU	Translation	1
miRX1-5p	MDP0000274390	2	20.495	1	21	2594	2614	ACACGAGGACCGUUGGAUGAA	UUCAUCUUACGGUCUUCGUGU	Cleavage	1
miRX1-5p	MDP0000442056	3	21.53	1	22	579	600	ACACGAGGACCGUUGGAUGAAA	UUCCAUCCAUCGGUUUUCGUGU	Cleavage	1
miRX1-5p	MDP0000666570	2.5	18.394	1	20	666	685	ACACGAGGACCGUUGGAUGA	CCAUCCAAAGGUCCUUGUGU	Cleavage	1
miRX10-3p	MDP0000207881	1.5	13.597	1	24	35	58	AUAGAUAUCAAACUCGAAUUGCCU	AUGCGAUGCGAGUUUGAUAUCUAU	Cleavage	1
miRX10-3p	MDP0000169813	1.5	16.406	1	24	70	93	AUAGAUAUCAAACUCGAAUUGCCU	AUGCGAUACGAGUUUGAUAUCUAU	Cleavage	1
miRX10-3p	MDP0000334394	1.5	15.743	1	24	33	56	AUAGAUAUCAAACUCGAAUUGCCU	AUGCGAUGCGAGUUUGAUAUCUAU	Cleavage	1
miRX10-3p	MDP0000334387	1.5	13.604	1	24	35	58	AUAGAUAUCAAACUCGAAUUGCCU	AUGCGAUGCGAGUUUGAUAUCUAU	Cleavage	1
miRX10-3p	MDP0000267024	1.5	18.154	1	20	1627	1646	AUAGAUAUCAAACUCGAAUU	AAUUCGAGUUAGAUAUCUGU	Translation	1
miRX10-3p	MDP0000841204	3	13.41	1	22	321	342	AUAGAUAUCAAACUCGAAUUGC	GCAAAUGGAGUUUGAUAUCUAC	Cleavage	1
miRX10-3p	MDP0000908041	3	15.467	1	21	2289	2309	AUAGAUAUCAAACUCGAAUUG	UGAUUCGAGUUUGGUUUUUAU	Cleavage	1
miRX10-3p	MDP0000511666	2.5	18.641	1	22	366	387	AUAGAUAUCAAACUCGAAUUGC	GGGGUUGGAGUUUGAUAUCUAY	Cleavage	1
miRX10-5p	MDP0000181072	2.5	12.141	1	23	19	41	AAAAUUUGAGUGUGAUUCUAACA	UAUUAAAAUCACACUCAAUUUUU	Cleavage	1
miRX10-5p	MDP0000872376	2.5	20.46	1	20	324	343	AAAAUUUGAGUGUGAUUCUA	ACGAAUCACAUUCAAAUUUU	Cleavage	1
miRX10-5p	MDP0000232350	2.5	16.207	1	23	2301	2323	AAAAUUUGAGUGUGAUUCUAACA	UGGAAGAAUCGCCCUCAAAUUUU	Translation	1
miRX10-5p	MDP0000223749	3	9.54	1	23	20	42	AAAAUUUGAGUGUGAUUCUAACA	UAUUGGUAUCACACUCAAUUUUU	Cleavage	1
miRX10-5p	MDP0000212533	2.5	16	1	23	784	806	AAAAUUUGAGUGUGAUUCUAACA	UAUUAGAAACACAUUGAAAUUUU	Cleavage	1
miRX10-5p	MDP0000181414	3	8.772	1	23	2031	2053	AAAAUUUGAGUGUGAUUCUAACA	UGCUAUAAACAUAUUCAAAUUUU	Cleavage	1
miRX10-5p	MDP0000870498	3	17.931	1	23	1591	1613	AAAAUUUGAGUGUGAUUCUAACA	UCUUGGAGUAAAACUCAAAUUUU	Cleavage	2
miRX10-5p	MDP0000870498	3	15.103	1	23	1645	1667	AAAAUUUGAGUGUGAUUCUAACA	UCUUGGAGUAAAACUCAAAUUUU	Cleavage	2
miRX100-5p	MDP0000233549	3	19.718	1	20	1290	1309	GGACUUAGUUGCUCGGUGAG	AUUAUUGAGCAACUAGGUCC	Cleavage	1
miRX102-3p	MDP0000303255	2.5	20.276	1	20	208	227	ACCGUGUUUUUCUGUAUAAA	GUUAUACGGAAAAGCGCGGU	Cleavage	1
miRX102-3p	MDP0000359607	2.5	15.807	1	21	581	601	ACCGUGUUUUUCUGUAUAAAG	CUUCAUGAAGAAAAACACGGU	Cleavage	1
miRX102-3p	MDP0000291317	2.5	16.392	1	21	247	267	ACCGUGUUUUUCUGUAUAAAG	UUUUGUACAGAGACACGCGGU	Cleavage	1
miRX102-3p	MDP0000127416	3	11.479	1	20	938	957	ACCGUGUUUUUCUGUAUAAA	UUUAUGUAGAAAAACGCGAU	Cleavage	1
miRX102-3p	MDP0000219251	3	11.392	1	20	1	20	ACCGUGUUUUUCUGUAUAAA	UUUAUAUAGAAACAUGUGGU	Cleavage	1
miRX102-3p	MDP0000139530	3	15.478	1	20	574	593	ACCGUGUUUUUCUGUAUAAA	UUUAUGGAGAAAAACACUGU	Cleavage	1
miRX103-3p	MDP0000219222	0.5	13.12	1	24	999	1022	GAAAAUGAGUGUCGCAAAUCAAUG	CAUUGAUUUGCGASACUCAUUUUC	Cleavage	1
miRX103-3p	MDP0000312602	0.5	17.509	1	24	52	75	GAAAAUGAGUGUCGCAAAUCAAUG	UAUUGAUUUGCGACACUUAUUUUC	Cleavage	1
miRX103-3p	MDP0000166316	2	15.126	1	24	770	793	GAAAAUGAGUGUCGCAAAUCAAUG	CAUUGAUUUGCGAUACYCMUUUUU	Cleavage	1
miRX103-3p	MDP0000537191	2	15.126	1	24	770	793	GAAAAUGAGUGUCGCAAAUCAAUG	CAUUGAUUUGCGAUACYCMUUUUU	Cleavage	1
miRX103-3p	MDP0000296697	2.5	15.349	1	24	1362	1385	GAAAAUGAGUGUCGCAAAUCAAUG	CAUUGAUUUGUGAUACCCAUUUUU	Cleavage	1
miRX103-3p	MDP0000248098	2.5	13.033	1	24	265	288	GAAAAUGAGUGUCGCAAAUCAAUG	CGUUGAUUUGCGACAUUCAAUUUU	Cleavage	1
miRX103-3p	MDP0000254491	2.5	15.034	1	24	126	149	GAAAAUGAGUGUCGCAAAUCAAUG	CAUUGAUUUGCGUCAUCCAUUUUC	Cleavage	1
miRX103-3p	MDP0000233490	2.5	9.235	1	24	1055	1078	GAAAAUGAGUGUCGCAAAUCAAUG	CAUUAAUUUGCGACACCUAUUUUC	Cleavage	1
miRX103-3p	MDP0000229287	2.5	15.452	1	24	821	844	GAAAAUGAGUGUCGCAAAUCAAUG	CAUUGAUUUUCGACACGUAUUUUC	Cleavage	1
miRX103-3p	MDP0000302187	2.5	12.407	1	21	320	340	GAAAAUGAGUGUCGCAAAUCA	UCAUUUGCGGCAUUCGUUUUC	Cleavage	1
miRX103-3p	MDP0000208730	3	19.829	1	21	484	504	GAAAAUGAGUGUCGCAAAUCA	UGGUUUGCGGUAGUCAUUUUU	Translation	1
miRX103-5p	MDP0000663430	3	21.718	1	24	1090	1113	UUGGUGCAGGACACUCUUUUUCCC	GGGAAAAAGAGCAUCCCGCACCAA	Cleavage	1
miRX103-5p	MDP0000541585	2	22.21	1	22	1959	1980	UUGGUGCAGGACACUCUUUUUC	GUGGAAGAGUGACCUGCACCAA	Translation	1
miRX103-5p	MDP0000249752	2.5	22.758	1	22	1124	1145	UUGGUGCAGGACACUCUUUUUC	GCAAAAGAGAGUUUUGCGCCAA	Cleavage	1
miRX104-5p	MDP0000694227	2	17.635	1	21	1482	1502	GUUCCCCCGAAUACUUCAUUA	UGGUGAAGUAUUUGGGGGAAU	Cleavage	1
miRX104-5p	MDP0000946566	2.5	22.769	1	20	835	854	GUUCCCCCGAAUACUUCAUU	AAUGAGAUAUUGGGGGGAAC	Translation	1
miRX105-5p	MDP0000294868	3	19.703	1	21	1524	1544	GUUCCCUUGACCACUUCAUUG	UAAUGAAGUGGUCGGGGAAAU	Cleavage	1
miRX105-5p	MDP0000229508	3	17.263	1	21	1179	1199	GUUCCCUUGACCACUUCAUUG	CGAUGAAAUCGUCAAGGGAAU	Cleavage	1
miRX105-5p	MDP0000247022	3	18.902	1	21	2130	2150	GUUCCCUUGACCACUUCAUUG	UAAUGAGCUGGUGAAGGGAAU	Translation	1
miRX106-3p	MDP0000250873	2.5	23.517	1	21	3803	3823	CAGAAGUGUUUGGGGGAACUC	GAGUUCCUCCAAACAUAUCUG	Cleavage	1
miRX106-3p	MDP0000229485	2.5	20.368	1	21	904	924	CAGAAGUGUUUGGGGGAACUC	GUGUUCCUCCAGGCACUUCUG	Cleavage	1
miRX106-3p	MDP0000924218	2.5	11.113	1	20	1662	1681	CAGAAGUGUUUGGGGGAACU	AGUUUCCCCAAAUAUUUCUC	Cleavage	1
miRX106-3p	MDP0000232623	2.5	8.785	1	20	272	291	CAGAAGUGUUUGGGGGAACU	AGUUCUCCCAAGCACUUAUG	Cleavage	1
miRX106-3p	MDP0000245846	3	21.073	1	21	1016	1036	CAGAAGUGUUUGGGGGAACUC	GAGUUCCCCACGACAUUUCUG	Translation	1
miRX106-3p	MDP0000276010	3	18.359	1	21	5086	5106	CAGAAGUGUUUGGGGGAACUC	GAGCUUCCCCAAAGGCUUCUG	Cleavage	1
miRX106-3p	MDP0000126286	3	12.522	1	20	975	994	CAGAAGUGUUUGGGGGAACU	AGUUCUCCCAACCGCUUCUA	Translation	1
miRX106-3p	MDP0000343042	3	10.87	1	20	212	231	CAGAAGUGUUUGGGGGAACU	AGUUCCCCCAUAUAUUUCUC	Translation	1
miRX106-3p	MDP0000187590	3	9.917	1	20	1613	1632	CAGAAGUGUUUGGGGGAACU	AGUUUCCUCAUACACUUCUA	Translation	1
miRX106-3p	MDP0000833376	3	17.021	1	20	819	838	CAGAAGUGUUUGGGGGAACU	AGUUUCCACAAAUGCUUUUG	Cleavage	1
miRX106-3p	MDP0000470357	3	12.151	1	20	209	228	CAGAAGUGUUUGGGGGAACU	AGUUUCCACAAAUGCUUUUG	Cleavage	1
miRX106-3p	MDP0000179225	3	17.444	1	20	2823	2842	CAGAAGUGUUUGGGGGAACU	AGUUCCCCCAGAGACAUCUG	Cleavage	1
miRX106-5p	MDP0000294868	3	19.703	1	21	1524	1544	GUUCCCUUGACCACUUCAUUG	UAAUGAAGUGGUCGGGGAAAU	Cleavage	1
miRX106-5p	MDP0000229508	3	17.263	1	21	1179	1199	GUUCCCUUGACCACUUCAUUG	CGAUGAAAUCGUCAAGGGAAU	Cleavage	1
miRX106-5p	MDP0000247022	3	18.902	1	21	2130	2150	GUUCCCUUGACCACUUCAUUG	UAAUGAGCUGGUGAAGGGAAU	Translation	1
miRX107-3p	MDP0000729657	2	19.647	1	21	1577	1597	UUGAAGUGUUUGGGGAAACUC	GGGUUUCCCCCAACACUUCGA	Translation	1
miRX107-3p	MDP0000333807	2.5	10.351	1	21	1131	1151	UUGAAGUGUUUGGGGAAACUC	GAGUUUGCUCAAAUGCUUCAA	Cleavage	1
miRX107-3p	MDP0000266051	2.5	14.122	1	20	1211	1230	UUGAAGUGUUUGGGGAAACU	AGUUUUUCCAAGCACUUCAU	Cleavage	1
miRX107-3p	MDP0000120700	2.5	17.397	1	20	605	624	UUGAAGUGUUUGGGGAAACU	AGUUUUCUCAAGCAUUUUAA	Cleavage	1
miRX107-3p	MDP0000496025	2	8.718	1	20	310	329	UUGAAGUGUUUGGGGAAACU	AGUAUCACCAAACACUUCAA	Cleavage	1
miRX107-3p	MDP0000268795	3	14.126	1	20	2325	2344	UUGAAGUGUUUGGGGAAACU	AGUUUCUCCAARCAUCUCAA	Cleavage	1
miRX107-3p	MDP0000295857	2.5	5.054	1	20	1279	1299	UUGAAGUGUUUGG-GGAAACU	AGUUUCCUCCARACACUUCAA	Cleavage	1
miRX107-3p	MDP0000935996	3	7.497	1	20	615	634	UUGAAGUGUUUGGGGAAACU	CGUUCUCCUAAACACUUCAA	Cleavage	1
miRX107-3p	MDP0000126002	2.5	15.557	1	20	492	511	UUGAAGUGUUUGGGGAAACU	GGCUUCCACAAACACUUCAA	Cleavage	1
miRX107-5p	MDP0000294868	3	19.703	1	21	1524	1544	GUUCCCUUGACCACUUCAUUG	UAAUGAAGUGGUCGGGGAAAU	Cleavage	1
miRX107-5p	MDP0000229508	3	17.263	1	21	1179	1199	GUUCCCUUGACCACUUCAUUG	CGAUGAAAUCGUCAAGGGAAU	Cleavage	1
miRX107-5p	MDP0000247022	3	18.902	1	21	2130	2150	GUUCCCUUGACCACUUCAUUG	UAAUGAGCUGGUGAAGGGAAU	Translation	1
miRX108-3p	MDP0000176739	2	15.048	1	23	224	246	UUUCAAAUACCCAGAUCUUCGAA	UUCGAAGAUAUGAGUAUUUGAAA	Translation	1
miRX108-3p	MDP0000226620	3	18.782	1	24	939	962	UUUCAAAUACCCAGAUCUUCGAAC	GUCCGGAGAUUUGGUUGUUUGGAA	Translation	1
miRX108-3p	MDP0000237384	3	14.405	1	23	38	60	UUUCAAAUACCCAGAUCUUCGAA	UUUGUAGAUUUGGUUGUUUGAAA	Translation	1
miRX108-3p	MDP0000250531	3	19.937	1	23	794	816	UUUCAAAUACCCAGAUCUUCGAA	UUGGGAGGGCUGGGGAUUUGAAA	Translation	1
miRX109-3p	MDP0000318763	0.5	17.333	1	24	41	64	AGUGUAGAAUGAGAAUUUUGGAAU	ACUCCAAAAUUCUCAUUCUACAUU	Cleavage	1
miRX109-3p	MDP0000321888	1	18.204	1	24	107	130	AGUGUAGAAUGAGAAUUUUGGAAU	ACUCUAAAAUUCUCAUUCUAUACU	Cleavage	1
miRX109-3p	MDP0000462139	1.5	21.388	1	24	125	148	AGUGUAGAAUGAGAAUUUUGGAAU	AUUUCAAAAAUCUUAUUCUACACU	Cleavage	1
miRX109-3p	MDP0000423597	1.5	21.388	1	24	125	148	AGUGUAGAAUGAGAAUUUUGGAAU	AUUUCAAAAAUCUUAUUCUACACU	Cleavage	1
miRX109-3p	MDP0000188906	1.5	15.654	1	24	34	57	AGUGUAGAAUGAGAAUUUUGGAAU	ACUCCAAAAUUCUYAUUYUACAUU	Cleavage	1
miRX109-3p	MDP0000345628	2	8.912	1	24	810	833	AGUGUAGAAUGAGAAUUUUGGAAU	AUUUCAAAAAUUUCAUUCUACAUU	Cleavage	1
miRX109-3p	MDP0000199269	1.5	9.598	1	24	7	30	AGUGUAGAAUGAGAAUUUUGGAAU	AUCCCAAAAAUCUCAUUCUACAUU	Cleavage	1
miRX109-3p	MDP0000204408	2.5	9.493	1	24	53	76	AGUGUAGAAUGAGAAUUUUGGAAU	AUUUCAAAAAUCUUAUUUUACAYU	Cleavage	1
miRX109-3p	MDP0000712148	1	24.257	1	24	162	185	AGUGUAGAAUGAGAAUUUUGGAAU	ACUUCAAAUUUCUCAUUCUACACU	Cleavage	1
miRX109-3p	MDP0000751910	1	24.646	1	24	78	101	AGUGUAGAAUGAGAAUUUUGGAAU	ACUUCAAAUUUCUCAUUCUACACU	Cleavage	1
miRX109-3p	MDP0000433971	2.5	9.496	1	24	53	76	AGUGUAGAAUGAGAAUUUUGGAAU	AUUUCAAAAAUCUUAUUUUACAYU	Cleavage	1
miRX109-3p	MDP0000185315	1	15.936	1	21	1	21	AGUGUAGAAUGAGAAUUUUGG	CCAAAAUUCUCAUUUUACAUU	Cleavage	1
miRX109-3p	MDP0000232600	2	15.944	1	24	3338	3361	AGUGUAGAAUGAGAAUUUUGGAAU	ACUCUAAAAAUCUCAUUUUACACU	Cleavage	1
miRX109-5p	MDP0000125236	1	13.227	1	24	162	185	UUCAAAAAUCUCAUUAUACACUCC	GGAGUGUAGAAUGAGAUUUUUGAA	Cleavage	1
miRX109-5p	MDP0000309375	1	13.227	1	24	162	185	UUCAAAAAUCUCAUUAUACACUCC	GGAGUGUAGAAUGAGAUUUUUGAA	Cleavage	1
miRX109-5p	MDP0000172297	2.5	15.356	1	24	49	72	UUCAAAAAUCUCAUUAUACACUCC	GGAGUGUAGAAUGAGAUUUUUAAA	Cleavage	1
miRX109-5p	MDP0000230001	2.5	15.356	1	24	49	72	UUCAAAAAUCUCAUUAUACACUCC	GGAGUGUAGAAUGAGAUUUUUAAA	Cleavage	1
miRX109-5p	MDP0000316452	2.5	15.669	1	24	49	72	UUCAAAAAUCUCAUUAUACACUCC	GGAGUGUAGAAUGAGAUUUUUAAA	Cleavage	1
miRX109-5p	MDP0000545213	2	23.72	1	24	211	234	UUCAAAAAUCUCAUUAUACACUCC	GGAGUAUAGAAUGAGAUUUUUGAA	Cleavage	1
miRX109-5p	MDP0000726526	2	6.501	1	24	1378	1401	UUCAAAAAUCUCAUUAUACACUCC	GGAGUAUAAAAUGAGAUUUUUGAA	Cleavage	1
miRX109-5p	MDP0000185315	2.5	16.271	1	23	62	84	UUCAAAAAUCUCAUUAUACACUC	GAGUGUAUGAUGAGAUUUUUAGA	Cleavage	1
miRX109-5p	MDP0000191938	2.5	17.909	1	23	61	83	UUCAAAAAUCUCAUUAUACACUC	GAGUGUAUGAUGAGAUUUUUAGA	Cleavage	1
miRX109-5p	MDP0000188906	2	15.976	1	23	98	120	UUCAAAAAUCUCAUUAUACACUC	GAGUGUAUGAAGAGWUUUUUGAA	Cleavage	1
miRX109-5p	MDP0000796596	2.5	11.977	1	24	17	40	UUCAAAAAUCUCAUUAUACACUCC	GGAGUGUAGAAUGUGAUUUUUGGA	Translation	1
miRX11-5p	MDP0000255626	2.5	15.494	1	20	681	700	GUGAUAUUGGUUUUGGCUCA	UGAUUUAAAACCAAUAUUAC	Cleavage	1
miRX11-5p	MDP0000632650	3	10.353	1	20	305	324	GUGAUAUUGGUUUUGGCUCA	UGAGCUCAAACCAGUAUCAA	Cleavage	1
miRX110-3p	MDP0000217621	0.5	11.395	1	24	2898	2921	CCGCACGAUAUACGAUGAACGAAU	GUUCGUUUAUCGUAUAUCGUGCGG	Cleavage	1
miRX110-3p	MDP0000281635	1	23.939	1	24	44	67	CCGCACGAUAUACGAUGAACGAAU	GUUCGUUCAUCGUAYAUCGUGUGG	Cleavage	1
miRX110-3p	MDP0000181188	1	14.773	1	24	1887	1910	CCGCACGAUAUACGAUGAACGAAU	GUUCGUUCAUCAUAUAUCGUGCGG	Cleavage	1
miRX110-3p	MDP0000149486	2	9.211	1	24	1250	1273	CCGCACGAUAUACGAUGAACGAAU	AUUUGUUCAUUGUAUAUCGUACGG	Cleavage	1
miRX110-3p	MDP0000420993	1.5	20.791	1	24	163	186	CCGCACGAUAUACGAUGAACGAAU	AAUCGUUCAUCGUAUAUCGUGUGA	Cleavage	1
miRX110-3p	MDP0000127652	1	14.828	1	24	1639	1662	CCGCACGAUAUACGAUGAACGAAU	AUCCGUUCAUCAUAUAUCGUGCGG	Cleavage	1
miRX110-3p	MDP0000123488	1	14.828	1	24	1026	1049	CCGCACGAUAUACGAUGAACGAAU	AUCCGUUCAUCAUAUAUCGUGCGG	Cleavage	1
miRX110-3p	MDP0000341037	0.5	20.611	1	21	32	52	CCGCACGAUAUACGAUGAACG	CGUUCAUCGUAUAUCGURCGG	Cleavage	1
miRX110-3p	MDP0000380601	2.5	22.814	1	24	196	219	CCGCACGAUAUACGAUGAACGAAU	AUUCGUUCAUCGUACAUCGUGCAG	Translation	1
miRX110-3p	MDP0000159795	1.5	18.343	1	24	83	106	CCGCACGAUAUACGAUGAACGAAU	GUUAGUUCAUCGUAUAUCGUGUGA	Cleavage	1
miRX110-3p	MDP0000829770	1	21.029	1	24	1556	1579	CCGCACGAUAUACGAUGAACGAAU	GUAUGUUCAUCGUAUAUCGUGCGA	Cleavage	1
miRX110-3p	MDP0000317594	3	15.662	1	24	2921	2944	CCGCACGAUAUACGAUGAACGAAU	AUUCGUUCAUCRUACAUCGUGCAG	Translation	1
miRX110-3p	MDP0000252183	2	12.053	1	24	196	219	CCGCACGAUAUACGAUGAACGAAU	AUCCGUUCAUCGUAUAUUGUGCAG	Cleavage	1
miRX110-3p	MDP0000300243	1.5	19.316	1	24	136	159	CCGCACGAUAUACGAUGAACGAAU	GUCCGUUCAUCGUAUAUCGUACGG	Cleavage	1
miRX110-3p	MDP0000162539	1.5	18.921	1	24	136	159	CCGCACGAUAUACGAUGAACGAAU	GUCCGUUCAUCGUAUAUCGUACGG	Cleavage	1
miRX110-3p	MDP0000223972	1.5	18.921	1	24	136	159	CCGCACGAUAUACGAUGAACGAAU	GUCCGUUCAUCGUAUAUCGUACGG	Cleavage	1
miRX110-3p	MDP0000343308	2.5	15.789	1	24	668	691	CCGCACGAUAUACGAUGAACGAAU	GUUURUUUAUCGUAUAUCAUGCGG	Cleavage	1
miRX110-5p	MDP0000390049	2	15.005	1	24	50	73	CGGUUCAUCGUACAUCGUACGGUC	GAUCGUACGAUGUACGAUGAGCGG	Cleavage	1
miRX110-5p	MDP0000215276	2.5	20.041	1	24	2013	2036	CGGUUCAUCGUACAUCGUACGGUC	GACCGUYCGAUGUACGAUGAACGG	Cleavage	1
miRX110-5p	MDP0000136383	3	11.255	1	23	142	164	CGGUUCAUCGUACAUCGUACGGU	ACCGUACRAUAUACGAUGAACRG	Cleavage	1
miRX111-3p	MDP0000096923	1	18.268	1	24	1770	1793	UCAAAUUUCAAGAGUCUGGAUUAU	ACAAUCCAGAUUUUUGAAAUUUGA	Cleavage	1
miRX111-3p	MDP0000264639	2.5	14.622	1	24	1138	1161	UCAAAUUUCAAGAGUCUGGAUUAU	GUGAUUUGGAUUUUUGAAAUUUGA	Cleavage	1
miRX111-3p	MDP0000230924	2	16.646	1	24	110	133	UCAAAUUUCAAGAGUCUGGAUUAU	GUGAUUCAGGCUCUUAAAAUUUGA	Translation	1
miRX111-3p	MDP0000261375	1.5	8.775	1	24	1581	1604	UCAAAUUUCAAGAGUCUGGAUUAU	ACAAUUCAGACCCUUGAAAUUUGA	Cleavage	1
miRX111-3p	MDP0000120125	1.5	8.775	1	24	1680	1703	UCAAAUUUCAAGAGUCUGGAUUAU	ACAAUUCAGACCCUUGAAAUUUGA	Cleavage	1
miRX111-3p	MDP0000167947	2	15.552	1	22	84	105	UCAAAUUUCAAGAGUCUGGAUU	AAUUCGGACUUUUGGAAUUUGA	Cleavage	1
miRX111-3p	MDP0000160481	2.5	23.294	1	24	14	37	UCAAAUUUCAAGAGUCUGGAUUAU	AUGAUCCGAACUGUUGAAAUUUGA	Cleavage	1
miRX111-3p	MDP0000358996	3	16.82	1	23	374	396	UCAAAUUUCAAGAGUCUGGAUUA	UGAUUCRGACUUUUGAAAUUUAA	Cleavage	1
miRX111-3p	MDP0000874713	3	20.01	1	23	17	39	UCAAAUUUCAAGAGUCUGGAUUA	UAAUUCGGAUCUUUGAAAUUUGA	Cleavage	1
miRX111-3p	MDP0000126283	2.5	15.943	1	22	930	951	UCAAAUUUCAAGAGUCUGGAUU	AAUUUGGACCCUUGAAAUUUGA	Cleavage	1
miRX111-3p	MDP0000183112	2.5	6.76	1	22	2335	2356	UCAAAUUUCAAGAGUCUGGAUU	AAUCCGRACCUUUGAAAUUUGA	Cleavage	1
miRX111-3p	MDP0000716700	3	14.993	1	23	2067	2089	UCAAAUUUCAAGAGUCUGGAUUA	UAAUCCAGGCUGUGGGAAUUUGA	Translation	1
miRX111-3p	MDP0000297368	2.5	14.454	1	24	32	55	UCAAAUUUCAAGAGUCUGGAUUAU	AGAAUCUAAACUAUUGAAAUUUGA	Cleavage	1
miRX111-5p	MDP0000336547	1	21.367	1	23	1382	1404	AAUCCGGACUCUUGAAAUUUGAU	AUCAAAUUUCAAGAGUUYGGAUU	Cleavage	1
miRX111-5p	MDP0000183112	2.5	12.677	1	24	2412	2435	AAUCCGGACUCUUGAAAUUUGAUC	KAUCAAAUUUUAARRGUCUGRAUU	Cleavage	1
miRX111-5p	MDP0000319153	2.5	15.181	1	24	4833	4856	AAUCCGGACUCUUGAAAUUUGAUC	GAUUAMAUUUUAAUGGUCCGGAUU	Translation	1
miRX111-5p	MDP0000140233	2.5	15.607	1	23	68	90	AAUCCGGACUCUUGAAAUUUGAU	AUCAAAUUUCAAAAGUCCAGAUU	Translation	1
miRX111-5p	MDP0000218297	3	22.234	1	24	128	151	AAUCCGGACUCUUGAAAUUUGAUC	GAUCAAAUUUUAAAAAUUCGGAUU	Translation	1
miRX111-5p	MDP0000253523	2.5	15.333	1	22	113	134	AAUCCGGACUCUUGAAAUUUGA	UCAAAUUUCAAGAGUCCAGAUC	Cleavage	1
miRX111-5p	MDP0000232324	3	12.034	1	24	1322	1345	AAUCCGGACUCUUGAAAUUUGAUC	GAUCAAAUUUCAACGAUCCGGAUY	Translation	1
miRX111-5p	MDP0000874713	2	20.92	1	22	103	124	AAUCCGGACUCUUGAAAUUUGA	UCAAAUUUYAAGGAUCCGGAUU	Translation	1
miRX111-5p	MDP0000247316	3	15.729	1	23	76	98	AAUCCGGACUCUUGAAAUUUGAU	AUCAAAUUUUAAGAAUCCGAAUU	Translation	1
miRX111-5p	MDP0000261590	3	15.729	1	23	76	98	AAUCCGGACUCUUGAAAUUUGAU	AUCAAAUUUUAAGAAUCCGAAUU	Translation	1
miRX111-5p	MDP0000323191	3	19.44	1	24	31	54	AAUCCGGACUCUUGAAAUUUGAUC	GAUUAAAUUUGAACGGUCUGGAUU	Translation	1
miRX112-5p	MDP0000649405	2.5	18.054	1	21	360	380	GGAGGCAGCGGUUCAUCGAUC	GCUCAAUGAACCGUUGCCUCC	Cleavage	1
miRX112-5p	MDP0000212260	3	5.579	1	20	48	67	GGAGGCAGCGGUUCAUCGAU	AUCUGUCAACCGUUGCCUCC	Cleavage	1
miRX113-3p	MDP0000359131	1	16.163	1	24	619	642	GCACAAUAUACGAUGAACGGACAU	AUGUCCGUUCAUCAUAUAUUGUGC	Translation	1
miRX113-3p	MDP0000252183	0	13.414	1	24	194	217	GCACAAUAUACGAUGAACGGACAU	AYAUCCGUUCAUCGUAUAUUGUGC	Cleavage	1
miRX113-3p	MDP0000944874	2	16.664	1	24	98	121	GCACAAUAUACGAUGAACGGACAU	AUGUCCGUUUAUUAUAUAUUGUGC	Translation	1
miRX113-3p	MDP0000287992	2.5	8.626	1	24	437	460	GCACAAUAUACGAUGAACGGACAU	GUGUYCGYUCAUUKUAUAUUGUGU	Cleavage	1
miRX113-3p	MDP0000217621	2.5	11.395	1	24	2896	2919	GCACAAUAUACGAUGAACGGACAU	GUGUUCGUUUAUCGUAUAUCGUGC	Cleavage	1
miRX113-3p	MDP0000281635	3	23.206	1	24	42	65	GCACAAUAUACGAUGAACGGACAU	AYGUUCGUUCAUCGUAYAUCGUGU	Cleavage	1
miRX113-3p	MDP0000300243	3	18.448	1	24	134	157	GCACAAUAUACGAUGAACGGACAU	GUGUCCGUUCAUCGUAUAUCGUAC	Cleavage	1
miRX113-3p	MDP0000162539	3	18.823	1	24	134	157	GCACAAUAUACGAUGAACGGACAU	GUGUCCGUUCAUCGUAUAUCGUAC	Cleavage	1
miRX113-3p	MDP0000223972	3	18.823	1	24	134	157	GCACAAUAUACGAUGAACGGACAU	GUGUCCGUUCAUCGUAUAUCGUAC	Cleavage	1
miRX113-3p	MDP0000217837	3	14.008	1	24	1516	1539	GCACAAUAUACGAUGAACGGACAU	GUGUCCGUUCAUUUUAUAUCGUGC	Translation	1
miRX113-3p	MDP0000143531	2	11.704	1	24	894	917	GCACAAUAUACGAUGAACGGACAU	GUGACCGUUCAUCGUAUAUCGUGU	Cleavage	1
miRX113-3p	MDP0000169680	3	21.384	1	23	20	42	GCACAAUAUACGAUGAACGGACA	UGUCCGUUCAUUUUAUAUCGUGC	Translation	1
miRX113-3p	MDP0000181188	3	15.532	1	23	1886	1908	GCACAAUAUACGAUGAACGGACA	UGUUCGUUCAUCAUAUAUCGUGC	Translation	1
miRX113-3p	MDP0000253858	2.5	16.175	1	24	141	164	GCACAAUAUACGAUGAACGGACAU	GUGAUCGUUUAUCRUAUAUYGUGU	Cleavage	1
miRX113-3p	MDP0000233800	2.5	24.461	1	24	213	236	GCACAAUAUACGAUGAACGGACAU	GUAUUCGUUCAUCGUAUAUUAUGU	Cleavage	1
miRX113-5p	MDP0000331069	0.5	9.818	1	24	52	75	GUCCGUUUAUCGUAUAUUGUGCGG	CCGUACAAUAUACGAUGAACGGAC	Cleavage	1
miRX113-5p	MDP0000251020	1	11.493	1	24	16	39	GUCCGUUUAUCGUAUAUUGUGCGG	UCGCACAAUAUACGAUGAACGGAU	Cleavage	1
miRX113-5p	MDP0000839295	0	19.169	1	24	120	143	GUCCGUUUAUCGUAUAUUGUGCGG	UUGUACAAUAUACGAUAAACGGAC	Cleavage	1
miRX113-5p	MDP0000136383	1.5	11.717	1	24	143	166	GUCCGUUUAUCGUAUAUUGUGCGG	CCGUACRAUAUACGAUGAACRGAC	Cleavage	1
miRX113-5p	MDP0000367358	2	14.165	1	24	27	50	GUCCGUUUAUCGUAUAUUGUGCGG	CCGCACAAUGUAUGAUGAACGGAU	Cleavage	1
miRX113-5p	MDP0000138292	2.5	6.823	1	24	12	35	GUCCGUUUAUCGUAUAUUGUGCGG	CCGCAUAAUGUACGAUAAACGAAC	Cleavage	1
miRX113-5p	MDP0000291574	1.5	13.016	1	24	29	52	GUCCGUUUAUCGUAUAUUGUGCGG	CCGUACGAUAUACAAUAAACGGAC	Translation	1
miRX113-5p	MDP0000250783	0.5	11.51	1	24	214	237	GUCCGUUUAUCGUAUAUUGUGCGG	UCACAUAAUAUACGAUAAACGGAC	Cleavage	1
miRX113-5p	MDP0000291594	2.5	10.803	1	24	59	82	GUCCGUUUAUCGUAUAUUGUGCGG	CCGCACAAUAUACGAUGAACGAAU	Cleavage	1
miRX113-5p	MDP0000296511	2.5	10.771	1	24	59	82	GUCCGUUUAUCGUAUAUUGUGCGG	CCGCACAAUAUACGAUGAACGAAU	Cleavage	1
miRX113-5p	MDP0000807498	1	14.124	1	24	2	25	GUCCGUUUAUCGUAUAUUGUGCGG	CCACACAAUAUAUGAUAAACGGAU	Cleavage	1
miRX113-5p	MDP0000134766	1	14.124	1	24	2	25	GUCCGUUUAUCGUAUAUUGUGCGG	CCACACAAUAUAUGAUAAACGGAU	Cleavage	1
miRX113-5p	MDP0000218428	2.5	14.181	1	24	2683	2706	GUCCGUUUAUCGUAUAUUGUGCGG	CCGCAUAAUAUAUUAUAAACGGAU	Translation	1
miRX113-5p	MDP0000150532	2.5	20.223	1	24	89	112	GUCCGUUUAUCGUAUAUUGUGCGG	CCGUACGAUAUACGAUGGAUGGAU	Cleavage	1
miRX113-5p	MDP0000390049	2	15.04	1	24	52	75	GUCCGUUUAUCGUAUAUUGUGCGG	UCGUACGAUGUACGAUGAGCGGAC	Cleavage	1
miRX113-5p	MDP0000182029	2.5	7.438	1	24	34	57	GUCCGUUUAUCGUAUAUUGUGCGG	CCGCAUGAUAUACAAUAAAUGGAC	Translation	1
miRX113-5p	MDP0000186385	3	14.517	1	24	1541	1564	GUCCGUUUAUCGUAUAUUGUGCGG	CCGCAUAAUGUACGAUGAACGUAC	Cleavage	1
miRX113-5p	MDP0000194270	3	14.517	1	24	947	970	GUCCGUUUAUCGUAUAUUGUGCGG	CCGCAUAAUGUACGAUGAACGUAC	Cleavage	1
miRX114-3p	MDP0000147293	3	14.716	1	21	211	231	AACGGCACGAAUUCUCUAAUU	GGUUCGAGAAUUCGUCCCGUU	Cleavage	1
miRX114-3p	MDP0000282505	3	13.632	1	21	211	231	AACGGCACGAAUUCUCUAAUU	GGUUCGAGAAUUCGUCCCGUU	Cleavage	1
miRX114-3p	MDP0000250724	3	13.67	1	21	211	231	AACGGCACGAAUUCUCUAAUU	GGUUCGAGAAUUCGUCCCGUU	Cleavage	1
miRX114-3p	MDP0000187476	3	14.796	1	21	211	231	AACGGCACGAAUUCUCUAAUU	GGUUCGAGAAUUCGUCCCGUU	Cleavage	1
miRX114-5p	MDP0000137841	3	17.878	1	23	1026	1048	AAAUCAGAGAAUCCGUGUCGUUG	CCACGGAGCGGAUUCUUUGGUUU	Cleavage	1
miRX114-5p	MDP0000313925	3	18.266	1	23	1026	1048	AAAUCAGAGAAUCCGUGUCGUUG	CCACGGAGCGGAUUCUUUGGUUU	Cleavage	1
miRX115-3p	MDP0000121729	3	24.75	1	23	184	206	UUGUAGAACACAGUGUGAUAAUG	UGUUGUUACAUUGUGUUCUGCAC	Cleavage	1
miRX115-3p	MDP0000202410	2.5	17.718	1	23	309	331	UUGUAGAACACAGUGUGAUAAUG	CUUUGUCACCCUGUGUUUUGCAA	Cleavage	1
miRX115-3p	MDP0000123619	2.5	17.529	1	23	1799	1821	UUGUAGAACACAGUGUGAUAAUG	UAAUAUCGCACUUUGUUCUGCGA	Translation	1
miRX115-3p	MDP0000166108	3	12.589	1	20	467	486	UUGUAGAACACAGUGUGAUA	UGUUACACUGUGUUUUUCAA	Cleavage	1
miRX115-3p	MDP0000126653	3	14.449	1	20	467	486	UUGUAGAACACAGUGUGAUA	UGUUACACUGUGUUUUUCAA	Cleavage	1
miRX116-3p	MDP0000945836	2.5	19.08	1	21	780	800	GUUCAAUAAAGCUGUGGGAAG	CUUUUCAUGGCUUUAUUGAAU	Cleavage	1
miRX116-3p	MDP0000242241	3	16.207	1	20	1142	1161	GUUCAAUAAAGCUGUGGGAA	UUCCCGCGUCUUUGUUGAAU	Cleavage	1
miRX116-3p	MDP0000669809	3	16.207	1	20	1025	1044	GUUCAAUAAAGCUGUGGGAA	UUCCCGCGUCUUUGUUGAAU	Cleavage	1
miRX117-3p	MDP0000313525	2.5	11.614	1	21	171	191	GCUCAAGAAAGCUGUGGGAGA	UCUUCCAUAGCUUUCUUGUGC	Cleavage	1
miRX117-3p	MDP0000130988	2.5	12.424	1	21	171	191	GCUCAAGAAAGCUGUGGGAGA	UCUUCCAUAGCUUUCUUGUGC	Cleavage	1
miRX117-3p	MDP0000261379	2.5	16.328	1	21	171	191	GCUCAAGAAAGCUGUGGGAGA	UCUUCCAUAGCUUUCUUGUGC	Cleavage	2
miRX117-3p	MDP0000261379	2.5	18.602	1	21	3167	3187	GCUCAAGAAAGCUGUGGGAGA	UCUUCCAUAGCUUUCUUGUGC	Cleavage	2
miRX117-3p	MDP0000188599	2.5	11.57	1	21	171	191	GCUCAAGAAAGCUGUGGGAGA	UCUUCCAUAGCUUUCUUGUGC	Cleavage	1
miRX117-3p	MDP0000183456	2.5	11.614	1	21	171	191	GCUCAAGAAAGCUGUGGGAGA	UCUUCCAUAGCUUUCUUGUGC	Cleavage	1
miRX117-3p	MDP0000551252	2.5	15.266	1	21	2488	2508	GCUCAAGAAAGCUGUGGGAGA	UCUUCCAUAGCUUUCUUGUGC	Cleavage	1
miRX117-3p	MDP0000392114	2.5	8.133	1	21	171	191	GCUCAAGAAAGCUGUGGGAGA	UCUUCCAUAGCUUUCUUGUGC	Cleavage	1
miRX117-3p	MDP0000161874	2.5	6.405	1	21	2301	2321	GCUCAAGAAAGCUGUGGGAGA	UCUUCCAUAGCUUUCUUGUGC	Cleavage	1
miRX117-3p	MDP0000296652	2	15.934	1	21	1054	1074	GCUCAAGAAAGCUGUGGGAGA	UUUUCCACAGGUUUCUUGAGC	Translation	1
miRX117-3p	MDP0000897968	2.5	8.212	1	21	237	257	GCUCAAGAAAGCUGUGGGAGA	UCUUCCAUAGCUUUCUUGUGC	Cleavage	1
miRX117-3p	MDP0000200945	2	14.424	1	21	1054	1074	GCUCAAGAAAGCUGUGGGAGA	UUUUCCACAGGUUUCUUGAGC	Translation	1
miRX117-3p	MDP0000403964	3	20.422	1	20	1655	1674	GCUCAAGAAAGCUGUGGGAG	AUCUCACAGCUUUCUUCAGC	Cleavage	1
miRX117-3p	MDP0000294058	2.5	21.501	1	20	867	886	GCUCAAGAAAGCUGUGGGAG	CUCCCACAGCUUGCAUGAGC	Cleavage	1
miRX117-3p	MDP0000140343	3	14.736	1	20	1163	1182	GCUCAAGAAAGCUGUGGGAG	CUUCCAUAGCUUUUUUGUGC	Cleavage	1
miRX119-3p	MDP0000121729	3	24.75	1	23	184	206	UUGUAGAACACAGUGUGAUAAUG	UGUUGUUACAUUGUGUUCUGCAC	Cleavage	1
miRX119-3p	MDP0000202410	2.5	17.718	1	23	309	331	UUGUAGAACACAGUGUGAUAAUG	CUUUGUCACCCUGUGUUUUGCAA	Cleavage	1
miRX119-3p	MDP0000123619	2.5	17.529	1	23	1799	1821	UUGUAGAACACAGUGUGAUAAUG	UAAUAUCGCACUUUGUUCUGCGA	Translation	1
miRX119-3p	MDP0000166108	3	12.589	1	20	467	486	UUGUAGAACACAGUGUGAUA	UGUUACACUGUGUUUUUCAA	Cleavage	1
miRX119-3p	MDP0000126653	3	14.449	1	20	467	486	UUGUAGAACACAGUGUGAUA	UGUUACACUGUGUUUUUCAA	Cleavage	1
miRX12-5p	MDP0000143980	3	15.952	1	21	777	797	GGAAUGUUGUCUGGUACGAGG	UCUCUUAUCAGACAAUGUUCU	Cleavage	1
miRX12-5p	MDP0000219545	3	15.952	1	21	2241	2261	GGAAUGUUGUCUGGUACGAGG	UCUCUUAUCAGACAAUGUUCU	Cleavage	1
miRX120-3p	MDP0000152817	1.5	14.721	1	20	1750	1769	UUCUCAGGUCACCCCUUUGG	GCAAAGGGGUGGCCUGAGAA	Cleavage	1
miRX120-3p	MDP0000308890	2	12.856	1	20	1581	1600	UUCUCAGGUCACCCCUUUGG	GCAAGGGGGUGGCCUGAGAA	Cleavage	1
miRX120-3p	MDP0000163533	2	20.716	1	21	515	535	UUCUCAGGUCACCCCUUUGGG	CCGAAAGGGGUUACCUGAGAA	Translation	1
miRX120-3p	MDP0000174368	3	21.293	1	20	248	267	UUCUCAGGUCACCCCUUUGG	CCAAAGGGGUGGCCUGACAU	Cleavage	1
miRX120-3p	MDP0000152819	2.5	12.29	1	20	1780	1799	UUCUCAGGUCACCCCUUUGG	GCAAAAGGGUGGCCUGAGAA	Cleavage	1
miRX120-3p	MDP0000603642	3	15.35	1	20	694	713	UUCUCAGGUCACCCCUUUGG	UCAAAAGGGUGGCCUGAGAU	Cleavage	1
miRX120-3p	MDP0000302114	3	23.412	1	21	1117	1137	UUCUCAGGUCACCCCUUUGGG	UCCAAAGGGGGAACUUGGGAA	Translation	1
miRX120-3p	MDP0000314646	3	17.102	1	20	1167	1186	UUCUCAGGUCACCCCUUUGG	CCAGAAGGGUUACUUGAGAA	Translation	1
miRX120-3p	MDP0000264785	3	16.362	1	20	2170	2189	UUCUCAGGUCACCCCUUUGG	CCAGAAGGGUUACCUGAGAG	Translation	1
miRX120-3p	MDP0000451570	3	19.498	1	20	1876	1895	UUCUCAGGUCACCCCUUUGG	CCAGAAGGGUUACCUGAGAG	Translation	1
miRX120-5p	MDP0000152599	2	16.781	1	20	173	192	CAAAGGUGUGAAACUGAGAA	UUCUCAGUUUCACACUUUGG	Cleavage	1
miRX120-5p	MDP0000275058	2.5	10.534	1	22	3228	3249	CAAAGGUGUGAAACUGAGAACA	UUUUUUCAGUUUUAUAUUUUUG	Cleavage	1
miRX120-5p	MDP0000302970	2.5	10.534	1	22	2982	3003	CAAAGGUGUGAAACUGAGAACA	UUUUUUCAGUUUUAUAUUUUUG	Cleavage	1
miRX120-5p	MDP0000232050	2.5	10.218	1	20	70	89	CAAAGGUGUGAAACUGAGAA	UUUUCAGUUUCAUAUCUUUU	Cleavage	1
miRX120-5p	MDP0000129335	2.5	10.209	1	20	70	89	CAAAGGUGUGAAACUGAGAA	UUUUCAGUUUCAUAUCUUUU	Cleavage	1
miRX120-5p	MDP0000261851	2.5	13.763	1	20	433	452	CAAAGGUGUGAAACUGAGAA	UUCUCAGUUUCAMACUUUGG	Cleavage	1
miRX120-5p	MDP0000327713	2.5	16.73	1	20	618	637	CAAAGGUGUGAAACUGAGAA	UUUUCAGUUUCAUGUUUUUG	Cleavage	1
miRX120-5p	MDP0000749280	3	10.327	1	20	3061	3080	CAAAGGUGUGAAACUGAGAA	UUCUCAGUUUUAAGUUUUUG	Cleavage	1
miRX121-3p	MDP0000360956	0	14.962	1	22	345	366	UUUCAUAGAGGCUACUGUUGCC	GGCAACAGUAGCCUCUAUGAAA	Cleavage	1
miRX121-3p	MDP0000441454	3	20.943	1	20	861	880	UUUCAUAGAGGCUACUGUUG	GGGCGGUAGCCUCUAUGGAA	Cleavage	1
miRX121-3p	MDP0000427750	3	17.278	1	20	1190	1209	UUUCAUAGAGGCUACUGUUG	AAAUAGUAGCUUGUAUGAAA	Cleavage	1
miRX121-3p	MDP0000230383	3	17.567	1	20	1212	1231	UUUCAUAGAGGCUACUGUUG	CAUCAGUAGCCUUUUUGAAA	Cleavage	1
miRX121-5p	MDP0000176962	3	24.255	1	21	1180	1200	CAGCAGAGCCCCUAUGAAAAC	GUUUCCAUAGGUGGUCUGCUG	Translation	1
miRX121-5p	MDP0000252913	3	23.626	1	21	1702	1722	CAGCAGAGCCCCUAUGAAAAC	GUUUGCAUAGGUGGUCUGCUG	Translation	1
miRX121-5p	MDP0000494942	3	20.229	1	21	1432	1452	CAGCAGAGCCCCUAUGAAAAC	GUUUCCAUAGGUGGUCUGCUG	Translation	1
miRX122-5p	MDP0000650491	3	14.568	1	20	977	996	GGACUUAGUAGCUCGGUGAG	AUUACCGGGUUACUAAGUUC	Cleavage	1
miRX122-5p	MDP0000228138	3	10.374	1	20	653	672	GGACUUAGUAGCUCGGUGAG	UUCGUCAAGCUAUUAAGUCC	Cleavage	1
miRX123-3p	MDP0000811272	1	17.969	1	24	4	27	AAAAUGUUGACGUGACUUAACCGU	ACGGUUAAGCCACGUCAACAUUUU	Cleavage	1
miRX123-3p	MDP0000320093	1.5	15.436	1	24	150	173	AAAAUGUUGACGUGACUUAACCGU	ACGGUUAAGUCACGUCAACAUCUU	Cleavage	1
miRX123-3p	MDP0000277517	0	13.003	1	24	39	62	AAAAUGUUGACGUGACUUAACCGU	ACAGUUAAGUCACGUCAACAUUUU	Cleavage	1
miRX123-3p	MDP0000122270	1	15.119	1	24	1464	1487	AAAAUGUUGACGUGACUUAACCGU	ACGGUUAAGCCACGUCAACAUUUU	Cleavage	1
miRX123-3p	MDP0000346342	1	7.938	1	24	714	737	AAAAUGUUGACGUGACUUAACCGU	ACGGUUAAGUAACGUCAACAUUUU	Cleavage	1
miRX123-3p	MDP0000642684	1.5	11.3	1	24	95	118	AAAAUGUUGACGUGACUUAACCGU	ACKGUUAARYCACGUCAAYAUUUU	Cleavage	1
miRX123-3p	MDP0000260819	1	8.753	1	24	2327	2350	AAAAUGUUGACGUGACUUAACCGU	AUGGUUAAGCCACGUCAACAUUUU	Cleavage	1
miRX123-5p	MDP0000203733	0	15.867	1	24	58	81	GAUUAAGCCACGUCAAUAUUUUAU	AUAAAAUAUUGACGUGGCUUAAUC	Cleavage	1
miRX123-5p	MDP0000686301	1	10.171	1	24	12	35	GAUUAAGCCACGUCAAUAUUUUAU	AUAAAAUGUUGACGUGGCUUAAUU	Cleavage	1
miRX123-5p	MDP0000758299	1	10.171	1	24	12	35	GAUUAAGCCACGUCAAUAUUUUAU	AUAAAAUGUUGACGUGGCUUAAUU	Cleavage	1
miRX123-5p	MDP0000346342	1	8.833	1	24	26	49	GAUUAAGCCACGUCAAUAUUUUAU	AUAAAAUGUUGACGUGGCUUAAYC	Cleavage	1
miRX123-5p	MDP0000151161	1.5	13.741	1	24	48	71	GAUUAAGCCACGUCAAUAUUUUAU	AUAAAAUGUUKACGUGGUUUAAUC	Cleavage	1
miRX123-5p	MDP0000315892	2	15.187	1	24	3738	3761	GAUUAAGCCACGUCAAUAUUUUAU	AUAAAAURUUGACGUKGYUUAAYC	Cleavage	1
miRX123-5p	MDP0000155691	2	8.303	1	24	39	62	GAUUAAGCCACGUCAAUAUUUUAU	AUAAAAUGUUGACGUGGCUUAACC	Cleavage	1
miRX123-5p	MDP0000843913	2	10.546	1	24	53	76	GAUUAAGCCACGUCAAUAUUUUAU	AUAAAAUAUUGAUGUGGCUUAACC	Cleavage	1
miRX123-5p	MDP0000207831	2	10.857	1	24	41	64	GAUUAAGCCACGUCAAUAUUUUAU	AUAAAAUGUUGACGUGGCUUAACC	Cleavage	1
miRX123-5p	MDP0000280395	2	13.329	1	24	11	34	GAUUAAGCCACGUCAAUAUUUUAU	AUAAAAUGUUGACGUGGCUUAACC	Cleavage	1
miRX124-3p	MDP0000709342	3	15.748	1	24	826	849	AAAAAAAUCCAAUCAUCAACUGUC	GACAAUUGAUGAUUGAUUUUUUUU	Translation	1
miRX124-3p	MDP0000163213	3	5.367	1	23	1648	1670	AAAAAAAUCCAAUCAUCAACUGU	AUAGUUAAUUAUUGUAUUUUUUU	Translation	1
miRX124-3p	MDP0000358532	3	18.531	1	23	504	526	AAAAAAAUCCAAUCAUCAACUGU	AAAGUUGGUGAUUGGCUCUUUUU	Cleavage	1
miRX124-5p	MDP0000284750	3	18.558	1	24	2372	2395	CGGUUGAUAGUUGGAUUCUUUCUU	AGGUGAGAAUUCGGCUAUCAACCC	Cleavage	1
miRX124-5p	MDP0000178791	3	10.802	1	24	22	45	CGGUUGAUAGUUGGAUUCUUUCUU	AAUAAGUAAUCCAAUUAUCAAUUG	Cleavage	1
miRX124-5p	MDP0000176461	3	11.52	1	24	18	41	CGGUUGAUAGUUGGAUUCUUUCUU	AAUAAGUAAUCUAAUUAUCAACUG	Cleavage	1
miRX124-5p	MDP0000148839	3	12.675	1	24	400	423	CGGUUGAUAGUUGGAUUCUUUCUU	AACGAAGAAACCAACUGUCGACCU	Cleavage	1
miRX125-3p	MDP0000517262	1.5	13.728	1	24	1269	1292	AUCAAAUUUCAAUGGUCUGGAUCC	GGAUUCAGGCCGUUGAAAUUUGAU	Cleavage	1
miRX125-3p	MDP0000132610	1	22.187	1	24	67	90	AUCAAAUUUCAAUGGUCUGGAUCC	GGAUCCAGUCCAUUGAAAUUUGAU	Cleavage	1
miRX125-3p	MDP0000123671	1	21.058	1	22	150	171	AUCAAAUUUCAAUGGUCUGGAU	AUCCGGGCCAUUGAAAUUUGAU	Cleavage	1
miRX125-3p	MDP0000319752	1.5	10.28	1	23	806	828	AUCAAAUUUCAAUGGUCUGGAUC	GAUCCGAACCAUUGAAAUUUGAU	Cleavage	1
miRX125-3p	MDP0000217670	1.5	9.786	1	23	803	825	AUCAAAUUUCAAUGGUCUGGAUC	GAUCCGAACCAUUGAAAUUUGAU	Cleavage	1
miRX125-3p	MDP0000331248	2.5	16.198	1	24	554	577	AUCAAAUUUCAAUGGUCUGGAUCC	GGAUUCGGACUAUUAAAAUUUGAU	Translation	1
miRX125-3p	MDP0000433818	2	22.252	1	23	72	94	AUCAAAUUUCAAUGGUCUGGAUC	GGUUCGGAUCGUUGAAAUUUGAU	Cleavage	1
miRX125-3p	MDP0000261375	1.5	8.858	1	22	1584	1605	AUCAAAUUUCAAUGGUCUGGAU	AUUCAGACCCUUGAAAUUUGAU	Cleavage	1
miRX125-3p	MDP0000120125	1.5	8.858	1	22	1683	1704	AUCAAAUUUCAAUGGUCUGGAU	AUUCAGACCCUUGAAAUUUGAU	Cleavage	1
miRX125-3p	MDP0000160481	2.5	23.267	1	23	16	38	AUCAAAUUUCAAUGGUCUGGAUC	GAUCCGAACUGUUGAAAUUUGAU	Cleavage	1
miRX125-3p	MDP0000263416	2.5	16.803	1	23	5	27	AUCAAAUUUCAAUGGUCUGGAUC	GGUUCGGAUCGUUGAAGUUUGAU	Cleavage	1
miRX125-3p	MDP0000602148	2	14.301	1	24	1448	1471	AUCAAAUUUCAAUGGUCUGGAUCC	GAAUCCGUAUCAUUGAAAUUUGAU	Cleavage	1
miRX125-3p	MDP0000297368	2	14.024	1	24	33	56	AUCAAAUUUCAAUGGUCUGGAUCC	GAAUCUAAACUAUUGAAAUUUGAU	Cleavage	1
miRX125-3p	MDP0000096923	2	19.149	1	22	1773	1794	AUCAAAUUUCAAUGGUCUGGAU	AUCCAGAUUUUUGAAAUUUGAU	Cleavage	1
miRX125-3p	MDP0000154813	2.5	24.862	1	22	48	69	AUCAAAUUUCAAUGGUCUGGAU	AUUUGGGCUAUUGAAAUUUGAU	Cleavage	1
miRX125-3p	MDP0000183112	2	8.008	1	22	2336	2357	AUCAAAUUUCAAUGGUCUGGAU	AUCCGRACCUUUGAAAUUUGAU	Cleavage	1
miRX125-3p	MDP0000483611	3	20.466	1	23	211	233	AUCAAAUUUCAAUGGUCUGGAUC	GAUCUAAGUCGUUGAAAUUUGAU	Cleavage	1
miRX125-3p	MDP0000154699	3	12.362	1	23	14	36	AUCAAAUUUCAAUGGUCUGGAUC	GAUCCGGCCCAUUGAAAUUUAAU	Cleavage	1
miRX125-5p	MDP0000319153	1.5	15.234	1	24	4832	4855	AUCCGGACCAUUGAAAUUUGAUCU	GGAUUAMAUUUUAAUGGUCCGGAU	Cleavage	1
miRX125-5p	MDP0000269393	2	13.358	1	23	24	46	AUCCGGACCAUUGAAAUUUGAUC	GAUUAAAUUUCAAUGGUCCAGAU	Cleavage	1
miRX125-5p	MDP0000232324	2	11.897	1	24	1321	1344	AUCCGGACCAUUGAAAUUUGAUCU	AGAUCAAAUUUCAACGAUCCGGAU	Translation	1
miRX125-5p	MDP0000264631	2.5	24.287	1	24	67	90	AUCCGGACCAUUGAAAUUUGAUCU	AGAUCAAAUUUCAAUGAUCCAGAU	Cleavage	1
miRX125-5p	MDP0000693007	1.5	20.455	1	22	573	594	AUCCGGACCAUUGAAAUUUGAU	AUCAAAUUUCAAUGGUCCAGAU	Cleavage	1
miRX125-5p	MDP0000183112	3	13.312	1	24	2411	2434	AUCCGGACCAUUGAAAUUUGAUCU	AKAUCAAAUUUUAARRGUCUGRAU	Translation	1
miRX125-5p	MDP0000167495	3	13.311	1	24	34	57	AUCCGGACCAUUGAAAUUUGAUCU	GGAUCAAAUUUUAAAGGUCCGAAU	Translation	1
miRX125-5p	MDP0000204521	3	12.545	1	24	20	43	AUCCGGACCAUUGAAAUUUGAUCU	GGAUCAAAUUUUAAAGGUCCGAAU	Translation	1
miRX125-5p	MDP0000882127	1	19.349	1	21	1	21	AUCCGGACCAUUGAAAUUUGA	UCAAAUUUCAACGGUCCGGAU	Translation	1
miRX125-5p	MDP0000291335	1	19.96	1	20	1889	1908	AUCCGGACCAUUGAAAUUUG	CAAAUUUCAAUGGUUUGGAU	Cleavage	1
miRX125-5p	MDP0000153096	3	24.48	1	23	180	202	AUCCGGACCAUUGAAAUUUGAUC	GAUCAAAUUUUAAUGAUACGGAU	Cleavage	1
miRX125-5p	MDP0000483611	2.5	24.479	1	23	288	310	AUCCGGACCAUUGAAAUUUGAUC	GAUCAAAUUUUAAAUGUCCGGAU	Translation	1
miRX125-5p	MDP0000239505	2.5	15.879	1	24	5	28	AUCCGGACCAUUGAAAUUUGAUCU	AAAUCAAAUUUCAAUAGUCCAGAU	Translation	1
miRX125-5p	MDP0000532338	2.5	9.178	1	24	41	64	AUCCGGACCAUUGAAAUUUGAUCU	AAAUCAAAUUUCAAUUGUCCGAAU	Translation	1
miRX126-3p	MDP0000517262	0	13.728	1	21	1276	1296	UUGGAUCAAAUUUCAACGGCC	GGCCGUUGAAAUUUGAUCCAA	Cleavage	1
miRX126-3p	MDP0000483611	1	19.324	1	20	218	237	UUGGAUCAAAUUUCAACGGC	GUCGUUGAAAUUUGAUCUAA	Cleavage	1
miRX126-3p	MDP0000123671	1.5	18.494	1	21	155	175	UUGGAUCAAAUUUCAACGGCC	GGCCAUUGAAAUUUGAUUCAA	Cleavage	1
miRX126-3p	MDP0000236253	2.5	20.593	1	21	1598	1618	UUGGAUCAAAUUUCAACGGCC	GGCYGUUGAAGUUUGAUCAAA	Cleavage	1
miRX126-3p	MDP0000303911	3	10.733	1	21	1607	1627	UUGGAUCAAAUUUCAACGGCC	GGUUGUUGAAAUUUGAUYAAA	Cleavage	1
miRX126-3p	MDP0000265523	2.5	8.563	1	21	1222	1242	UUGGAUCAAAUUUCAACGGCC	GGCCGUUCAAAUUUAAUCCAA	Cleavage	1
miRX126-3p	MDP0000247316	2.5	23.735	1	21	4	24	UUGGAUCAAAUUUCAACGGCC	GACCCUUGAAAUUUGAUCUAA	Cleavage	1
miRX126-3p	MDP0000261590	2.5	23.735	1	21	4	24	UUGGAUCAAAUUUCAACGGCC	GACCCUUGAAAUUUGAUCUAA	Cleavage	1
miRX126-3p	MDP0000132610	2.5	21.649	1	21	74	94	UUGGAUCAAAUUUCAACGGCC	GUCCAUUGAAAUUUGAUCUAA	Cleavage	1
miRX126-3p	MDP0000159349	2.5	11.937	1	21	1344	1364	UUGGAUCAAAUUUCAACGGCC	GACCGUUGAAUUUUGAUCCGA	Translation	1
miRX126-5p	MDP0000489357	1	15.464	1	21	21	41	CCGUUGAAAUUUGAUCCAAUG	CGUUGGAUCAAAUUUCAAUGG	Cleavage	1
miRX126-5p	MDP0000222225	2.5	18.245	1	21	152	172	CCGUUGAAAUUUGAUCCAAUG	CGUUGGAUYAAAUUUCAAUGW	Cleavage	1
miRX126-5p	MDP0000204521	2.5	12.793	1	21	16	36	CCGUUGAAAUUUGAUCCAAUG	CGUUGGAUCAAAUUUUAAAGG	Cleavage	1
miRX126-5p	MDP0000167495	2.5	13.245	1	21	30	50	CCGUUGAAAUUUGAUCCAAUG	CGUUGGAUCAAAUUUUAAAGG	Cleavage	1
miRX126-5p	MDP0000693007	2	16.899	1	21	567	587	CCGUUGAAAUUUGAUCCAAUG	CGUUGAAUCAAAUUUCAAUGG	Cleavage	1
miRX126-5p	MDP0000477221	2	14.749	1	20	2012	2031	CCGUUGAAAUUUGAUCCAAU	AUUGGAUUAAAUUUCAACAG	Cleavage	1
miRX126-5p	MDP0000322436	3	14.467	1	21	70	90	CCGUUGAAAUUUGAUCCAAUG	CGUKGGAUCAAAUUUYAAUGA	Cleavage	1
miRX126-5p	MDP0000232324	2.5	10.501	1	21	1317	1337	CCGUUGAAAUUUGAUCCAAUG	CGUUAGAUCAAAUUUCAACGA	Cleavage	1
miRX126-5p	MDP0000200149	2.5	14.312	1	21	29	49	CCGUUGAAAUUUGAUCCAAUG	CGUUGGAUCAAUUUUCAACGA	Translation	1
miRX126-5p	MDP0000454774	2	16.091	1	20	952	971	CCGUUGAAAUUUGAUCCAAU	AUUGGAUUAAAUUUCAACAG	Cleavage	1
miRX126-5p	MDP0000319153	2.5	13.323	1	21	4828	4848	CCGUUGAAAUUUGAUCCAAUG	UGUUGGAUUAMAUUUUAAUGG	Cleavage	1
miRX127-3p	MDP0000764157	2.5	12.731	1	21	1839	1859	CUUGGAAUGCCAUCACCAUUG	UAAUGAUGAUGGCAUGCCAAG	Cleavage	1
miRX127-5p	MDP0000884053	1.5	19.675	1	22	2538	2559	CAAGGUGAUAGUAUUUCAAACU	AGUUUGGAAUAUUGUCACCUUG	Cleavage	1
miRX127-5p	MDP0000497075	2	12.863	1	22	779	800	CAAGGUGAUAGUAUUUCAAACU	AAUUUGAAAUACUGUCGUUUUG	Cleavage	1
miRX127-5p	MDP0000319947	2	11.169	1	20	70	89	CAAGGUGAUAGUAUUUCAAA	UUUGAGAUACUAUCACAUUG	Cleavage	1
miRX127-5p	MDP0000333901	2.5	7.575	1	22	602	623	CAAGGUGAUAGUAUUUCAAACU	ACUUUGAAAUAUUAUUACUUUU	Cleavage	1
miRX127-5p	MDP0000426309	3	18.918	1	21	1564	1584	CAAGGUGAUAGUAUUUCAAAC	GUUGGAAAUGCYAACACCUUG	Cleavage	1
miRX128-3p	MDP0000919323	3	13.834	1	21	295	315	UUUUACCUAUCCCAUUCUGUG	UGCAGGAUGGGAAGGGUAAAG	Translation	1
miRX128-3p	MDP0000146415	3	14.613	1	21	647	667	UUUUACCUAUCCCAUUCUGUG	UGCAGGAUGGGAAGGGUAAAG	Translation	1
miRX128-3p	MDP0000146231	3	17.682	1	21	295	315	UUUUACCUAUCCCAUUCUGUG	UGCAGGAUGGGAAGGGUAAAG	Translation	1
miRX128-3p	MDP0000147667	3	11.279	1	21	538	558	UUUUACCUAUCCCAUUCUGUG	UGCAGGAUGGGAAGGGUAAAG	Translation	1
miRX128-3p	MDP0000161461	3	19.159	1	20	1611	1630	UUUUACCUAUCCCAUUCUGU	ACAGAAUGUGAAGGGUGAAA	Translation	1
miRX128-5p	MDP0000231468	2.5	7.339	1	21	212	232	AAGAAUGGAAUGGGUAAAAGG	UCUUUUACUUCUUCCAUUUUU	Translation	1
miRX128-5p	MDP0000591767	3	12.084	1	21	2727	2747	AAGAAUGGAAUGGGUAAAAGG	UUUUUUAUCUAUUUUAUUUUU	Cleavage	1
miRX128-5p	MDP0000205602	2.5	7.339	1	21	212	232	AAGAAUGGAAUGGGUAAAAGG	UCUUUUACUUCUUCCAUUUUU	Translation	1
miRX128-5p	MDP0000652797	3	16.549	1	21	1426	1446	AAGAAUGGAAUGGGUAAAAGG	UCAUUUACCUAUUCAAUUCUU	Cleavage	1
miRX128-5p	MDP0000478494	2.5	10.48	1	20	91	110	AAGAAUGGAAUGGGUAAAAG	CUUUUACUCUUUUCAUUUUU	Translation	1
miRX128-5p	MDP0000273575	3	14.429	1	21	1077	1097	AAGAAUGGAAUGGGUAAAAGG	UCUUUUGCCUGUGCCAUUUUU	Translation	1
miRX128-5p	MDP0000522368	3	11.504	1	21	13	33	AAGAAUGGAAUGGGUAAAAGG	UCGUUUACCUAUUCAAUUCUU	Cleavage	1
miRX129-5p	MDP0000896307	3	5.982	1	21	181	201	CAGGGAAGAGGUAGAGCAUGG	CUAUGCUCUAUUUCUUCUCUC	Cleavage	1
miRX129-5p	MDP0000732145	2.5	15.278	1	21	837	857	CAGGGAAGAGGUAGAGCAUGG	CCGUGCUCUCCUUCUUCCUUG	Cleavage	1
miRX129-5p	MDP0000299027	2.5	7.324	1	21	1505	1525	CAGGGAAGAGGUAGAGCAUGG	UCUUGCUCUUCCUUUUCCCUG	Cleavage	1
miRX129-5p	MDP0000138972	2.5	7.926	1	21	140	160	CAGGGAAGAGGUAGAGCAUGG	UCAUUCUCUCUCUCUUCCCUG	Cleavage	1
miRX129-5p	MDP0000643975	2.5	7.888	1	21	140	160	CAGGGAAGAGGUAGAGCAUGG	UCAUUCUCUCUCUCUUCCCUG	Cleavage	1
miRX129-5p	MDP0000556339	3	18.08	1	21	1496	1516	CAGGGAAGAGGUAGAGCAUGG	UCAUUCUAUAUCUCUUCCUUG	Cleavage	1
miRX13-3p	MDP0000195113	1.5	23.881	1	20	590	609	AGUCAAUCCAACGGUCAAGA	UCUUGGCCGUCGGAUUGACU	Translation	1
miRX13-3p	MDP0000293405	1.5	23.881	1	20	590	609	AGUCAAUCCAACGGUCAAGA	UCUUGGCCGUCGGAUUGACU	Translation	1
miRX13-3p	MDP0000898762	3	24.072	1	21	1501	1521	AGUCAAUCCAACGGUCAAGAA	UUCUUUGCUGUUGGGUUGGCU	Cleavage	1
miRX13-3p	MDP0000923094	2.5	19.309	1	20	641	660	AGUCAAUCCAACGGUCAAGA	UCUUGGCCGUCGGAUUGACG	Translation	1
miRX13-3p	MDP0000201509	3	22.436	1	20	1591	1610	AGUCAAUCCAACGGUCAAGA	UUUGGACCGUUGGAUUGGCA	Cleavage	1
miRX13-3p	MDP0000158656	3	12.894	1	21	772	792	AGUCAAUCCAACGGUCAAGAA	UUGUUAAACGUUGGAUUGACU	Cleavage	1
miRX13-5p	MDP0000120611	2	10.643	1	22	170	191	UUUGACCGUUAGAUUUGACUUU	AAAAUUAAAUCUAACGGUCAAG	Cleavage	1
miRX13-5p	MDP0000151864	2.5	12.041	1	22	1118	1139	UUUGACCGUUAGAUUUGACUUU	AAGAUUAAAUUUAACGGUCAAA	Cleavage	1
miRX13-5p	MDP0000274063	3	18.837	1	22	667	688	UUUGACCGUUAGAUUUGACUUU	AAAAUCACAUCUAACGGUCAAC	Cleavage	1
miRX13-5p	MDP0000147846	3	18.366	1	22	703	724	UUUGACCGUUAGAUUUGACUUU	AAAAUCACAUCUAACGGUCAAC	Cleavage	1
miRX13-5p	MDP0000230489	3	9.318	1	22	101	122	UUUGACCGUUAGAUUUGACUUU	AAAAUAAAAUUUAACGGUUAAA	Cleavage	1
miRX13-5p	MDP0000572931	3	18.767	1	22	786	807	UUUGACCGUUAGAUUUGACUUU	AGAAUCACAUCUAACGGUCAAC	Cleavage	1
miRX13-5p	MDP0000327126	3	18.294	1	22	667	688	UUUGACCGUUAGAUUUGACUUU	AGAAUCACAUCUAACGGUCAAC	Cleavage	1
miRX13-5p	MDP0000163330	3	16.538	1	22	115	136	UUUGACCGUUAGAUUUGACUUU	AGACUCGAAUCCAACGGUCRAA	Translation	1
miRX13-5p	MDP0000297580	3	14.574	1	20	1280	1299	UUUGACCGUUAGAUUUGACU	CGUCAAAUUUAACGGUAAAA	Cleavage	1
miRX13-5p	MDP0000827722	3	12.19	1	20	2724	2743	UUUGACCGUUAGAUUUGACU	AGUUGAAUCUAAUCGUCAAA	Cleavage	1
miRX13-5p	MDP0000581417	3	10.437	1	20	2724	2743	UUUGACCGUUAGAUUUGACU	AGUUGAAUCUAAUCGUCAAA	Cleavage	1
miRX13-5p	MDP0000252405	3	12.875	1	21	186	206	UUUGACCGUUAGAUUUGACUU	AGAUCAAAUUUAAGGGUCAAA	Cleavage	1
miRX130-3p	MDP0000160481	1	23.267	1	23	16	38	AUCAAAUUUUAACGGUUCGGAUC	GAUCCGAACUGUUGAAAUUUGAU	Cleavage	1
miRX130-3p	MDP0000271161	1	9.506	1	22	90	111	AUCAAAUUUUAACGGUUCGGAU	AUCUGAAUCGUUAAAAUUUGAU	Cleavage	1
miRX130-3p	MDP0000319752	1.5	10.28	1	23	806	828	AUCAAAUUUUAACGGUUCGGAUC	GAUCCGAACCAUUGAAAUUUGAU	Cleavage	1
miRX130-3p	MDP0000217670	1.5	9.786	1	23	803	825	AUCAAAUUUUAACGGUUCGGAUC	GAUCCGAACCAUUGAAAUUUGAU	Cleavage	1
miRX130-3p	MDP0000331248	2.5	16.198	1	24	554	577	AUCAAAUUUUAACGGUUCGGAUCC	GGAUUCGGACUAUUAAAAUUUGAU	Cleavage	1
miRX130-3p	MDP0000433818	2	22.252	1	23	72	94	AUCAAAUUUUAACGGUUCGGAUC	GGUUCGGAUCGUUGAAAUUUGAU	Cleavage	1
miRX130-3p	MDP0000517262	3	13.728	1	24	1269	1292	AUCAAAUUUUAACGGUUCGGAUCC	GGAUUCAGGCCGUUGAAAUUUGAU	Cleavage	1
miRX130-3p	MDP0000200548	3	9.3	1	23	386	408	AUCAAAUUUUAACGGUUCGGAUC	GAUCUGGACCGUUAAAGUUUGRA	Cleavage	1
miRX130-3p	MDP0000174528	2	5.669	1	22	89	110	AUCAAAUUUUAACGGUUCGGAU	AUCURAAUYGUUAAAAUUUGAU	Cleavage	1
miRX130-3p	MDP0000372314	3	13.393	1	23	74	96	AUCAAAUUUUAACGGUUCGGAUC	GAUUCGGAUCGUUAAAAUUCGAU	Cleavage	1
miRX130-3p	MDP0000653246	3	11.689	1	23	75	97	AUCAAAUUUUAACGGUUCGGAUC	GAUUCGGAUCGUUAAAAUUCGAU	Cleavage	1
miRX130-3p	MDP0000263416	2.5	16.803	1	23	5	27	AUCAAAUUUUAACGGUUCGGAUC	GGUUCGGAUCGUUGAAGUUUGAU	Cleavage	1
miRX130-3p	MDP0000183112	2	8.008	1	22	2336	2357	AUCAAAUUUUAACGGUUCGGAU	AUCCGRACCUUUGAAAUUUGAU	Cleavage	1
miRX130-3p	MDP0000376869	2	14.554	1	23	145	167	AUCAAAUUUUAACGGUUCGGAUC	GAAUCGGAUCGUUAAAGUUUGAU	Cleavage	1
miRX130-3p	MDP0000160662	3	15.303	1	23	113	135	AUCAAAUUUUAACGGUUCGGAUC	GGUUCGAAUUGUUAAAAUUCGAU	Cleavage	1
miRX130-3p	MDP0000483611	3	20.466	1	23	211	233	AUCAAAUUUUAACGGUUCGGAUC	GAUCUAAGUCGUUGAAAUUUGAU	Cleavage	1
miRX130-5p	MDP0000319153	2	15.234	1	24	4832	4855	AUCCGGGCCAUUGAAAUUUGAUCC	GGAUUAMAUUUUAAUGGUCCGGAU	Cleavage	1
miRX130-5p	MDP0000269393	2.5	13.358	1	23	24	46	AUCCGGGCCAUUGAAAUUUGAUC	GAUUAAAUUUCAAUGGUCCAGAU	Cleavage	1
miRX130-5p	MDP0000693007	2	20.455	1	24	571	594	AUCCGGGCCAUUGAAAUUUGAUCC	GAAUCAAAUUUCAAUGGUCCAGAU	Cleavage	1
miRX130-5p	MDP0000163248	2	18.551	1	23	50	72	AUCCGGGCCAUUGAAAUUUGAUC	GAUGAAAUUUCAAAGGCCCGGAU	Translation	1
miRX130-5p	MDP0000264631	3	24.287	1	23	68	90	AUCCGGGCCAUUGAAAUUUGAUC	GAUCAAAUUUCAAUGAUCCAGAU	Cleavage	1
miRX130-5p	MDP0000232324	2.5	11.897	1	23	1322	1344	AUCCGGGCCAUUGAAAUUUGAUC	GAUCAAAUUUCAACGAUCCGGAU	Translation	1
miRX130-5p	MDP0000882127	1.5	19.349	1	21	1	21	AUCCGGGCCAUUGAAAUUUGA	UCAAAUUUCAACGGUCCGGAU	Translation	1
miRX130-5p	MDP0000291335	1.5	19.96	1	24	1885	1908	AUCCGGGCCAUUGAAAUUUGAUCC	GGCGCAAAUUUCAAUGGUUUGGAU	Cleavage	1
miRX130-5p	MDP0000483611	3	24.479	1	23	288	310	AUCCGGGCCAUUGAAAUUUGAUC	GAUCAAAUUUUAAAUGUCCGGAU	Translation	1
miRX14-3p	MDP0000149190	3	12.724	1	20	2629	2648	UCAUGCUAUCCCUUUGGAUU	AAUCCAGAGGCAUAUCAUGA	Translation	1
miRX14-3p	MDP0000319299	3	13.06	1	20	2944	2963	UCAUGCUAUCCCUUUGGAUU	AAUCCAGAGGCAUAUCAUGA	Translation	1
miRX14-3p	MDP0000320667	3	23.853	1	20	285	304	UCAUGCUAUCCCUUUGGAUU	AAUUUGAAGGGGAAGCAUGA	Cleavage	1
miRX14-5p	MDP0000247734	1	20.4	1	20	78	97	UCCAAAGGGAUCGCAUUGAU	AGCAAUGCGAUCCCUUUGGA	Cleavage	1
miRX14-5p	MDP0000469943	1	23.22	1	20	1422	1441	UCCAAAGGGAUCGCAUUGAU	AACAAUGCGAUCCCUUUGGA	Cleavage	1
miRX14-5p	MDP0000268652	1	20.475	1	20	1803	1822	UCCAAAGGGAUCGCAUUGAU	AGCAAUGCGAUCCCUUUGGA	Cleavage	1
miRX14-5p	MDP0000498419	2	24.512	1	20	1824	1843	UCCAAAGGGAUCGCAUUGAU	GACAAUGCGAUCCCUUUGGA	Cleavage	1
miRX14-5p	MDP0000213489	3	14.193	1	21	849	869	UCCAAAGGGAUCGCAUUGAUC	GGGCAAUGUGAUUUCUUUGGA	Cleavage	1
miRX14-5p	MDP0000846387	3	12.716	1	20	844	863	UCCAAAGGGAUCGCAUUGAU	AUCGAGGCGAUCCCUUUAGA	Cleavage	1
miRX14-5p	MDP0000934866	3	14.121	1	20	1227	1246	UCCAAAGGGAUCGCAUUGAU	AUCAAUGCAGUCCCUUUUGA	Cleavage	1
miRX14-5p	MDP0000305861	3	13.562	1	20	3885	3904	UCCAAAGGGAUCGCAUUGAU	AUCSAUGAGAUCACUUUGGA	Cleavage	1
miRX15-3p	MDP0000142698	0.5	14.54	1	24	758	781	AAUAGAUCUCAAACCUGAGGGGCU	AGCCCCUCAGGUUUGAGGUCUAUU	Cleavage	1
miRX15-3p	MDP0000250064	0.5	14.451	1	24	1431	1454	AAUAGAUCUCAAACCUGAGGGGCU	AGCCCCUCAGGUUUGAGGUCUAUU	Cleavage	1
miRX15-3p	MDP0000152819	0.5	13.921	1	24	2218	2241	AAUAGAUCUCAAACCUGAGGGGCU	AGCUCCUCAGGUUUGAGGUCUAUU	Cleavage	1
miRX15-3p	MDP0000358560	0.5	12.52	1	24	252	275	AAUAGAUCUCAAACCUGAGGGGCU	AACCCCUCAGGUUUGAGGUCUAUU	Cleavage	1
miRX15-3p	MDP0000471605	0.5	13.968	1	24	1057	1080	AAUAGAUCUCAAACCUGAGGGGCU	AACCCCUCAGGUUUGAGGUCUAUU	Cleavage	1
miRX15-3p	MDP0000288128	1.5	14.602	1	24	2686	2709	AAUAGAUCUCAAACCUGAGGGGCU	AGCCCCUCAGGUUUGAAGUCUAUU	Cleavage	1
miRX15-3p	MDP0000359336	0.5	16.955	1	21	695	715	AAUAGAUCUCAAACCUGAGGG	CCCUCAGGUUUGAGGUCUAUU	Cleavage	1
miRX15-3p	MDP0000569697	0.5	13.312	1	24	1042	1065	AAUAGAUCUCAAACCUGAGGGGCU	ACSYCCUCAGGUUUGAGRUCUAUU	Cleavage	1
miRX15-3p	MDP0000556302	0.5	13.312	1	24	1042	1065	AAUAGAUCUCAAACCUGAGGGGCU	ACSYCCUCAGGUUUGAGRUCUAUU	Cleavage	1
miRX15-3p	MDP0000654233	2.5	11.685	1	24	792	816	AAUAGAUCUC-AAACCUGAGGGGCU	AGCCCCUCAGGUUUUGAGGUCUAUU	Translation	1
miRX15-3p	MDP0000139079	2.5	11.64	1	24	1473	1497	AAUAGAUCUC-AAACCUGAGGGGCU	AGCCCCUCAGGUUUUGAGGUCUAUU	Translation	1
miRX15-3p	MDP0000294840	1	11.937	1	24	1097	1120	AAUAGAUCUCAAACCUGAGGGGCU	ACCUCAUCAGGUUUGAGAUCUAUU	Cleavage	1
miRX15-3p	MDP0000258862	1	10.449	1	22	1565	1586	AAUAGAUCUCAAACCUGAGGGG	UUCCUCAGGUUUGGGGUCUAUU	Cleavage	1
miRX15-3p	MDP0000358637	2.5	7.487	1	24	52	75	AAUAGAUCUCAAACCUGAGGGGCU	AGCYCAUCAGGUUUAAGRUCUAUU	Translation	1
miRX15-3p	MDP0000529313	2	16.102	1	24	1147	1170	AAUAGAUCUCAAACCUGAGGGGCU	AACCCCUCAAGUUUGAGGUUUAUU	Cleavage	1
miRX15-3p	MDP0000308532	2.5	11.635	1	22	1029	1050	AAUAGAUCUCAAACCUGAGGGG	CCCAUCAGGUUUGAGCUCUAUU	Cleavage	1
miRX15-3p	MDP0000910219	2.5	16.675	1	24	81	104	AAUAGAUCUCAAACCUGAGGGGCU	ACCACCUCAGGUUUGGGGUCGAUU	Cleavage	1
miRX15-3p	MDP0000916486	2.5	10.614	1	21	1101	1121	AAUAGAUCUCAAACCUGAGGG	UCAUCAGGUUUGAGAUAUAUU	Cleavage	1
miRX15-3p	MDP0000254384	3	11.865	1	24	1704	1727	AAUAGAUCUCAAACCUGAGGGGCU	AAUUCCUCAAGUUUGGGAUCAAUU	Cleavage	1
miRX15-5p	MDP0000221813	0	17.719	1	24	213	236	CUCCUCAGGUUUGAGGUCUAUUAC	GUAAUAGACCUCAAACCUGAGGAG	Cleavage	1
miRX15-5p	MDP0000140589	0.5	16.369	1	24	25	48	CUCCUCAGGUUUGAGGUCUAUUAC	GUAAUAGACCUCAAACCUGAGGGG	Cleavage	1
miRX15-5p	MDP0000301154	0.5	18.483	1	24	1279	1302	CUCCUCAGGUUUGAGGUCUAUUAC	GUAAUAGACCUCAAACCUGAGGGG	Cleavage	1
miRX15-5p	MDP0000286391	1	15.12	1	24	1946	1969	CUCCUCAGGUUUGAGGUCUAUUAC	GUAAUAGACUUCAAACCUGAGGGG	Cleavage	1
miRX15-5p	MDP0000863498	1.5	18.524	1	24	895	918	CUCCUCAGGUUUGAGGUCUAUUAC	GUAAUAGACCUCAAACCUGAGGGC	Cleavage	1
miRX15-5p	MDP0000137353	1.5	15.617	1	24	807	830	CUCCUCAGGUUUGAGGUCUAUUAC	GUAAUAGACCUCAAACCUGAGGUG	Cleavage	1
miRX15-5p	MDP0000871591	1.5	18.619	1	24	164	187	CUCCUCAGGUUUGAGGUCUAUUAC	GUAAUAAACCUCAAACCUGAGGGG	Cleavage	1
miRX15-5p	MDP0000509772	1.5	18.871	1	24	218	241	CUCCUCAGGUUUGAGGUCUAUUAC	GUAAUUGACCUCAAACCUGAGGGG	Cleavage	1
miRX15-5p	MDP0000270448	2	12.849	1	24	1917	1940	CUCCUCAGGUUUGAGGUCUAUUAC	GUAAUAGACUUUAAACUUGAGGGG	Cleavage	1
miRX15-5p	MDP0000771996	2	17.233	1	24	316	339	CUCCUCAGGUUUGAGGUCUAUUAC	GUAAUAGAUAUCAAACCUGAGGGG	Cleavage	1
miRX15-5p	MDP0000321641	1	18.848	1	24	1230	1253	CUCCUCAGGUUUGAGGUCUAUUAC	GCAAUUGACCUCAAACCUGAGGAG	Cleavage	1
miRX15-5p	MDP0000150485	2.5	16.754	1	24	64	87	CUCCUCAGGUUUGAGGUCUAUUAC	GUAAUAAACAUCAAACCUGAGGGG	Cleavage	1
miRX15-5p	MDP0000245544	1.5	14.769	1	24	177	200	CUCCUCAGGUUUGAGGUCUAUUAC	GCAAUAGAGCUCAAACCUGAGGGG	Cleavage	1
miRX15-5p	MDP0000261668	2.5	12.131	1	22	75	96	CUCCUCAGGUUUGAGGUCUAUU	AAUAGAUCUCAAACCUGAUGGG	Cleavage	1
miRX15-5p	MDP0000420318	3	12.86	1	24	7	30	CUCCUCAGGUUUGAGGUCUAUUAC	GCAGUAGACCUCAAACCUGAUGGA	Cleavage	1
miRX15-5p	MDP0000934869	3	13.923	1	24	806	829	CUCCUCAGGUUUGAGGUCUAUUAC	GAAAUCGACCUCAAACCUAAGGGG	Cleavage	1
miRX15-5p	MDP0000238643	2	17.182	1	20	258	277	CUCCUCAGGUUUGAGGUCUA	UAGACUUCAAACCUCAGGAG	Cleavage	1
miRX16a-3p	MDP0000226948	3	8.374	1	23	407	429	GCUCAUGUCUCUUUCUGUCAGCU	AGUUGAUAGAGAGAGACAGGGGC	Cleavage	1
miRX16a-3p	MDP0000200646	3	14.336	1	23	284	306	GCUCAUGUCUCUUUCUGUCAGCU	AGUUGAGAGAGAGAGAGAUGAGC	Cleavage	1
miRX16a-3p	MDP0000590023	2.5	10.554	1	21	700	720	GCUCAUGUCUCUUUCUGUCAG	UUGGUAGAGAGAGACAUGAGA	Cleavage	1
miRX16a-3p	MDP0000759010	3	10.527	1	23	1253	1275	GCUCAUGUCUCUUUCUGUCAGCU	AGAUGAAAGAGAGAGAUGUGAGU	Cleavage	1
miRX16a-3p	MDP0000256999	3	20.584	1	20	229	248	GCUCAUGUCUCUUUCUGUCA	GGACAGAAAGGGACGUGAGG	Cleavage	1
miRX16a-3p	MDP0000640923	3	13.171	1	20	1094	1113	GCUCAUGUCUCUUUCUGUCA	UGAUAGGGAGGGACAUGAGG	Cleavage	1
miRX16a-3p	MDP0000156392	3	20.929	1	23	133	155	GCUCAUGUCUCUUUCUGUCAGCU	GGRAGGAAGAAAGAGACAUGGGC	Cleavage	1
miRX16a-5p	MDP0000589558	1.5	17.64	1	21	1292	1312	UUGACAGAAGAGAGUGAGCAC	GUGCUCGCUCUCUUCUGUCAU	Cleavage	1
miRX16a-5p	MDP0000249364	1	13.86	1	21	3014	3034	UUGACAGAAGAGAGUGAGCAC	GUGCUCUCUCUCUUCUGUCAA	Cleavage	1
miRX16a-5p	MDP0000155354	1	16.514	1	21	1436	1456	UUGACAGAAGAGAGUGAGCAC	GUGCUCUCUCUCUUCUGUCAA	Cleavage	1
miRX16a-5p	MDP0000322647	1	21.45	1	21	1307	1327	UUGACAGAAGAGAGUGAGCAC	GUGCUCUCUCUCUUCUGUCAA	Cleavage	1
miRX16a-5p	MDP0000119458	1.5	16.833	1	21	1328	1348	UUGACAGAAGAGAGUGAGCAC	GUGCUCUCUCUCUUCUGUCAG	Cleavage	1
miRX16a-5p	MDP0000246046	1.5	20.018	1	21	1322	1342	UUGACAGAAGAGAGUGAGCAC	GUGCUCUCUCUCUUCUGUCAG	Cleavage	1
miRX16a-5p	MDP0000263766	2	23.905	1	21	1256	1276	UUGACAGAAGAGAGUGAGCAC	GUGCUCUCUCUCUUCUGUCAU	Cleavage	1
miRX16a-5p	MDP0000778465	2	12.256	1	21	1379	1399	UUGACAGAAGAGAGUGAGCAC	GUGCUCUCUCUCUUCUGUCAU	Cleavage	1
miRX16a-5p	MDP0000255162	1	9.041	1	20	808	827	UUGACAGAAGAGAGUGAGCA	UGCUCCCUCUCUUCUGUCAA	Cleavage	1
miRX16a-5p	MDP0000538106	1	9.041	1	20	808	827	UUGACAGAAGAGAGUGAGCA	UGCUCCCUCUCUUCUGUCAA	Cleavage	1
miRX16a-5p	MDP0000209716	2.5	10.829	1	21	864	884	UUGACAGAAGAGAGUGAGCAC	GAGCUCGCUUUCUUUUGUCAA	Cleavage	1
miRX16a-5p	MDP0000156994	2	19.89	1	20	908	927	UUGACAGAAGAGAGUGAGCA	UGCUCCCUCUCUUCUGUCAU	Cleavage	1
miRX16a-5p	MDP0000276433	3	12.247	1	21	1809	1829	UUGACAGAAGAGAGUGAGCAC	GAGUUCGCUUUCUUUUGUCAA	Cleavage	1
miRX16a-5p	MDP0000380605	3	12.577	1	21	963	983	UUGACAGAAGAGAGUGAGCAC	GAGUUCGCUUUCUUUUGUCAA	Cleavage	1
miRX16a-5p	MDP0000142582	3	18.763	1	21	1082	1102	UUGACAGAAGAGAGUGAGCAC	GUGCUCUCUAUCUUCUGUCAU	Cleavage	1
miRX16a-5p	MDP0000280573	2.5	23.294	1	20	48	67	UUGACAGAAGAGAGUGAGCA	UGCUCAAUCUUUUUUGUCAG	Cleavage	1
miRX16a-5p	MDP0000349942	3	22.442	1	21	591	611	UUGACAGAAGAGAGUGAGCAC	GAGCUCACUCGCUUCUGUUGA	Translation	1
miRX16a-5p	MDP0000140372	2.5	5.371	1	20	148	167	UUGACAGAAGAGAGUGAGCA	UUCCCACUCUCUUCUGUCAG	Cleavage	1
miRX16a-5p	MDP0000922473	2.5	19.419	1	20	765	784	UUGACAGAAGAGAGUGAGCA	UGCUGACACUCUUUUGUCAA	Cleavage	1
miRX16b-3p	MDP0000226948	3	8.374	1	22	408	429	GCUCAUGUCUCUUUCUGUCAGC	GUUGAUAGAGAGAGACAGGGGC	Cleavage	1
miRX16b-3p	MDP0000590023	2.5	10.554	1	21	700	720	GCUCAUGUCUCUUUCUGUCAG	UUGGUAGAGAGAGACAUGAGA	Cleavage	1
miRX16b-3p	MDP0000200646	3	14.336	1	22	285	306	GCUCAUGUCUCUUUCUGUCAGC	GUUGAGAGAGAGAGAGAUGAGC	Cleavage	1
miRX16b-3p	MDP0000256999	3	20.584	1	20	229	248	GCUCAUGUCUCUUUCUGUCA	GGACAGAAAGGGACGUGAGG	Cleavage	1
miRX16b-3p	MDP0000640923	3	13.171	1	20	1094	1113	GCUCAUGUCUCUUUCUGUCA	UGAUAGGGAGGGACAUGAGG	Cleavage	1
miRX16b-3p	MDP0000124042	3	16.155	1	22	226	247	GCUCAUGUCUCUUUCUGUCAGC	GAUGACUGAAAGAGAUAUCAGC	Cleavage	1
miRX16b-3p	MDP0000156392	3	20.929	1	20	136	155	GCUCAUGUCUCUUUCUGUCA	AGGAAGAAAGAGACAUGGGC	Cleavage	1
miRX16b-3p	MDP0000759010	3	10.527	1	22	1254	1275	GCUCAUGUCUCUUUCUGUCAGC	GAUGAAAGAGAGAGAUGUGAGU	Cleavage	1
miRX16b-3p	MDP0000281058	3	15.799	1	20	713	732	GCUCAUGUCUCUUUCUGUCA	UGACAAGAAGAGAGAUGAGC	Cleavage	1
miRX17-3p	MDP0000225557	1.5	10.656	1	20	706	725	AGGGUGGUUACCAAUGGGAU	AUCCUAUUUGUAACCACCCU	Cleavage	1
miRX17-3p	MDP0000170579	3	14.448	1	21	517	537	AGGGUGGUUACCAAUGGGAUG	CAUCUCUUUGGUAAUUACUCU	Cleavage	1
miRX17-3p	MDP0000866489	3	16.957	1	20	1097	1116	AGGGUGGUUACCAAUGGGAU	UUCCUAGUGGUAACUACCCU	Cleavage	1
miRX17-3p	MDP0000223402	3	14.859	1	20	508	527	AGGGUGGUUACCAAUGGGAU	AUUCUAUUCGUAACCGCCUU	Cleavage	1
miRX18-3p	MDP0000225557	1.5	10.656	1	20	706	725	AGGGUGGUUACCAAUGGGAU	AUCCUAUUUGUAACCACCCU	Cleavage	1
miRX18-3p	MDP0000170579	3	14.448	1	21	517	537	AGGGUGGUUACCAAUGGGAUG	CAUCUCUUUGGUAAUUACUCU	Cleavage	1
miRX18-3p	MDP0000866489	3	16.957	1	20	1097	1116	AGGGUGGUUACCAAUGGGAU	UUCCUAGUGGUAACUACCCU	Cleavage	1
miRX18-3p	MDP0000223402	3	14.859	1	20	508	527	AGGGUGGUUACCAAUGGGAU	AUUCUAUUCGUAACCGCCUU	Cleavage	1
miRX19-3p	MDP0000263938	2	8.081	1	21	1541	1561	AGGGUGAUUAACAAAGGGAUG	CAUCUCUUUGUUCAUCAUCCU	Translation	1
miRX19-3p	MDP0000163411	2.5	16.58	1	21	988	1008	AGGGUGAUUAACAAAGGGAUG	CUUUCUUUUGUUGAUCACCCU	Cleavage	1
miRX19-3p	MDP0000170579	2.5	14.448	1	21	517	537	AGGGUGAUUAACAAAGGGAUG	CAUCUCUUUGGUAAUUACUCU	Translation	1
miRX19-3p	MDP0000135282	3	10.409	1	21	314	334	AGGGUGAUUAACAAAGGGAUG	CAUCCUUUUGUUGUUCACCCA	Cleavage	1
miRX19-3p	MDP0000213066	3	19.389	1	21	7855	7875	AGGGUGAUUAACAAAGGGAUG	UGUCCUUCUGUUGAUCAUCCU	Cleavage	1
miRX19-3p	MDP0000801437	3	7.649	1	21	181	201	AGGGUGAUUAACAAAGGGAUG	CAUCCCUUUCAUAAUCAUUCU	Translation	1
miRX19-3p	MDP0000230975	3	17.072	1	20	428	447	AGGGUGAUUAACAAAGGGAU	AUCCCUUCUUUAAUCACCCG	Cleavage	1
miRX2-5p	MDP0000213066	3	19.186	1	21	725	745	UAGGCGUAGAUAGACCGUGGG	UCUAUGGUUUGUCUGCGCCUG	Cleavage	1
miRX2-5p	MDP0000322439	3	15.253	1	21	1784	1804	UAGGCGUAGAUAGACCGUGGG	UCUAUGGUUUGUCUGCGCCUG	Cleavage	1
miRX20-3p	MDP0000507406	2.5	11.863	1	21	28	48	UUCAGAUCUCGUUAUUUCAUA	UGAGAAAUAACGAGGUUUGAA	Cleavage	1
miRX20-3p	MDP0000344584	2.5	23.36	1	20	215	234	UUCAGAUCUCGUUAUUUCAU	AUGAAGUAACGUGGUCUGAG	Translation	1
miRX20-3p	MDP0000151067	2.5	17.588	1	20	296	315	UUCAGAUCUCGUUAUUUCAU	GUGAAAUGAAGAGAUCUGGA	Translation	1
miRX20-3p	MDP0000314713	2.5	19.015	1	20	677	696	UUCAGAUCUCGUUAUUUCAU	AUGAAGAGAUGAGAUCUGAA	Cleavage	1
miRX20-3p	MDP0000212627	3	16.691	1	21	76	96	UUCAGAUCUCGUUAUUUCAUA	UAUGAGAUGACCUGAUCUGAA	Translation	1
miRX20-3p	MDP0000126992	3	15.766	1	20	1098	1117	UUCAGAUCUCGUUAUUUCAU	CUAAAAUGAUGAGAUCUGAA	Cleavage	1
miRX20-3p	MDP0000401390	3	16.064	1	20	1919	1938	UUCAGAUCUCGUUAUUUCAU	AUGGAGUUACGAGAUUUGAG	Cleavage	1
miRX20-3p	MDP0000589435	3	15.109	1	20	681	700	UUCAGAUCUCGUUAUUUCAU	AUGAAACAGAGGGAUCUGAA	Translation	1
miRX20-5p	MDP0000138499	2	18.659	1	21	1752	1772	UGAAAUAAGGAGAUCUGAAAU	AUUGCAGAGCUCCUUAUUUCA	Cleavage	1
miRX20-5p	MDP0000557234	3	18.833	1	21	649	669	UGAAAUAAGGAGAUCUGAAAU	AUUUCAGAUUUCUUUAUUGCG	Cleavage	1
miRX20-5p	MDP0000401045	2	21.095	1	21	140	160	UGAAAUAAGGAGAUCUGAAAU	AUUGCAGAGCUCCUUAUUUCA	Cleavage	1
miRX20-5p	MDP0000676773	2	20.738	1	21	38	58	UGAAAUAAGGAGAUCUGAAAU	AUUGCAGAGCUCCUUAUUUCA	Cleavage	1
miRX20-5p	MDP0000300556	3	16.652	1	21	556	576	UGAAAUAAGGAGAUCUGAAAU	AUUUCGGAUUUCUUUAUUGCA	Cleavage	1
miRX20-5p	MDP0000778327	2.5	18.122	1	21	381	401	UGAAAUAAGGAGAUCUGAAAU	AUUGCAGAGUUCCUUAUUUCA	Cleavage	1
miRX20-5p	MDP0000852369	2.5	19.861	1	21	381	401	UGAAAUAAGGAGAUCUGAAAU	AUUGCAGAGCUCCUUGUUUCA	Cleavage	1
miRX20-5p	MDP0000282605	3	12.435	1	21	1794	1814	UGAAAUAAGGAGAUCUGAAAU	AUUUCACAUUUUUUUAUUUUA	Cleavage	1
miRX20-5p	MDP0000344928	3	10.455	1	20	74	93	UGAAAUAAGGAGAUCUGAAA	UUUCAGGUUUCUUUAUUUUU	Cleavage	1
miRX20-5p	MDP0000308635	3	14.976	1	21	891	911	UGAAAUAAGGAGAUCUGAAAU	AUUGCAAAACUCCUUAUUUCA	Cleavage	1
miRX21-3p	MDP0000507406	2.5	11.863	1	21	28	48	UUCAGAUCUCGUUAUUUCAUA	UGAGAAAUAACGAGGUUUGAA	Cleavage	1
miRX21-3p	MDP0000344584	2.5	23.36	1	20	215	234	UUCAGAUCUCGUUAUUUCAU	AUGAAGUAACGUGGUCUGAG	Translation	1
miRX21-3p	MDP0000151067	2.5	17.588	1	20	296	315	UUCAGAUCUCGUUAUUUCAU	GUGAAAUGAAGAGAUCUGGA	Translation	1
miRX21-3p	MDP0000314713	2.5	19.015	1	20	677	696	UUCAGAUCUCGUUAUUUCAU	AUGAAGAGAUGAGAUCUGAA	Cleavage	1
miRX21-3p	MDP0000212627	3	16.691	1	21	76	96	UUCAGAUCUCGUUAUUUCAUA	UAUGAGAUGACCUGAUCUGAA	Translation	1
miRX21-3p	MDP0000126992	3	15.766	1	20	1098	1117	UUCAGAUCUCGUUAUUUCAU	CUAAAAUGAUGAGAUCUGAA	Cleavage	1
miRX21-3p	MDP0000401390	3	16.064	1	20	1919	1938	UUCAGAUCUCGUUAUUUCAU	AUGGAGUUACGAGAUUUGAG	Cleavage	1
miRX21-3p	MDP0000589435	3	15.109	1	20	681	700	UUCAGAUCUCGUUAUUUCAU	AUGAAACAGAGGGAUCUGAA	Translation	1
miRX21-5p	MDP0000311911	2.5	18.921	1	21	2791	2811	UGAAAUAAGGAGAUCUGAAUU	AAUUUGGACCUUCUUAUUUCA	Cleavage	1
miRX21-5p	MDP0000236354	2.5	18.17	1	20	1141	1160	UGAAAUAAGGAGAUCUGAAU	ACUCAGGUUUCCUUGUUUCA	Cleavage	1
miRX21-5p	MDP0000204698	3	11.757	1	20	95	114	UGAAAUAAGGAGAUCUGAAU	AUUUUGAUCUCUUUGUUUCG	Cleavage	1
miRX21-5p	MDP0000138499	3	18.659	1	21	1752	1772	UGAAAUAAGGAGAUCUGAAUU	AUUGCAGAGCUCCUUAUUUCA	Cleavage	1
miRX21-5p	MDP0000263189	3	18.457	1	21	1795	1815	UGAAAUAAGGAGAUCUGAAUU	GAUUCAGAUGUCUAUGUUUCA	Cleavage	1
miRX21-5p	MDP0000401045	3	21.095	1	21	140	160	UGAAAUAAGGAGAUCUGAAUU	AUUGCAGAGCUCCUUAUUUCA	Cleavage	1
miRX21-5p	MDP0000676773	3	20.738	1	21	38	58	UGAAAUAAGGAGAUCUGAAUU	AUUGCAGAGCUCCUUAUUUCA	Cleavage	1
miRX22-3p	MDP0000128231	1	24.915	1	24	1849	1872	ACACAGAUCUCCAAAUUUAAACUC	GAGUUUAAAUUUCGAGAUCUGUGU	Cleavage	1
miRX22-3p	MDP0000150795	1	24.915	1	24	1048	1071	ACACAGAUCUCCAAAUUUAAACUC	GAGUUUAAAUUUCGAGAUCUGUGU	Cleavage	1
miRX22-3p	MDP0000854530	1.5	9.017	1	23	1682	1704	ACACAGAUCUCCAAAUUUAAACU	AGUUUAAAUUUCGAGAUUUGUGU	Cleavage	1
miRX22-3p	MDP0000359540	2.5	23.264	1	24	715	738	ACACAGAUCUCCAAAUUUAAACUC	GAGUUUAAAUUUUGAUAUUUGUGU	Translation	1
miRX22-3p	MDP0000559798	2	14.772	1	21	265	285	ACACAGAUCUCCAAAUUUAAA	UUUGAAUUUGGAAAUUUGUGU	Translation	1
miRX22-5p	MDP0000239728	1.5	22.901	1	24	1242	1265	GUUUAAAUUUUGAGAUUUGUGUCU	AGACAUAAAUAUCAAAAUUUAAAC	Cleavage	1
miRX22-5p	MDP0000232022	1.5	10.227	1	24	2	25	GUUUAAAUUUUGAGAUUUGUGUCU	AGGCACAAAUCUCAAAAUUAAAAC	Cleavage	1
miRX22-5p	MDP0000180820	3	19.643	1	24	2971	2994	GUUUAAAUUUUGAGAUUUGUGUCU	AGACACAAAUCUUAAAAUUUAACU	Cleavage	1
miRX22-5p	MDP0000898826	0.5	17.247	1	22	241	262	GUUUAAAUUUUGAGAUUUGUGU	ACACAAAUCUCAAAAUUUGAAC	Cleavage	1
miRX22-5p	MDP0000173545	1.5	9.111	1	24	17	40	GUUUAAAUUUUGAGAUUUGUGUCU	AGAUACAAAUGUUAAAAUUUAAAC	Cleavage	1
miRX22-5p	MDP0000232235	1	4.628	1	24	12	35	GUUUAAAUUUUGAGAUUUGUGUCU	AUACACAAAUCUCGAAAUUUAAAU	Cleavage	1
miRX22-5p	MDP0000144441	1.5	13.543	1	22	385	406	GUUUAAAUUUUGAGAUUUGUGU	ACACAAAUCUCAAAGUUUAAAA	Cleavage	1
miRX22-5p	MDP0000253221	1.5	11.513	1	22	24	45	GUUUAAAUUUUGAGAUUUGUGU	ACACAAAUUUUAAGAUUUAAAC	Cleavage	1
miRX22-5p	MDP0000258203	1	5.646	1	22	1191	1212	GUUUAAAUUUUGAGAUUUGUGU	ACACAAAUCUGAAAAUUUAAAC	Cleavage	1
miRX22-5p	MDP0000697530	1.5	20.53	1	22	2209	2230	GUUUAAAUUUUGAGAUUUGUGU	ACACAUAUCUCGAAAUUUAAAC	Cleavage	1
miRX22-5p	MDP0000215721	2	11.508	1	22	213	234	GUUUAAAUUUUGAGAUUUGUGU	ACAUAAAUUUUGAAAUUUAAAC	Cleavage	1
miRX22-5p	MDP0000889163	2.5	12.443	1	23	1734	1756	GUUUAAAUUUUGAGAUUUGUGUC	GGCACAAAUCUCAAAACUUAAAA	Cleavage	1
miRX22-5p	MDP0000266343	2	10.426	1	24	1443	1466	GUUUAAAUUUUGAGAUUUGUGUCU	AAACAUAAAUUUCAAUAUUUAAAC	Translation	1
miRX22-5p	MDP0000144366	2	21.418	1	24	930	952	GUUUAAAUUUUGAGAUUUGUGUCU	AGAU-CAAAUCUCAAAAUUUAAAC	Cleavage	1
miRX22-5p	MDP0000301072	2	14.383	1	22	46	67	GUUUAAAUUUUGAGAUUUGUGU	AUAUAGAUCUCAAAAUUUAAAA	Cleavage	1
miRX22-5p	MDP0000515695	3	16.188	1	23	378	400	GUUUAAAUUUUGAGAUUUGUGUC	GAUACGAAUCUUAAAGAUUAAAC	Cleavage	1
miRX22-5p	MDP0000137580	1	17.673	1	21	3218	3238	GUUUAAAUUUUGAGAUUUGUG	UACAUAUCUCAAAAUUUAAAC	Cleavage	1
miRX22-5p	MDP0000250933	2	24.988	1	24	71	94	GUUUAAAUUUUGAGAUUUGUGUCU	AUAUAUAAAUCUGGAAAUUUAAAC	Cleavage	1
miRX23-5p	MDP0000419618	2.5	10.744	1	21	884	904	GUGGCAUCAUCAAGAUUCACA	UUUGAAUCUUGAUGAUGUCAA	Cleavage	1
miRX23-5p	MDP0000165769	2.5	16.724	1	21	1110	1130	GUGGCAUCAUCAAGAUUCACA	UUUGAAUCUUGAUGAUGUCAA	Cleavage	1
miRX23-5p	MDP0000846055	2.5	14.673	1	20	1373	1392	GUGGCAUCAUCAAGAUUCAC	AUGAAUUUUGAUGAUGCCAG	Cleavage	1
miRX23-5p	MDP0000276570	2.5	21.858	1	20	1303	1322	GUGGCAUCAUCAAGAUUCAC	UUGAACCUUGAUGGUGCCAC	Cleavage	1
miRX23-5p	MDP0000293297	2.5	15.944	1	20	715	734	GUGGCAUCAUCAAGAUUCAC	GUGGAUCUUAAUGAUGCUAU	Translation	1
miRX23-5p	MDP0000322999	3	18.214	1	21	619	639	GUGGCAUCAUCAAGAUUCACA	UGGGAAUCCUGAUGAUGCUGC	Cleavage	1
miRX23-5p	MDP0000498407	2.5	14.882	1	20	1864	1883	GUGGCAUCAUCAAGAUUCAC	GUGGAUCUUAAUGAUGCUAU	Translation	1
miRX23-5p	MDP0000561062	3	17.967	1	20	751	770	GUGGCAUCAUCAAGAUUCAC	CUGCAUCUUGAUGAUGUCAU	Cleavage	1
miRX23-5p	MDP0000371703	2.5	20.351	1	20	1390	1409	GUGGCAUCAUCAAGAUUCAC	GUGUUUCUUGAUGAUGCCGC	Cleavage	1
miRX24-3p	MDP0000358515	2.5	19.256	1	21	447	467	AGGUGCAGGUGCCAGUGCAGG	CCUGCACCUGCACUUGCACCU	Cleavage	1
miRX24-3p	MDP0000332832	2	23.289	1	20	332	351	AGGUGCAGGUGCCAGUGCAG	CUGCACCUGCACCUGCACCU	Cleavage	1
miRX24-3p	MDP0000182890	3	15.162	1	21	1348	1368	AGGUGCAGGUGCCAGUGCAGG	CCUGCACCUGCACCUGCACCC	Cleavage	1
miRX24-3p	MDP0000293698	2	14.384	1	20	718	737	AGGUGCAGGUGCCAGUGCAG	CUGCACCUGCACCUGCACCU	Cleavage	1
miRX24-3p	MDP0000314916	2	14.384	1	20	2465	2484	AGGUGCAGGUGCCAGUGCAG	CUGCACCUGCACCUGCACCU	Cleavage	1
miRX24-3p	MDP0000174788	2	14.384	1	20	2732	2751	AGGUGCAGGUGCCAGUGCAG	CUGCACCUGCACCUGCACCU	Cleavage	1
miRX24-3p	MDP0000174894	3	19.932	1	21	1563	1583	AGGUGCAGGUGCCAGUGCAGG	CCUGCUCCCGCACCUGCACCU	Cleavage	1
miRX24-3p	MDP0000308970	3	21.934	1	21	670	690	AGGUGCAGGUGCCAGUGCAGG	CCUGCUCCCGCACCUGCACCU	Cleavage	1
miRX24-5p	MDP0000147872	0.5	19.288	1	20	530	549	UGCAUUUGCACCUGCACUUG	CAGGUGCAGGUGCAAAUGCA	Cleavage	1
miRX24-5p	MDP0000424117	2	15.393	1	21	396	416	UGCAUUUGCACCUGCACUUGU	ACUAGUGAAGGUGCAAAUGCA	Cleavage	1
miRX24-5p	MDP0000653901	2	15.393	1	21	396	416	UGCAUUUGCACCUGCACUUGU	ACUAGUGAAGGUGCAAAUGCA	Cleavage	1
miRX24-5p	MDP0000303400	2.5	22.247	1	21	948	968	UGCAUUUGCACCUGCACUUGU	GCAGGUGCAAGUGCAGGUGCA	Cleavage	1
miRX24-5p	MDP0000269890	2.5	17.229	1	21	995	1015	UGCAUUUGCACCUGCACUUGU	AUCAGCGCAGGUGCAAAUGCA	Cleavage	1
miRX24-5p	MDP0000673889	2.5	18.654	1	21	174	195	UGCAUUUG-CACCUGCACUUGU	GUAGGUGCAGGUGUCAAAUGCA	Translation	1
miRX24-5p	MDP0000155184	2.5	17.1	1	20	1452	1471	UGCAUUUGCACCUGCACUUG	CAAGAGCAGGUGGAAGUGCA	Cleavage	1
miRX25-3p	MDP0000223402	2	18.095	1	22	1662	1683	CAUCCAAUACCCCGCGGCUGCC	GCCAGCGGCGGGGUGUUGGGUG	Cleavage	1
miRX25-3p	MDP0000772001	3	16.587	1	21	989	1009	CAUCCAAUACCCCGCGGCUGC	GCAGCCACGAUGUAUUGGAUG	Translation	1
miRX25-5p	MDP0000359932	0.5	15.589	1	23	306	328	CAGCUUCGGGAUUGGACAAUGCC	GACAUUGUCCAAUCCCGAGGCUG	Cleavage	1
miRX25-5p	MDP0000333888	2	24.425	1	23	612	634	CAGCUUCGGGAUUGGACAAUGCC	GGCAUUGUCCAAUCCUGAAGCAG	Cleavage	1
miRX25-5p	MDP0000120377	2.5	18.791	1	22	1188	1209	CAGCUUCGGGAUUGGACAAUGC	GUAUUGUGCAAUUCAGAAGCUG	Cleavage	1
miRX25-5p	MDP0000827835	2.5	18.791	1	22	1188	1209	CAGCUUCGGGAUUGGACAAUGC	GUAUUGUGCAAUUCAGAAGCUG	Cleavage	1
miRX25-5p	MDP0000916748	2.5	12.348	1	21	1743	1763	CAGCUUCGGGAUUGGACAAUG	UACUGUCCAAUCAUGAAGCUG	Translation	1
miRX25-5p	MDP0000316521	3	22.087	1	22	2806	2827	CAGCUUCGGGAUUGGACAAUGC	GGGUUGAUCAAUCCUGAAGUUG	Cleavage	1
miRX25-5p	MDP0000230664	3	19.03	1	20	2277	2296	CAGCUUCGGGAUUGGACAAU	AUUGCCCAAUUCCGAAGUUC	Cleavage	1
miRX25-5p	MDP0000697615	3	16.575	1	21	428	448	CAGCUUCGGGAUUGGACAAUG	UAAUGGCCAAUCCUGAAGUUG	Cleavage	1
miRX26-5p	MDP0000120464	2.5	13.361	1	20	1081	1100	GGAGUGACCUGAGAUCACAU	AUGUGGUCUCAGGUUCCUCC	Cleavage	1
miRX26-5p	MDP0000164944	3	16.04	1	21	130	150	GGAGUGACCUGAGAUCACAUG	UAUUUGAUUUUAGGUCACUUU	Cleavage	1
miRX26-5p	MDP0000303653	3	11.247	1	21	258	278	GGAGUGACCUGAGAUCACAUG	CAUAUGAACUCAGCUCACUCC	Cleavage	1
miRX27-3p	MDP0000300243	1.5	18.448	1	24	134	157	AUACGAUGUACGAUGAACGGACAU	GUGUCCGUUCAUCGUAUAUCGUAC	Cleavage	1
miRX27-3p	MDP0000162539	1.5	18.823	1	24	134	157	AUACGAUGUACGAUGAACGGACAU	GUGUCCGUUCAUCGUAUAUCGUAC	Cleavage	1
miRX27-3p	MDP0000257558	1.5	13.686	1	24	3159	3182	AUACGAUGUACGAUGAACGGACAU	RUGUCUGUUCAUUGUACAUCGUGU	Cleavage	1
miRX27-3p	MDP0000223972	1.5	18.823	1	24	134	157	AUACGAUGUACGAUGAACGGACAU	GUGUCCGUUCAUCGUAUAUCGUAC	Cleavage	1
miRX27-3p	MDP0000281635	1.5	23.206	1	24	42	65	AUACGAUGUACGAUGAACGGACAU	AYGUUCGUUCAUCGUAYAUCGUGU	Cleavage	1
miRX27-3p	MDP0000176677	2.5	15.777	1	24	2400	2423	AUACGAUGUACGAUGAACGGACAU	GUGUUCGUUCAUCGUACAUCUUGU	Cleavage	1
miRX27-3p	MDP0000839295	3	17.605	1	24	31	54	AUACGAUGUACGAUGAACGGACAU	AUGUUUGUUUAUCGUACAUCAUAU	Cleavage	1
miRX27-3p	MDP0000143531	1	11.704	1	24	894	917	AUACGAUGUACGAUGAACGGACAU	GUGACCGUUCAUCGUAUAUCGUGU	Cleavage	1
miRX27-3p	MDP0000217621	3	11.395	1	24	2896	2919	AUACGAUGUACGAUGAACGGACAU	GUGUUCGUUUAUCGUAUAUCGUGC	Cleavage	1
miRX27-3p	MDP0000139823	2.5	19.296	1	23	934	956	AUACGAUGUACGAUGAACGGACA	UGUCCGUUCAUUGUACAUUGGAU	Cleavage	1
miRX27-3p	MDP0000159795	2.5	18.245	1	24	81	104	AUACGAUGUACGAUGAACGGACAU	GUGUUAGUUCAUCGUAUAUCGUGU	Cleavage	1
miRX27-3p	MDP0000317594	2.5	15.155	1	24	2919	2942	AUACGAUGUACGAUGAACGGACAU	AUAUUCGUUCAUCRUACAUCGUGC	Cleavage	1
miRX27-3p	MDP0000218088	3	20.914	1	24	52	75	AUACGAUGUACGAUGAACGGACAU	GUGUCUGUUCAUCAUACAUCGUGC	Translation	1
miRX27-3p	MDP0000380601	2	23.721	1	24	194	217	AUACGAUGUACGAUGAACGGACAU	GUAUUCGUUCAUCGUACAUCGUGC	Cleavage	1
miRX27-3p	MDP0000307314	1	23.694	1	22	141	162	AUACGAUGUACGAUGAACGGAC	GACCGUUCAUCGUACAUCGUAC	Cleavage	1
miRX27-3p	MDP0000252183	2.5	13.414	1	24	194	217	AUACGAUGUACGAUGAACGGACAU	AYAUCCGUUCAUCGUAUAUUGUGC	Cleavage	1
miRX27-5p	MDP0000232308	2.5	15.438	1	24	122	145	GUCCGUUCAUCUGUCAUUCUUUGG	UUAGAGAAUGACAUGUGGAUGGAC	Translation	1
miRX27-5p	MDP0000726027	3	10.522	1	21	970	990	GUCCGUUCAUCUGUCAUUCUU	AAGCAUGGCAGAUGGAUGGAU	Cleavage	1
miRX27-5p	MDP0000159795	3	22.714	1	22	2324	2345	GUCCGUUCAUCUGUCAUUCUUU	GGAGGAUGACAGAGGAAGGGAC	Translation	1
miRX27-5p	MDP0000455157	3	11.663	1	21	194	214	GUCCGUUCAUCUGUCAUUCUU	GAGGAUGACAGAAGGACGGAA	Translation	1
miRX28a-3p	MDP0000671121	3	21.254	1	20	165	184	GAUCAUGUGGUAGCUUCACC	GGUGAAGCUGACACAUGACC	Translation	1
miRX28a-3p	MDP0000671120	3	21.254	1	20	761	780	GAUCAUGUGGUAGCUUCACC	GGUGAAGCUGACACAUGACC	Translation	1
miRX28a-3p	MDP0000772634	3	14.38	1	20	3585	3604	GAUCAUGUGGUAGCUUCACC	GGUGAAGUUUCCACAUGAGC	Translation	1
miRX28b-3p	MDP0000772634	3	16.08	1	21	3585	3605	AGAUCAUGUGGUAGCUUCACC	GGUGAAGUUUCCACAUGAGCU	Cleavage	1
miRX28b-3p	MDP0000809657	3	21.44	1	20	388	407	AGAUCAUGUGGUAGCUUCAC	GAGGUGCUGCCACAUGAUCU	Cleavage	1
miRX28b-5p	MDP0000285249	3	12.475	1	21	870	890	UGAAGCUGCCAGCAUGAUCUA	UGGGUUAUGGUGGCGGCUUCA	Cleavage	1
miRX28b-5p	MDP0000797220	3	20.656	1	20	4	23	UGAAGCUGCCAGCAUGAUCU	AGAUCAUGAUGGUGGCUUUG	Cleavage	1
miRX28b-5p	MDP0000286623	3	12.688	1	22	676	697	UGAAGCUGCCAGCAUGAUCUAA	UCAGAUUCUUUUGGCAGCUUCA	Cleavage	1
miRX3-3p	MDP0000296697	3	16.069	1	22	1203	1224	CAACUUCUACAGGUACGCAUCU	GGGUGUGUUGCUGUAGAAGUUG	Cleavage	1
miRX3-3p	MDP0000321372	3	15.637	1	20	1160	1179	CAACUUCUACAGGUACGCAU	UUGUGUAUCUGGAGAAGUUG	Translation	1
miRX3-5p	MDP0000167291	2.5	22.867	1	21	5542	5562	AUGUGCACCAGAGAAGUUGAA	UUUGAUGUCUCUGGUGCACAU	Cleavage	1
miRX3-5p	MDP0000309708	3	11.016	1	21	750	771	AUGUGCACCAGAGAA-GUUGAA	UUCAACAUUUUCUGGUGCAUAU	Cleavage	1
miRX3-5p	MDP0000212784	2.5	17.473	1	20	1951	1970	AUGUGCACCAGAGAAGUUGA	UCAACUUCUCCGGAGCACAU	Translation	1
miRX3-5p	MDP0000623979	2.5	17.438	1	20	514	533	AUGUGCACCAGAGAAGUUGA	UCAACUUCUCCGGAGCACAU	Translation	1
miRX3-5p	MDP0000262724	3	19.074	1	20	1453	1472	AUGUGCACCAGAGAAGUUGA	GCAACUUGUCUGGUGUACGU	Cleavage	1
miRX3-5p	MDP0000318027	3	13.439	1	20	98	117	AUGUGCACCAGAGAAGUUGA	UUGAUUUCUCUGUUGCAUAU	Cleavage	1
miRX3-5p	MDP0000232589	3	18.862	1	20	1	20	AUGUGCACCAGAGAAGUUGA	UCAACCAUUCUGGUGCAUAU	Cleavage	1
miRX3-5p	MDP0000212649	3	20.017	1	20	160	179	AUGUGCACCAGAGAAGUUGA	UCAAUAUUUCUGUUGCACAU	Cleavage	1
miRX30-3p	MDP0000159271	3	20.103	1	21	303	323	UGUUUAGCAGGCUCUGAUCCC	GGGAUCAGAGCUUGCUAAAGG	Cleavage	1
miRX30-3p	MDP0000243721	3	19.972	1	21	635	655	UGUUUAGCAGGCUCUGAUCCC	GGGAUCUGAGCAAGCUAAACA	Translation	1
miRX31-3p	MDP0000814697	2.5	24.597	1	24	14	37	AGAUCAAAAUCCAACGGCCUAUGU	ACAAGGGCCGUUGGAUUUUAAUCY	Cleavage	1
miRX31-3p	MDP0000680059	2.5	19.186	1	24	21	44	AGAUCAAAAUCCAACGGCCUAUGU	ACACGGACCGUUGGAUUUUGAUCA	Cleavage	1
miRX31-3p	MDP0000242613	3	23.412	1	24	60	83	AGAUCAAAAUCCAACGGCCUAUGU	ACAAGGGCUAUUGGAUUUUGAUCC	Cleavage	1
miRX31-3p	MDP0000144482	3	13.336	1	24	759	782	AGAUCAAAAUCCAACGGCCUAUGU	ACACGGGCUGUUAGAUUUUGAUCA	Cleavage	1
miRX31-3p	MDP0000310180	3	22.902	1	23	12	34	AGAUCAAAAUCCAACGGCCUAUG	CACGGCCUGUUGGAUUUUGAUCC	Cleavage	1
miRX31-3p	MDP0000309652	3	16.37	1	24	2283	2306	AGAUCAAAAUCCAACGGCCUAUGU	GCAGAAGCUAUUGGAUUUUGAUUU	Cleavage	1
miRX31-3p	MDP0000122766	3	16.107	1	24	1122	1145	AGAUCAAAAUCCAACGGCCUAUGU	GCAGAAGCUAUUGGAUUUUGAUUU	Cleavage	1
miRX31-3p	MDP0000647619	3	16.055	1	23	325	347	AGAUCAAAAUCCAACGGCCUAUG	CAAGGGCCGUCGGGGUUUGAUCU	Translation	1
miRX31-5p	MDP0000261746	1.5	13.826	1	24	41	64	ACGGACCAUUGGAUUUUGAUCUAA	UUGGAUCAAAAUCUAACGGUCCGU	Cleavage	1
miRX31-5p	MDP0000489357	3	13.638	1	24	23	46	ACGGACCAUUGGAUUUUGAUCUAA	UUGGAUCAAAUUUCAAUGGUCUGA	Cleavage	1
miRX31-5p	MDP0000486646	2.5	9.863	1	24	47	70	ACGGACCAUUGGAUUUUGAUCUAA	UUGRAUCAAAAUCCAACGAUCCGU	Cleavage	1
miRX31-5p	MDP0000352268	3	11.65	1	24	98	121	ACGGACCAUUGGAUUUUGAUCUAA	UUGRAUYAAAAUCUAACGRUCYGU	Cleavage	1
miRX32-3p	MDP0000923528	0	17.657	1	20	32	51	GAGAAAUUUUUCAGUGUGAC	GUCACACUGAAAAAUUUCUC	Cleavage	1
miRX32-3p	MDP0000238994	1	9.124	1	20	1025	1044	GAGAAAUUUUUCAGUGUGAC	AUCACACUGAAAAAUUUCUC	Cleavage	1
miRX32-3p	MDP0000376428	1	11.512	1	20	90	109	GAGAAAUUUUUCAGUGUGAC	AUCACACUGAAAAAUUUCUC	Cleavage	1
miRX32-3p	MDP0000172584	1	18.19	1	20	9	28	GAGAAAUUUUUCAGUGUGAC	GUCACAUUGAAAAGUUUCUC	Cleavage	1
miRX32-3p	MDP0000160880	1	10.87	1	20	208	227	GAGAAAUUUUUCAGUGUGAC	RUCACACUGAAAAAUYUCUC	Cleavage	1
miRX32-3p	MDP0000206509	1	16.236	1	20	122	141	GAGAAAUUUUUCAGUGUGAC	GUCACAAUGAAAAAUUUCUC	Cleavage	1
miRX32-3p	MDP0000217746	1.5	22.175	1	20	195	214	GAGAAAUUUUUCAGUGUGAC	GUCACACUGAAAAAUCUCUC	Cleavage	1
miRX32-3p	MDP0000247505	1	18.268	1	20	155	174	GAGAAAUUUUUCAGUGUGAC	GUCACAAUGAAAAAUUUCUC	Cleavage	1
miRX32-3p	MDP0000765597	1.5	10.78	1	20	107	126	GAGAAAUUUUUCAGUGUGAC	GUCACACUGAAAAAUCUCUC	Cleavage	1
miRX32-3p	MDP0000186170	1.5	15.996	1	20	94	113	GAGAAAUUUUUCAGUGUGAC	GUCACACUGAAAAAUCUCUC	Cleavage	1
miRX32-3p	MDP0000161783	1.5	20.567	1	20	120	139	GAGAAAUUUUUCAGUGUGAC	GUCACACUGAAAAAUCUCUC	Cleavage	1
miRX32-3p	MDP0000121291	1	12.027	1	20	29	48	GAGAAAUUUUUCAGUGUGAC	GUCACAAUGAAAAAUUUCUC	Cleavage	1
miRX32-3p	MDP0000707092	1.5	11.478	1	20	4	23	GAGAAAUUUUUCAGUGUGAC	GUCACACUGAAAAAUAUCUC	Cleavage	1
miRX32-3p	MDP0000231635	1.5	13.257	1	20	3028	3047	GAGAAAUUUUUCAGUGUGAC	GUYACAUUGAGAAAUUUCUC	Cleavage	1
miRX32-3p	MDP0000264861	1.5	10.559	1	20	3537	3556	GAGAAAUUUUUCAGUGUGAC	GUCACACUGAAAAAUCUCUC	Cleavage	1
miRX32-3p	MDP0000118904	2	11.254	1	20	863	882	GAGAAAUUUUUCAGUGUGAC	GUUACACUGAAAAAUAUCUC	Cleavage	1
miRX32-3p	MDP0000292187	2	9.213	1	20	12	31	GAGAAAUUUUUCAGUGUGAC	GUCAUACUGAAAAAUCUCUC	Cleavage	1
miRX32-3p	MDP0000128404	2	10.963	1	20	1037	1056	GAGAAAUUUUUCAGUGUGAC	GUUACACUGAAAAAUCUCUC	Cleavage	1
miRX32-3p	MDP0000294145	2	15.83	1	20	1266	1285	GAGAAAUUUUUCAGUGUGAC	GUCACACUGAAAAAUCUCUU	Cleavage	1
miRX32-3p	MDP0000614115	2	10.917	1	20	70	89	GAGAAAUUUUUCAGUGUGAC	GUCAUACUGAAAAAUCUCUC	Cleavage	1
miRX32-3p	MDP0000333317	2	10.434	1	20	14	33	GAGAAAUUUUUCAGUGUGAC	GUUACACUGAAAAAUCUCUC	Cleavage	1
miRX32-3p	MDP0000183425	1.5	18.064	1	20	62	81	GAGAAAUUUUUCAGUGUGAC	GGUACACUGAAAAAUUUCUC	Cleavage	1
miRX32-3p	MDP0000317775	2	16.702	1	20	169	188	GAGAAAUUUUUCAGUGUGAC	GUCACAUUGAAAAAUCUCUC	Cleavage	1
miRX32-3p	MDP0000879217	2	14.488	1	20	49	68	GAGAAAUUUUUCAGUGUGAC	GUUACACUGAAAAAUAUCUC	Cleavage	1
miRX32-3p	MDP0000271408	2	6.228	1	20	11	30	GAGAAAUUUUUCAGUGUGAC	GUCAUACUGAAAAAUCUCUC	Cleavage	1
miRX32-5p	MDP0000563899	0	11.007	1	20	1147	1166	CACAACUAAAAAUUUCUCCA	UGGAGAAAUUUUUAGUUGUG	Cleavage	1
miRX32-5p	MDP0000238994	0	14.827	1	20	876	895	CACAACUAAAAAUUUCUCCA	UGGAGAAAUUUUUAGUUGUG	Cleavage	1
miRX32-5p	MDP0000223728	1.5	14.718	1	20	12	31	CACAACUAAAAAUUUCUCCA	UGGAGAAAUUUUUAAUUGUG	Cleavage	1
miRX32-5p	MDP0000283265	2	20.034	1	20	1841	1860	CACAACUAAAAAUUUCUCCA	ACGAGAAAUUUUUAGUUGUG	Cleavage	1
miRX32-5p	MDP0000213864	2	20.276	1	20	120	139	CACAACUAAAAAUUUCUCCA	UGGAGAAGUUUUUAAUUGUG	Cleavage	1
miRX32-5p	MDP0000217746	2.5	20.255	1	20	49	68	CACAACUAAAAAUUUCUCCA	AUGAGAAAUUUUUARUUGUG	Cleavage	1
miRX32-5p	MDP0000127976	2.5	12.143	1	20	1629	1648	CACAACUAAAAAUUUCUCCA	AGGAGAAAUUUUUAAUUGUG	Cleavage	1
miRX32-5p	MDP0000134105	2.5	12.143	1	20	1629	1648	CACAACUAAAAAUUUCUCCA	AGGAGAAAUUUUUAAUUGUG	Cleavage	1
miRX32-5p	MDP0000448299	2.5	11.867	1	20	9	28	CACAACUAAAAAUUUCUCCA	GGGAGAAAUUUUUAAUUGUG	Cleavage	1
miRX32-5p	MDP0000315487	2.5	16.102	1	20	34	53	CACAACUAAAAAUUUCUCCA	GGGAGAAAUUUUUAGUUAUG	Cleavage	1
miRX32-5p	MDP0000746772	2	8.31	1	20	1014	1033	CACAACUAAAAAUUUCUCCA	UCGAGAAAUUUUUAGUUGUA	Cleavage	1
miRX32-5p	MDP0000632138	3	14.729	1	20	126	145	CACAACUAAAAAUUUCUCCA	UGGAGAAAUUUUUCYUUGUG	Cleavage	1
miRX32-5p	MDP0000467625	3	14.729	1	20	126	145	CACAACUAAAAAUUUCUCCA	UGGAGAAAUUUUUCYUUGUG	Cleavage	1
miRX32-5p	MDP0000128404	3	21.402	1	20	884	903	CACAACUAAAAAUUUCUCCA	CCGAGAAAUUUUUAGUUGUA	Cleavage	1
miRX32-5p	MDP0000232981	2.5	21.976	1	20	11435	11454	CACAACUAAAAAUUUCUCCA	AGGGGUAAUUUUUAGUUGUG	Cleavage	1
miRX32-5p	MDP0000509076	2.5	19.144	1	20	792	811	CACAACUAAAAAUUUCUCCA	UGGGGGAAUAUUUGGUUGUG	Translation	1
miRX32-5p	MDP0000182671	3	16.949	1	20	83	102	CACAACUAAAAAUUUCUCCA	UGGAGAAAUUUUUCCUUGUG	Cleavage	1
miRX32-5p	MDP0000311255	2.5	11.29	1	20	22	41	CACAACUAAAAAUUUCUCCA	UCGAGAAAUUUUUAAUUGUG	Cleavage	1
miRX32-5p	MDP0000863563	2.5	13.42	1	20	10	29	CACAACUAAAAAUUUCUCCA	UAGAGAAAUUUUUAGUUAUG	Cleavage	1
miRX32-5p	MDP0000160880	2.5	5.373	1	20	60	79	CACAACUAAAAAUUUCUCCA	UGCARAAAWUUUUAGUURUG	Cleavage	1
miRX32-5p	MDP0000118904	2.5	12.167	1	20	724	743	CACAACUAAAAAUUUCUCCA	UGGAGAAAAUUUUAAUUGUG	Cleavage	1
miRX32-5p	MDP0000195635	3	19.737	1	20	1175	1194	CACAACUAAAAAUUUCUCCA	UGGAGAAGUUGUUAGUUGAG	Translation	1
miRX32-5p	MDP0000315710	3	20.611	1	20	534	553	CACAACUAAAAAUUUCUCCA	UGGAGGAAUUCUUAGCUGUG	Translation	1
miRX33-3p	MDP0000923528	0	17.657	1	20	32	51	GAGAAAUUUUUCAGUGUGAC	GUCACACUGAAAAAUUUCUC	Cleavage	1
miRX33-3p	MDP0000238994	1	9.124	1	20	1025	1044	GAGAAAUUUUUCAGUGUGAC	AUCACACUGAAAAAUUUCUC	Cleavage	1
miRX33-3p	MDP0000376428	1	11.512	1	20	90	109	GAGAAAUUUUUCAGUGUGAC	AUCACACUGAAAAAUUUCUC	Cleavage	1
miRX33-3p	MDP0000172584	1	18.19	1	20	9	28	GAGAAAUUUUUCAGUGUGAC	GUCACAUUGAAAAGUUUCUC	Cleavage	1
miRX33-3p	MDP0000160880	1	10.87	1	20	208	227	GAGAAAUUUUUCAGUGUGAC	RUCACACUGAAAAAUYUCUC	Cleavage	1
miRX33-3p	MDP0000206509	1	16.236	1	20	122	141	GAGAAAUUUUUCAGUGUGAC	GUCACAAUGAAAAAUUUCUC	Cleavage	1
miRX33-3p	MDP0000217746	1.5	22.175	1	20	195	214	GAGAAAUUUUUCAGUGUGAC	GUCACACUGAAAAAUCUCUC	Cleavage	1
miRX33-3p	MDP0000247505	1	18.268	1	20	155	174	GAGAAAUUUUUCAGUGUGAC	GUCACAAUGAAAAAUUUCUC	Cleavage	1
miRX33-3p	MDP0000765597	1.5	10.78	1	20	107	126	GAGAAAUUUUUCAGUGUGAC	GUCACACUGAAAAAUCUCUC	Cleavage	1
miRX33-3p	MDP0000186170	1.5	15.996	1	20	94	113	GAGAAAUUUUUCAGUGUGAC	GUCACACUGAAAAAUCUCUC	Cleavage	1
miRX33-3p	MDP0000161783	1.5	20.567	1	20	120	139	GAGAAAUUUUUCAGUGUGAC	GUCACACUGAAAAAUCUCUC	Cleavage	1
miRX33-3p	MDP0000121291	1	12.027	1	20	29	48	GAGAAAUUUUUCAGUGUGAC	GUCACAAUGAAAAAUUUCUC	Cleavage	1
miRX33-3p	MDP0000707092	1.5	11.478	1	20	4	23	GAGAAAUUUUUCAGUGUGAC	GUCACACUGAAAAAUAUCUC	Cleavage	1
miRX33-3p	MDP0000231635	1.5	13.257	1	20	3028	3047	GAGAAAUUUUUCAGUGUGAC	GUYACAUUGAGAAAUUUCUC	Cleavage	1
miRX33-3p	MDP0000264861	1.5	10.559	1	20	3537	3556	GAGAAAUUUUUCAGUGUGAC	GUCACACUGAAAAAUCUCUC	Cleavage	1
miRX33-3p	MDP0000118904	2	11.254	1	20	863	882	GAGAAAUUUUUCAGUGUGAC	GUUACACUGAAAAAUAUCUC	Cleavage	1
miRX33-3p	MDP0000292187	2	9.213	1	20	12	31	GAGAAAUUUUUCAGUGUGAC	GUCAUACUGAAAAAUCUCUC	Cleavage	1
miRX33-3p	MDP0000128404	2	10.963	1	20	1037	1056	GAGAAAUUUUUCAGUGUGAC	GUUACACUGAAAAAUCUCUC	Cleavage	1
miRX33-3p	MDP0000294145	2	15.83	1	20	1266	1285	GAGAAAUUUUUCAGUGUGAC	GUCACACUGAAAAAUCUCUU	Cleavage	1
miRX33-3p	MDP0000614115	2	10.917	1	20	70	89	GAGAAAUUUUUCAGUGUGAC	GUCAUACUGAAAAAUCUCUC	Cleavage	1
miRX33-3p	MDP0000333317	2	10.434	1	20	14	33	GAGAAAUUUUUCAGUGUGAC	GUUACACUGAAAAAUCUCUC	Cleavage	1
miRX33-3p	MDP0000183425	1.5	18.064	1	20	62	81	GAGAAAUUUUUCAGUGUGAC	GGUACACUGAAAAAUUUCUC	Cleavage	1
miRX33-3p	MDP0000317775	2	16.702	1	20	169	188	GAGAAAUUUUUCAGUGUGAC	GUCACAUUGAAAAAUCUCUC	Cleavage	1
miRX33-3p	MDP0000879217	2	14.488	1	20	49	68	GAGAAAUUUUUCAGUGUGAC	GUUACACUGAAAAAUAUCUC	Cleavage	1
miRX33-3p	MDP0000271408	2	6.228	1	20	11	30	GAGAAAUUUUUCAGUGUGAC	GUCAUACUGAAAAAUCUCUC	Cleavage	1
miRX33-5p	MDP0000563899	0	11.007	1	20	1147	1166	CACAACUAAAAAUUUCUCCA	UGGAGAAAUUUUUAGUUGUG	Cleavage	1
miRX33-5p	MDP0000238994	0	14.827	1	20	876	895	CACAACUAAAAAUUUCUCCA	UGGAGAAAUUUUUAGUUGUG	Cleavage	1
miRX33-5p	MDP0000223728	1.5	14.718	1	20	12	31	CACAACUAAAAAUUUCUCCA	UGGAGAAAUUUUUAAUUGUG	Cleavage	1
miRX33-5p	MDP0000283265	2	20.034	1	20	1841	1860	CACAACUAAAAAUUUCUCCA	ACGAGAAAUUUUUAGUUGUG	Cleavage	1
miRX33-5p	MDP0000213864	2	20.276	1	20	120	139	CACAACUAAAAAUUUCUCCA	UGGAGAAGUUUUUAAUUGUG	Cleavage	1
miRX33-5p	MDP0000217746	2.5	20.255	1	20	49	68	CACAACUAAAAAUUUCUCCA	AUGAGAAAUUUUUARUUGUG	Cleavage	1
miRX33-5p	MDP0000127976	2.5	12.143	1	20	1629	1648	CACAACUAAAAAUUUCUCCA	AGGAGAAAUUUUUAAUUGUG	Cleavage	1
miRX33-5p	MDP0000134105	2.5	12.143	1	20	1629	1648	CACAACUAAAAAUUUCUCCA	AGGAGAAAUUUUUAAUUGUG	Cleavage	1
miRX33-5p	MDP0000448299	2.5	11.867	1	20	9	28	CACAACUAAAAAUUUCUCCA	GGGAGAAAUUUUUAAUUGUG	Cleavage	1
miRX33-5p	MDP0000315487	2.5	16.102	1	20	34	53	CACAACUAAAAAUUUCUCCA	GGGAGAAAUUUUUAGUUAUG	Cleavage	1
miRX33-5p	MDP0000746772	2	8.31	1	20	1014	1033	CACAACUAAAAAUUUCUCCA	UCGAGAAAUUUUUAGUUGUA	Cleavage	1
miRX33-5p	MDP0000632138	3	14.729	1	20	126	145	CACAACUAAAAAUUUCUCCA	UGGAGAAAUUUUUCYUUGUG	Cleavage	1
miRX33-5p	MDP0000467625	3	14.729	1	20	126	145	CACAACUAAAAAUUUCUCCA	UGGAGAAAUUUUUCYUUGUG	Cleavage	1
miRX33-5p	MDP0000128404	3	21.402	1	20	884	903	CACAACUAAAAAUUUCUCCA	CCGAGAAAUUUUUAGUUGUA	Cleavage	1
miRX33-5p	MDP0000232981	2.5	21.976	1	20	11435	11454	CACAACUAAAAAUUUCUCCA	AGGGGUAAUUUUUAGUUGUG	Cleavage	1
miRX33-5p	MDP0000509076	2.5	19.144	1	20	792	811	CACAACUAAAAAUUUCUCCA	UGGGGGAAUAUUUGGUUGUG	Translation	1
miRX33-5p	MDP0000182671	3	16.949	1	20	83	102	CACAACUAAAAAUUUCUCCA	UGGAGAAAUUUUUCCUUGUG	Cleavage	1
miRX33-5p	MDP0000311255	2.5	11.29	1	20	22	41	CACAACUAAAAAUUUCUCCA	UCGAGAAAUUUUUAAUUGUG	Cleavage	1
miRX33-5p	MDP0000863563	2.5	13.42	1	20	10	29	CACAACUAAAAAUUUCUCCA	UAGAGAAAUUUUUAGUUAUG	Cleavage	1
miRX33-5p	MDP0000160880	2.5	5.373	1	20	60	79	CACAACUAAAAAUUUCUCCA	UGCARAAAWUUUUAGUURUG	Cleavage	1
miRX33-5p	MDP0000118904	2.5	12.167	1	20	724	743	CACAACUAAAAAUUUCUCCA	UGGAGAAAAUUUUAAUUGUG	Cleavage	1
miRX33-5p	MDP0000195635	3	19.737	1	20	1175	1194	CACAACUAAAAAUUUCUCCA	UGGAGAAGUUGUUAGUUGAG	Translation	1
miRX33-5p	MDP0000315710	3	20.611	1	20	534	553	CACAACUAAAAAUUUCUCCA	UGGAGGAAUUCUUAGCUGUG	Translation	1
miRX34-3p	MDP0000327713	2	12.484	1	23	666	688	UCAUAUUUGUUCUACCGUCGGUG	CAACGAUGGUAGAAGAAAUGUGA	Translation	1
miRX34-3p	MDP0000144433	3	15.563	1	23	814	836	UCAUAUUUGUUCUACCGUCGGUG	UAGCUACGGUAGAAUAAAUUUGA	Cleavage	1
miRX34-3p	MDP0000302858	3	22.688	1	20	1981	2000	UCAUAUUUGUUCUACCGUCG	CGAUGGUGGAACAAGUAUAA	Cleavage	1
miRX34-3p	MDP0000269554	3	20.897	1	20	4954	4973	UCAUAUUUGUUCUACCGUCG	CGAUGGUGGAACAARUAUAA	Cleavage	1
miRX34-5p	MDP0000386624	3	14.575	1	21	256	276	ACAGGCGGGGGAACAAAUAUG	UAUAUUUGUUCUUCUGCUUGG	Cleavage	1
miRX34-5p	MDP0000191969	3	13.678	1	21	255	275	ACAGGCGGGGGAACAAAUAUG	UAUAUUUGUUCUUCUGCUUGG	Cleavage	1
miRX34-5p	MDP0000411824	3	13.369	1	21	256	276	ACAGGCGGGGGAACAAAUAUG	UAUAUUUGUUCUUCUGCUUGG	Cleavage	1
miRX34-5p	MDP0000195978	3	12.67	1	21	960	980	ACAGGCGGGGGAACAAAUAUG	UAUAUUUGUUCUUCUGCUUGG	Cleavage	1
miRX35-3p	MDP0000520421	2.5	13.328	1	20	470	489	UUCUACAAUAAUCAAGUUAA	GUAACUUGGWUAUUGUGGAA	Cleavage	1
miRX35-3p	MDP0000086382	2	9.73	1	20	2160	2179	UUCUACAAUAAUCAAGUUAA	UUAGUUUGAUUUUUGUAGAA	Translation	1
miRX35-3p	MDP0000313787	2	10.737	1	20	2137	2156	UUCUACAAUAAUCAAGUUAA	UUAACAUGUUUAUUGUAGAA	Cleavage	1
miRX35-3p	MDP0000085531	3	12.174	1	21	77	97	UUCUACAAUAAUCAAGUUAAC	GUUUAUUUGAUUUUUGUAGAG	Translation	1
miRX35-3p	MDP0000312608	3	12.173	1	21	77	97	UUCUACAAUAAUCAAGUUAAC	GUUUAUUUGAUUUUUGUAGAG	Translation	1
miRX35-3p	MDP0000316135	3	14.238	1	20	2003	2022	UUCUACAAUAAUCAAGUUAA	GUAACUUGGAUAUUGUGGAA	Translation	1
miRX35-3p	MDP0000226497	3	20.637	1	20	256	275	UUCUACAAUAAUCAAGUUAA	UUAGCUUGGUUUUUGUAGGG	Translation	1
miRX35-3p	MDP0000128941	3	14.925	1	20	3635	3654	UUCUACAAUAAUCAAGUUAA	UGAACUUGAUAGUUGUGGAA	Translation	1
miRX35-5p	MDP0000317158	3	24.52	1	21	500	520	UAACUUGGCUAUUGUAGAACC	GGUUCUCCAAUGGCCGAGUUC	Cleavage	1
miRX35-5p	MDP0000332078	3	11.87	1	20	100	119	UAACUUGGCUAUUGUAGAAC	UUUUUGCAAUAGACAAGUUA	Cleavage	1
miRX36b-5p	MDP0000285249	3	12.475	1	21	870	890	UGAAGCUGCCAGCAUGAUCUA	UGGGUUAUGGUGGCGGCUUCA	Cleavage	1
miRX36b-5p	MDP0000797220	3	20.656	1	20	4	23	UGAAGCUGCCAGCAUGAUCU	AGAUCAUGAUGGUGGCUUUG	Cleavage	1
miRX36b-5p	MDP0000286623	3	12.688	1	22	676	697	UGAAGCUGCCAGCAUGAUCUAA	UCAGAUUCUUUUGGCAGCUUCA	Cleavage	1
miRX37-3p	MDP0000312140	1	12.421	1	21	754	774	AUACUUUGAUCUGUCCGGACA	UGUCCCGACAGAUCAAAGUAU	Cleavage	1
miRX37-3p	MDP0000149485	2	13.609	1	21	1140	1160	AUACUUUGAUCUGUCCGGACA	UGUCCAGAGAGAUCAAAGUAU	Cleavage	1
miRX37-3p	MDP0000197219	3	14.407	1	20	212	231	AUACUUUGAUCUGUCCGGAC	GUCUGGACAGAUCAAAGGAG	Cleavage	1
miRX37-3p	MDP0000196762	3	18.733	1	20	443	462	AUACUUUGAUCUGUCCGGAC	GACCGGACAGAGUGAAGUAU	Translation	1
miRX38-3p	MDP0000177640	2	8.283	1	24	192	215	UCGCAUUCGUUCAUCAUAUAUCGU	ACGAUAUAUGAUAAACGAAURUGA	Cleavage	1
miRX38-3p	MDP0000218088	2.5	13.816	1	24	145	168	UCGCAUUCGUUCAUCAUAUAUCGU	ACGAUAUACGAUGAACGAAUACGA	Cleavage	1
miRX38-3p	MDP0000603111	2.5	11	1	24	21	44	UCGCAUUCGUUCAUCAUAUAUCGU	ACGAUAUACGAUGAACGGAUGURA	Cleavage	1
miRX38-3p	MDP0000296511	1.5	13.027	1	24	63	86	UCGCAUUCGUUCAUCAUAUAUCGU	ACAAUAUACGAUGAACGAAUGUGA	Cleavage	1
miRX38-3p	MDP0000291594	1.5	12.986	1	24	63	86	UCGCAUUCGUUCAUCAUAUAUCGU	ACAAUAUACGAUGAACGAAUGUGA	Cleavage	1
miRX38-3p	MDP0000213950	3	17.002	1	24	956	979	UCGCAUUCGUUCAUCAUAUAUCGU	ACGAUAUACGAUGAACGUAUGUGA	Cleavage	1
miRX38-3p	MDP0000172987	3	15.469	1	24	950	973	UCGCAUUCGUUCAUCAUAUAUCGU	ACGAUAUACGAUGAACGUAUGUGA	Cleavage	1
miRX38-3p	MDP0000198502	3	9.59	1	24	51	74	UCGCAUUCGUUCAUCAUAUAUCGU	ACGAUAUACGAUGAAUGAAUGAGA	Cleavage	1
miRX38-3p	MDP0000252183	2.5	10.606	1	24	287	310	UCGCAUUCGUUCAUCAUAUAUCGU	AAGAUAUAYRAUGAAUGRAUGUGA	Cleavage	1
miRX38-3p	MDP0000308011	3	15.598	1	24	2409	2432	UCGCAUUCGUUCAUCAUAUAUCGU	AUGAUAUACAAUGAACGGAUGUGA	Cleavage	1
miRX38-3p	MDP0000402014	3	15.074	1	23	157	179	UCGCAUUCGUUCAUCAUAUAUCG	CAAUAUAUGAUGAACAKAUGUGA	Cleavage	1
miRX38-5p	MDP0000252183	0.5	12.708	1	24	190	213	AAUAUACGAUGAACGGAUGUGAUU	AAUCAYAUCCGUUCAUCGUAUAUU	Cleavage	1
miRX38-5p	MDP0000674102	2	16.336	1	24	157	180	AAUAUACGAUGAACGGAUGUGAUU	AAUCAUAUUCGUUUAUUGUAUAUU	Cleavage	1
miRX38-5p	MDP0000905342	2	17.554	1	24	194	217	AAUAUACGAUGAACGGAUGUGAUU	AAUUACAUCCGUUUAUUGUAUAUC	Cleavage	1
miRX38-5p	MDP0000149486	2.5	10.135	1	24	1244	1267	AAUAUACGAUGAACGGAUGUGAUU	AAUCACAUUUGUUCAUUGUAUAUC	Cleavage	1
miRX38-5p	MDP0000178668	2	24.454	1	24	33	56	AAUAUACGAUGAACGGAUGUGAUU	AAUUGUAUUUGUUCAUCGUAUAUU	Cleavage	1
miRX38-5p	MDP0000690979	2	23.532	1	24	33	56	AAUAUACGAUGAACGGAUGUGAUU	AAUUGUAUUUGUUCAUCGUAUAUU	Cleavage	1
miRX38-5p	MDP0000359131	2.5	20.105	1	24	615	638	AAUAUACGAUGAACGGAUGUGAUU	AAUCAUGUCCGUUCAUCAUAUAUU	Cleavage	1
miRX38-5p	MDP0000281635	3	20.941	1	24	38	61	AAUAUACGAUGAACGGAUGUGAUU	AAUCAYGUUCGUUCAUCGUAYAUC	Cleavage	1
miRX38-5p	MDP0000300243	2.5	18.211	1	24	130	153	AAUAUACGAUGAACGGAUGUGAUU	AAUUGUGUCCGUUCAUCGUAUAUC	Cleavage	1
miRX38-5p	MDP0000162539	2.5	18.235	1	24	130	153	AAUAUACGAUGAACGGAUGUGAUU	AAUUGUGUCCGUUCAUCGUAUAUC	Cleavage	1
miRX38-5p	MDP0000341037	2.5	18.212	1	24	23	46	AAUAUACGAUGAACGGAUGUGAUU	AAUCAUACCCGUUCAUCGUAUAUC	Cleavage	1
miRX38-5p	MDP0000223972	2.5	18.235	1	24	130	153	AAUAUACGAUGAACGGAUGUGAUU	AAUUGUGUCCGUUCAUCGUAUAUC	Cleavage	1
miRX38-5p	MDP0000153096	3	13.406	1	24	1949	1972	AAUAUACGAUGAACGGAUGUGAUU	AAUCAUAUCUGUUUAUCGUACAUU	Cleavage	1
miRX38-5p	MDP0000672153	3	22.02	1	24	1008	1031	AAUAUACGAUGAACGGAUGUGAUU	AAUUGUGUCUGUUCAUCGUAUAUC	Cleavage	1
miRX38-5p	MDP0000309014	2.5	15.481	1	24	1883	1906	AAUAUACGAUGAACGGAUGUGAUU	AAUUAUGUCCGUUUAUAGUAUAUU	Cleavage	1
miRX39-3p	MDP0000272599	0.5	13.236	1	22	1638	1659	GCACGAUGUACGAUAAACGGAU	AUCUGUUUAUCGUACAUCGUGC	Cleavage	1
miRX39-3p	MDP0000217621	1	11.395	1	23	2897	2919	GCACGAUGUACGAUAAACGGAUA	UGUUCGUUUAUCGUAUAUCGUGC	Cleavage	1
miRX39-3p	MDP0000380601	1.5	23.721	1	23	195	217	GCACGAUGUACGAUAAACGGAUA	UAUUCGUUCAUCGUACAUCGUGC	Cleavage	1
miRX39-3p	MDP0000317594	2	15.155	1	23	2920	2942	GCACGAUGUACGAUAAACGGAUA	UAUUCGUUCAUCRUACAUCGUGC	Cleavage	1
miRX39-3p	MDP0000252183	2	13.414	1	23	195	217	GCACGAUGUACGAUAAACGGAUA	YAUCCGUUCAUCGUAUAUUGUGC	Cleavage	1
miRX39-3p	MDP0000250783	2	14.396	1	23	126	148	GCACGAUGUACGAUAAACGGAUA	UAUCCAUUCAUCGUACAUCGUGC	Cleavage	1
miRX39-3p	MDP0000758516	2.5	11.365	1	23	775	797	GCACGAUGUACGAUAAACGGAUA	UGUUCGUUUAUYRUAYAUCRUGC	Cleavage	1
miRX39-3p	MDP0000905342	2.5	13.875	1	22	200	221	GCACGAUGUACGAUAAACGGAU	AUCCGUUUAUUGUAUAUCGUAC	Cleavage	1
miRX39-3p	MDP0000257558	2.5	13.686	1	23	3160	3182	GCACGAUGUACGAUAAACGGAUA	UGUCUGUUCAUUGUACAUCGUGU	Cleavage	1
miRX39-3p	MDP0000944874	2.5	16.664	1	23	99	121	GCACGAUGUACGAUAAACGGAUA	UGUCCGUUUAUUAUAUAUUGUGC	Translation	1
miRX39-3p	MDP0000127652	2.5	15.293	1	23	1638	1660	GCACGAUGUACGAUAAACGGAUA	UAUCCGUUCAUCAUAUAUCGUGC	Translation	1
miRX39-3p	MDP0000123488	2.5	15.293	1	23	1025	1047	GCACGAUGUACGAUAAACGGAUA	UAUCCGUUCAUCAUAUAUCGUGC	Translation	1
miRX39-5p	MDP0000359556	3	17.203	1	20	393	412	UCCAUUUAUCUUACAUCGUG	AACGGUGUAAGGUGAGUGGA	Cleavage	1
miRX4-3p	MDP0000928736	2	21.065	1	22	2525	2546	AGAUUUUCAUCCAACGGCUCUU	AUGAGCUGUUGGAGGAAAAUUU	Translation	1
miRX4-3p	MDP0000292963	3	23.417	1	24	1274	1297	AGAUUUUCAUCCAACGGCUCUUGU	AUUAUAGCCGUUGGAUAAAAAUCC	Cleavage	1
miRX4-3p	MDP0000352268	3	12.638	1	24	88	111	AGAUUUUCAUCCAACGGCUCUUGU	AUUGUAGYCGUUGRAUYAAAAUCU	Cleavage	1
miRX4-3p	MDP0000261746	2.5	13.215	1	24	31	54	AGAUUUUCAUCCAACGGCUCUUGU	AUUGUAGUCGUUGGAUCAAAAUCU	Cleavage	1
miRX4-3p	MDP0000701437	3	18.989	1	20	661	680	AGAUUUUCAUCCAACGGCUC	GAGUCGUUGGAUGAAGGUUG	Cleavage	1
miRX4-5p	MDP0000249858	2	21.872	1	24	73	96	AAGGGCCGUUGGAUGAAAAUCUAA	UUGAAUUUUUAUCCAACGGCCCAU	Cleavage	1
miRX40-3p	MDP0000483611	1.5	21.671	1	23	218	240	CCGUUAGAUCAAAUUUUAAGGAC	GUCGUUGAAAUUUGAUCUAACGG	Cleavage	1
miRX40-3p	MDP0000604285	2.5	12.945	1	24	2106	2129	CCGUUAGAUCAAAUUUUAAGGACC	GGUUUUUGAAAUUUAAUCUAAUGG	Translation	1
miRX40-3p	MDP0000120125	1	12.449	1	21	1691	1711	CCGUUAGAUCAAAUUUUAAGG	CCUUGAAAUUUGAUUUAACGG	Cleavage	1
miRX40-3p	MDP0000261375	1	12.449	1	21	1592	1612	CCGUUAGAUCAAAUUUUAAGG	CCUUGAAAUUUGAUUUAACGG	Cleavage	1
miRX40-3p	MDP0000247316	1.5	23.735	1	21	7	27	CCGUUAGAUCAAAUUUUAAGG	CCUUGAAAUUUGAUCUAACGA	Cleavage	1
miRX40-3p	MDP0000261590	1.5	23.735	1	21	7	27	CCGUUAGAUCAAAUUUUAAGG	CCUUGAAAUUUGAUCUAACGA	Cleavage	1
miRX40-3p	MDP0000132610	2.5	21.754	1	23	74	97	CCGUUAGAUCAAAUUUUAA-GGAC	GUCCAUUGAAAUUUGAUCUAACGG	Cleavage	1
miRX40-3p	MDP0000271161	2.5	9.46	1	22	97	118	CCGUUAGAUCAAAUUUUAAGGA	UCGUUAAAAUUUGAUCUAAUGC	Cleavage	1
miRX40-3p	MDP0000230924	2.5	11.157	1	24	118	141	CCGUUAGAUCAAAUUUUAAGGACC	GGCUCUUAAAAUUUGAUMUAAUAG	Cleavage	1
miRX40-3p	MDP0000874713	3	22.951	1	24	24	47	CCGUUAGAUCAAAUUUUAAGGACC	GAUCUUUGAAAUUUGAUCAAAMGG	Cleavage	1
miRX40-3p	MDP0000129220	1.5	10.042	1	21	173	193	CCGUUAGAUCAAAUUUUAAGG	UCUUAAAGUUUGAUCYAACRG	Cleavage	1
miRX40-3p	MDP0000247118	2.5	14.56	1	22	129	150	CCGUUAGAUCAAAUUUUAAGGA	UUUUUAAAAUUUAAUCUAACGA	Translation	1
miRX40-3p	MDP0000160506	2.5	14.56	1	22	129	150	CCGUUAGAUCAAAUUUUAAGGA	UUUUUAAAAUUUAAUCUAACGA	Translation	1
miRX40-3p	MDP0000174528	2.5	5.23	1	22	96	117	CCGUUAGAUCAAAUUUUAAGGA	UYGUUAAAAUUUGAUCUAAYGC	Cleavage	1
miRX40-5p	MDP0000155747	1.5	16.669	1	24	42	65	CCCUUGAAAUUUGAUCAAACGGCU	AGCUGUUUGAUUAAAUUUCAAGGA	Cleavage	1
miRX40-5p	MDP0000305012	3	14.442	1	24	195	218	CCCUUGAAAUUUGAUCAAACGGCU	AGUCGUUUGAUCAAAUUUYAAUGA	Cleavage	1
miRX40-5p	MDP0000183112	3	13.882	1	24	2404	2427	CCCUUGAAAUUUGAUCAAACGGCU	AGCCGUUAKAUCAAAUUUUAARRG	Cleavage	1
miRX40-5p	MDP0000187475	3	18.664	1	24	73	96	CCCUUGAAAUUUGAUCAAACGGCU	AGCUGUUUGAUCAAAUUUAAACGG	Cleavage	1
miRX40-5p	MDP0000489357	2.5	15.464	1	24	18	41	CCCUUGAAAUUUGAUCAAACGGCU	AUCCGUUGGAUCAAAUUUCAAUGG	Cleavage	1
miRX40-5p	MDP0000581631	2.5	22.603	1	23	207	229	CCCUUGAAAUUUGAUCAAACGGC	GUUGUUUGAUGAAAUUUCGAGGA	Cleavage	1
miRX40-5p	MDP0000270935	2.5	11.45	1	24	2459	2482	CCCUUGAAAUUUGAUCAAACGGCU	GGGUGUUUGAUCAAAUUUGAAGGC	Cleavage	1
miRX41-3p	MDP0000178451	3	17.875	1	21	3001	3021	CACUCUGACAAAUUGGAUGAG	CAUAACCAAUUUGUCGGAGUG	Cleavage	1
miRX41-3p	MDP0000314227	3	17.435	1	21	3001	3021	CACUCUGACAAAUUGGAUGAG	CAUAACCAAUUUGUCGGAGUG	Cleavage	1
miRX41-3p	MDP0000244858	3	17.875	1	21	1305	1325	CACUCUGACAAAUUGGAUGAG	CAUAACCAAUUUGUCGGAGUG	Cleavage	1
miRX41-3p	MDP0000289860	3	19.186	1	20	1158	1177	CACUCUGACAAAUUGGAUGA	UGAUMCAAUUUGUCAGCGUG	Cleavage	1
miRX41-3p	MDP0000233181	3	17.088	1	21	849	869	CACUCUGACAAAUUGGAUGAG	UUUUGUCAAUUUGUCAGAGUG	Cleavage	1
miRX41-5p	MDP0000153096	3	20.842	1	20	1019	1038	CAUCGAAUUUGUCAUAGUGU	ACAUUAUGGCAUGUUUGAUG	Translation	1
miRX42-5p	MDP0000144281	3	11.734	1	20	1235	1254	GAAAUGUUGUCUGGUUCGAG	AAUGAACCAGACAAUAUUUC	Cleavage	1
miRX42-5p	MDP0000161712	3	20.568	1	20	1195	1214	GAAAUGUUGUCUGGUUCGAG	CUUGAGCCAGACGGUAUUUU	Cleavage	1
miRX42-5p	MDP0000247776	3	20.568	1	20	1312	1331	GAAAUGUUGUCUGGUUCGAG	CUUGAGCCAGACGGUAUUUU	Cleavage	1
miRX42-5p	MDP0000129787	3	12.086	1	21	962	982	GAAAUGUUGUCUGGUUCGAGA	UUUCGAAGCAGAGAACAUUUU	Translation	1
miRX42-5p	MDP0000223196	3	12.953	1	21	27	47	GAAAUGUUGUCUGGUUCGAGA	UUUAGAACCAGAAAACAUUUU	Translation	1
miRX42-5p	MDP0000320671	3	10.592	1	20	4579	4598	GAAAUGUUGUCUGGUUCGAG	GUUGAAGCAGACAACAUUUU	Cleavage	1
miRX42-5p	MDP0000271818	3	18.077	1	20	723	742	GAAAUGUUGUCUGGUUCGAG	CUCGAGUUGGCCAACAUUUC	Translation	1
miRX42-5p	MDP0000288921	3	18.077	1	20	723	742	GAAAUGUUGUCUGGUUCGAG	CUCGAGUUGGCCAACAUUUC	Translation	1
miRX42-5p	MDP0000190006	3	14.869	1	20	655	674	GAAAUGUUGUCUGGUUCGAG	CUCAAAUCAGACAUCAUUUC	Cleavage	1
miRX42-5p	MDP0000307668	3	16.595	1	20	2053	2072	GAAAUGUUGUCUGGUUCGAG	CUCAAGCCGGGCAACAUUUU	Cleavage	1
miRX42-5p	MDP0000233161	3	11.158	1	20	1095	1114	GAAAUGUUGUCUGGUUCGAG	UUCCAACGAGACAAUAUUUC	Cleavage	1
miRX43-3p	MDP0000129220	2	10.281	1	23	173	195	AACCGUUGGAUCAAAUUUUAAGA	UCUUAAAGUUUGAUCYAACRGYU	Cleavage	1
miRX43-3p	MDP0000132610	1	21.853	1	21	79	99	AACCGUUGGAUCAAAUUUUAA	UUGAAAUUUGAUCUAACGGUU	Cleavage	1
miRX43-3p	MDP0000264639	2.5	14.445	1	24	1148	1172	AACCGUUG-GAUCAAAUUUUAAGAA	UUUUUGAAAUUUGAUCACAACGGUU	Translation	1
miRX43-3p	MDP0000261590	2.5	23.735	1	22	8	29	AACCGUUGGAUCAAAUUUUAAG	CUUGAAAUUUGAUCUAACGAUU	Cleavage	1
miRX43-3p	MDP0000247316	2.5	23.735	1	22	8	29	AACCGUUGGAUCAAAUUUUAAG	CUUGAAAUUUGAUCUAACGAUU	Cleavage	1
miRX43-3p	MDP0000533318	3	18.94	1	23	199	221	AACCGUUGGAUCAAAUUUUAAGA	UUUUAAAAUUUGAUUCAACGAUA	Cleavage	1
miRX43-3p	MDP0000331248	1.5	15.619	1	23	564	586	AACCGUUGGAUCAAAUUUUAAGA	UAUUAAAAUUUGAUUAAACGGUU	Cleavage	1
miRX43-3p	MDP0000140233	2	8.087	1	21	1	21	AACCGUUGGAUCAAAUUUUAA	UUGAAAUUUGAUCCAACGAUU	Cleavage	1
miRX43-3p	MDP0000174528	2.5	2.783	1	24	96	119	AACCGUUGGAUCAAAUUUUAAGAA	UYGUUAAAAUUUGAUCUAAYGCUU	Cleavage	1
miRX43-3p	MDP0000392600	3	18.086	1	24	1180	1203	AACCGUUGGAUCAAAUUUUAAGAA	UUUUUAAUAUUCGAUCCGAUGGUU	Cleavage	1
miRX43-3p	MDP0000120125	3	12.412	1	22	1692	1713	AACCGUUGGAUCAAAUUUUAAG	CUUGAAAUUUGAUUUAACGGCU	Cleavage	1
miRX43-3p	MDP0000261375	3	12.412	1	22	1593	1614	AACCGUUGGAUCAAAUUUUAAG	CUUGAAAUUUGAUUUAACGGCU	Cleavage	1
miRX43-5p	MDP0000222225	2	18.279	1	24	147	170	CUUGAAAUUUGAUCUAACGGCUAA	UUAGCCGUUGGAUYAAAUUUCAAU	Cleavage	1
miRX43-5p	MDP0000207283	1.5	22.43	1	23	150	172	CUUGAAAUUUGAUCUAACGGCUA	UAGCUGUUAGAUCAAAUUUCAAC	Cleavage	1
miRX43-5p	MDP0000183112	1.5	12.072	1	23	2403	2425	CUUGAAAUUUGAUCUAACGGCUA	UAGCCGUUAKAUCAAAUUUUAAR	Cleavage	1
miRX43-5p	MDP0000155747	2	16.147	1	24	40	63	CUUGAAAUUUGAUCUAACGGCUAA	UUAGCUGUUUGAUUAAAUUUCAAG	Cleavage	1
miRX43-5p	MDP0000162025	1	16.885	1	24	46	69	CUUGAAAUUUGAUCUAACGGCUAA	UUAACCGUUGGAUCAAAUUUUAAG	Cleavage	1
miRX43-5p	MDP0000278359	1.5	15.196	1	24	128	151	CUUGAAAUUUGAUCUAACGGCUAA	UGAGCCGUUAGAUUAAAUUUCAAA	Cleavage	1
miRX43-5p	MDP0000693007	2.5	16.057	1	24	562	585	CUUGAAAUUUGAUCUAACGGCUAA	UUAGCCGUUGAAUCAAAUUUCAAU	Cleavage	1
miRX43-5p	MDP0000264631	1	23.054	1	23	59	81	CUUGAAAUUUGAUCUAACGGCUA	UAACCGUUAGAUCAAAUUUCAAU	Cleavage	1
miRX43-5p	MDP0000439124	3	12.474	1	24	18	41	CUUGAAAUUUGAUCUAACGGCUAA	UUAGCUGUUAAAUCAAAUUUUAAA	Cleavage	1
miRX43-5p	MDP0000322436	3	14.41	1	23	66	88	CUUGAAAUUUGAUCUAACGGCUA	UAGUCGUKGGAUCAAAUUUYAAU	Cleavage	1
miRX43-5p	MDP0000232324	1.5	10.789	1	23	1313	1335	CUUGAAAUUUGAUCUAACGGCUA	UAAUCGUUAGAUCAAAUUUCAAC	Cleavage	1
miRX43-5p	MDP0000533318	2.5	21.728	1	23	239	261	CUUGAAAUUUGAUCUAACGGCUA	UAGCCGUUUGAUUAAAUUUCAAA	Cleavage	1
miRX43-5p	MDP0000243754	1.5	16.548	1	22	765	786	CUUGAAAUUUGAUCUAACGGCU	GGCCGUUAGAUCAAAUUUUGGG	Cleavage	1
miRX44-3p	MDP0000462139	1.5	21.388	1	24	125	148	AGUGUAGAAUGAGAUUUUUAAAAU	AUUUCAAAAAUCUUAUUCUACACU	Cleavage	1
miRX44-3p	MDP0000423597	1.5	21.388	1	24	125	148	AGUGUAGAAUGAGAUUUUUAAAAU	AUUUCAAAAAUCUUAUUCUACACU	Cleavage	1
miRX44-3p	MDP0000345628	2	8.912	1	24	810	833	AGUGUAGAAUGAGAUUUUUAAAAU	AUUUCAAAAAUUUCAUUCUACAUU	Cleavage	1
miRX44-3p	MDP0000650702	2	8.498	1	24	1953	1976	AGUGUAGAAUGAGAUUUUUAAAAU	GUUUUAAAAAUUUGGUUCUACACU	Translation	1
miRX44-3p	MDP0000126080	1.5	13.166	1	24	36	59	AGUGUAGAAUGAGAUUUUUAAAAU	ACUUUAAAAAUCUCAUUUURCAMU	Cleavage	1
miRX44-3p	MDP0000204408	2.5	9.493	1	24	53	76	AGUGUAGAAUGAGAUUUUUAAAAU	AUUUCAAAAAUCUUAUUUUACAYU	Cleavage	1
miRX44-3p	MDP0000433971	2.5	9.496	1	24	53	76	AGUGUAGAAUGAGAUUUUUAAAAU	AUUUCAAAAAUCUUAUUUUACAYU	Cleavage	1
miRX44-3p	MDP0000232600	0.5	15.944	1	24	3338	3361	AGUGUAGAAUGAGAUUUUUAAAAU	ACUCUAAAAAUCUCAUUUUACACU	Cleavage	1
miRX44-3p	MDP0000189008	2	20.576	1	24	59	82	AGUGUAGAAUGAGAUUUUUAAAAU	ACUUCGAAAAUCUCAUUUUACACU	Cleavage	1
miRX44-3p	MDP0000502194	2	6.056	1	24	1079	1102	AGUGUAGAAUGAGAUUUUUAAAAU	ACUUCAAAAAUCUCAUUCUACACC	Cleavage	1
miRX44-3p	MDP0000121656	2.5	12.967	1	24	877	900	AGUGUAGAAUGAGAUUUUUAAAAU	ACUUUAAAAGUUUUAUUUUGCACU	Cleavage	1
miRX44-3p	MDP0000199269	1.5	9.598	1	20	11	30	AGUGUAGAAUGAGAUUUUUA	CAAAAAUCUCAUUCUACAUU	Cleavage	1
miRX44-5p	MDP0000309375	0.5	13.227	1	24	162	185	UUCAAAAAUCUCAUUUUACACUCC	GGAGUGUAGAAUGAGAUUUUUGAA	Cleavage	1
miRX44-5p	MDP0000125236	0.5	13.227	1	24	162	185	UUCAAAAAUCUCAUUUUACACUCC	GGAGUGUAGAAUGAGAUUUUUGAA	Cleavage	1
miRX44-5p	MDP0000726526	1	6.501	1	24	1378	1401	UUCAAAAAUCUCAUUUUACACUCC	GGAGUAUAAAAUGAGAUUUUUGAA	Cleavage	1
miRX44-5p	MDP0000545213	1.5	23.72	1	24	211	234	UUCAAAAAUCUCAUUUUACACUCC	GGAGUAUAGAAUGAGAUUUUUGAA	Cleavage	1
miRX44-5p	MDP0000230001	2	15.356	1	24	49	72	UUCAAAAAUCUCAUUUUACACUCC	GGAGUGUAGAAUGAGAUUUUUAAA	Cleavage	1
miRX44-5p	MDP0000316452	2	15.669	1	24	49	72	UUCAAAAAUCUCAUUUUACACUCC	GGAGUGUAGAAUGAGAUUUUUAAA	Cleavage	1
miRX44-5p	MDP0000172297	2	15.356	1	24	49	72	UUCAAAAAUCUCAUUUUACACUCC	GGAGUGUAGAAUGAGAUUUUUAAA	Cleavage	1
miRX44-5p	MDP0000796596	2	11.977	1	24	17	40	UUCAAAAAUCUCAUUUUACACUCC	GGAGUGUAGAAUGUGAUUUUUGGA	Translation	1
miRX44-5p	MDP0000288768	1.5	14.139	1	23	11077	11099	UUCAAAAAUCUCAUUUUACACUC	GAGUGAAAAGUGAGAUUUUUGAA	Cleavage	1
miRX44-5p	MDP0000829196	1.5	11.131	1	24	40	63	UUCAAAAAUCUCAUUUUACACUCC	GAAGUGUAAAAUGAGAUUUUUAAA	Cleavage	1
miRX44-5p	MDP0000143682	2	11.593	1	24	16	39	UUCAAAAAUCUCAUUUUACACUCC	GGAGUGCUAAAUGAGAUUUUUGAA	Cleavage	1
miRX44-5p	MDP0000305210	1	12.616	1	22	1	22	UUCAAAAAUCUCAUUUUACACU	AGUGCAAAAUGAGAUUUUUGAA	Cleavage	1
miRX44-5p	MDP0000519909	1	12.29	1	22	1	22	UUCAAAAAUCUCAUUUUACACU	AGUGCAAAAUGAGAUUUUUGAA	Cleavage	1
miRX45-3p	MDP0000260433	3	12.979	1	20	2366	2385	UUUCGUCAGCUGUGCACCCA	UGGGUGAGCAGCUCACGAAA	Cleavage	1
miRX45-5p	MDP0000221318	2.5	11.029	1	21	556	576	GAGUGCAGCGUUGAUGAAAGU	ACUUUCAUCAAGACUGUACUC	Translation	1
miRX45-5p	MDP0000250936	3	20.918	1	20	1124	1143	GAGUGCAGCGUUGAUGAAAG	AUUUCAUCAGCGCUUCACUC	Cleavage	1
miRX45-5p	MDP0000243556	3	15.43	1	20	1139	1158	GAGUGCAGCGUUGAUGAAAG	UUCUCAUCAACGCUGCCCUC	Cleavage	1
miRX46-3p	MDP0000193064	0	20.922	1	21	921	941	UGUAACCCCAGGCUCCGAGCU	AGCUCGGAGCCUGGGGUUACA	Cleavage	1
miRX46-3p	MDP0000666752	0	20.36	1	21	1528	1548	UGUAACCCCAGGCUCCGAGCU	AGCUCGGAGCCUGGGGUUACA	Cleavage	1
miRX46-3p	MDP0000864970	0	23.098	1	21	1600	1620	UGUAACCCCAGGCUCCGAGCU	AGCUCGGAGCCUGGGGUUACA	Cleavage	1
miRX46-5p	MDP0000318702	3	14.672	1	20	842	861	CUCGAAGCCUGUGGUUACAU	AUGUAUCCACGGGCUUUGAU	Cleavage	1
miRX46-5p	MDP0000242465	3	16.443	1	21	437	456	CUCGAAGCCUGUGGUUACAUG	CGUGUGACCA-AGGCUUCGAG	Translation	1
miRX47-3p	MDP0000237862	2.5	16.385	1	24	1308	1331	CGAUCACGAUUACGAGAACCCUAA	UUAGGGAUUCCGUAAUCGUGAUCG	Cleavage	1
miRX47-3p	MDP0000201744	2	18.105	1	23	660	682	CGAUCACGAUUACGAGAACCCUA	UAAGGUUCUCGUGCUCGUGGUCG	Translation	1
miRX47-3p	MDP0000309083	3	21.417	1	24	56	79	CGAUCACGAUUACGAGAACCCUAA	UCAGGGAUCUCGUGAUCAUGAUCG	Cleavage	1
miRX47-3p	MDP0000253858	3	13.074	1	24	124	147	CGAUCACGAUUACGAGAACCCUAA	UUAAGGAUUUCAUGAUCGUGAUCG	Cleavage	1
miRX47-3p	MDP0000289748	2	21.876	1	20	351	370	CGAUCACGAUUACGAGAACC	GGUUCUUGUCAUUGUGAUCG	Translation	1
miRX47-3p	MDP0000551492	2.5	19.277	1	20	2197	2216	CGAUCACGAUUACGAGAACC	CGUUCUCGAGAUCGUGAUCG	Cleavage	1
miRX47-5p	MDP0000135482	1	10.074	1	24	131	154	AGGAAUCCCGUGAUCAUGAUCGUU	AACGAUCAUGAUCACAGGAUUCCU	Translation	1
miRX47-5p	MDP0000167597	2.5	11.979	1	24	1989	2012	AGGAAUCCCGUGAUCAUGAUCGUU	AAUGAUCAUAAUCACGUGAUUCUU	Cleavage	1
miRX47-5p	MDP0000281431	3	20.601	1	24	1843	1866	AGGAAUCCCGUGAUCAUGAUCGUU	AACAAUUAUGAUGGCGGGAUUCCA	Cleavage	1
miRX47-5p	MDP0000280399	3	21.688	1	24	2170	2193	AGGAAUCCCGUGAUCAUGAUCGUU	AACAAUUAUGAUGGCGGGAUUCCA	Cleavage	1
miRX47-5p	MDP0000894015	3	23.135	1	22	720	741	AGGAAUCCCGUGAUCAUGAUCG	UGAUCAUGUGUAUGGGAUUCCU	Cleavage	1
miRX47-5p	MDP0000144090	3	20.237	1	22	1008	1029	AGGAAUCCCGUGAUCAUGAUCG	UGAUCAUGUGUAUGGGAUUCCU	Cleavage	1
miRX47-5p	MDP0000178546	3	20.555	1	22	1008	1029	AGGAAUCCCGUGAUCAUGAUCG	UGAUCAUGUGUAUGGGAUUCCU	Cleavage	1
miRX48-5p	MDP0000160795	3	15.025	1	21	1411	1431	GUGCAAUUCUCCUUUGGCAGA	UUUGCCGAGGAAGAAUUGCAU	Translation	1
miRX48-5p	MDP0000167283	3	17.598	1	20	1553	1572	GUGCAAUUCUCCUUUGGCAG	UUGUUAAAGGAGAACUGCAC	Cleavage	1
miRX48-5p	MDP0000238456	3	23.862	1	20	921	940	GUGCAAUUCUCCUUUGGCAG	UUGCCAAGGAAGGAUUGCAU	Translation	1
miRX49-3p	MDP0000345628	0.5	8.912	1	24	810	833	AAUGUAGAAUGAGAUUUUUGAAAU	AUUUCAAAAAUUUCAUUCUACAUU	Cleavage	1
miRX49-3p	MDP0000204408	1.5	9.493	1	24	53	76	AAUGUAGAAUGAGAUUUUUGAAAU	AUUUCAAAAAUCUUAUUUUACAYU	Cleavage	1
miRX49-3p	MDP0000433971	1.5	9.496	1	24	53	76	AAUGUAGAAUGAGAUUUUUGAAAU	AUUUCAAAAAUCUUAUUUUACAYU	Cleavage	1
miRX49-3p	MDP0000462139	2	21.388	1	24	125	148	AAUGUAGAAUGAGAUUUUUGAAAU	AUUUCAAAAAUCUUAUUCUACACU	Cleavage	1
miRX49-3p	MDP0000423597	2	21.388	1	24	125	148	AAUGUAGAAUGAGAUUUUUGAAAU	AUUUCAAAAAUCUUAUUCUACACU	Cleavage	1
miRX49-3p	MDP0000199269	0	9.598	1	24	7	30	AAUGUAGAAUGAGAUUUUUGAAAU	AUCCCAAAAAUCUCAUUCUACAUU	Cleavage	1
miRX49-3p	MDP0000319902	1.5	8.901	1	24	37	60	AAUGUAGAAUGAGAUUUUUGAAAU	AAUUCAAAAAUCUCAUUUUACAUC	Cleavage	1
miRX49-3p	MDP0000502194	2.5	6.056	1	24	1079	1102	AAUGUAGAAUGAGAUUUUUGAAAU	ACUUCAAAAAUCUCAUUCUACACC	Cleavage	1
miRX49-3p	MDP0000189008	2.5	20.576	1	24	59	82	AAUGUAGAAUGAGAUUUUUGAAAU	ACUUCGAAAAUCUCAUUUUACACU	Cleavage	1
miRX49-3p	MDP0000126080	3	13.166	1	24	36	59	AAUGUAGAAUGAGAUUUUUGAAAU	ACUUUAAAAAUCUCAUUUURCAMU	Cleavage	1
miRX49-3p	MDP0000318763	1	17.333	1	24	41	64	AAUGUAGAAUGAGAUUUUUGAAAU	ACUCCAAAAUUCUCAUUCUACAUU	Cleavage	1
miRX49-5p	MDP0000941955	2	10.494	1	24	2065	2088	UCUAAAAAUCUCAUUUGACACUCC	GGAGUACCAAAUGAGAUUUUUAGA	Cleavage	1
miRX49-5p	MDP0000533607	1.5	11.686	1	24	9	32	UCUAAAAAUCUCAUUUGACACUCC	GAAGUGUAGAAUGAGAUUUUUAGA	Cleavage	1
miRX49-5p	MDP0000230001	3	15.356	1	24	49	72	UCUAAAAAUCUCAUUUGACACUCC	GGAGUGUAGAAUGAGAUUUUUAAA	Cleavage	1
miRX49-5p	MDP0000316452	3	15.669	1	24	49	72	UCUAAAAAUCUCAUUUGACACUCC	GGAGUGUAGAAUGAGAUUUUUAAA	Cleavage	1
miRX49-5p	MDP0000172297	3	15.356	1	24	49	72	UCUAAAAAUCUCAUUUGACACUCC	GGAGUGUAGAAUGAGAUUUUUAAA	Cleavage	1
miRX49-5p	MDP0000796596	3	11.977	1	24	17	40	UCUAAAAAUCUCAUUUGACACUCC	GGAGUGUAGAAUGUGAUUUUUGGA	Translation	1
miRX49-5p	MDP0000185315	2.5	16.271	1	23	62	84	UCUAAAAAUCUCAUUUGACACUC	GAGUGUAUGAUGAGAUUUUUAGA	Cleavage	1
miRX49-5p	MDP0000191938	2.5	17.909	1	23	61	83	UCUAAAAAUCUCAUUUGACACUC	GAGUGUAUGAUGAGAUUUUUAGA	Cleavage	1
miRX49-5p	MDP0000829196	2.5	11.131	1	24	40	63	UCUAAAAAUCUCAUUUGACACUCC	GAAGUGUAAAAUGAGAUUUUUAAA	Cleavage	1
miRX49-5p	MDP0000340776	2	8.715	1	24	30	53	UCUAAAAAUCUCAUUUGACACUCC	GAAGUGCAAAAUGAGAUUUUUAGA	Cleavage	1
miRX50-3p	MDP0000686666	2.5	20.593	1	20	567	586	CCCGCCUUGCAUCAACUGAA	UUCAAUUGAUGCAAGGCAGG	Cleavage	1
miRX51-3p	MDP0000643422	1.5	18.526	1	24	1078	1101	CCGCACGAUAUAUGAUGAAUGAUU	AGUCAUUCAUUGUGUAUCGUGCGG	Cleavage	1
miRX51-3p	MDP0000181188	0.5	14.773	1	22	1889	1910	CCGCACGAUAUAUGAUGAAUGA	UCGUUCAUCAUAUAUCGUGCGG	Cleavage	1
miRX51-3p	MDP0000257390	2	24.938	1	24	82	105	CCGCACGAUAUAUGAUGAAUGAUU	AAUUAUUCAUCGUAUAUCAUGCGG	Cleavage	1
miRX51-3p	MDP0000420993	2.5	20.791	1	24	163	186	CCGCACGAUAUAUGAUGAAUGAUU	AAUCGUUCAUCGUAUAUCGUGUGA	Cleavage	1
miRX51-3p	MDP0000135455	2	16.608	1	24	11	34	CCGCACGAUAUAUGAUGAAUGAUU	AGUCGUUUAUUAUAUAUCGUGUGG	Cleavage	1
miRX51-3p	MDP0000127652	0.5	14.828	1	21	1642	1662	CCGCACGAUAUAUGAUGAAUG	CGUUCAUCAUAUAUCGUGCGG	Cleavage	1
miRX51-3p	MDP0000217621	1.5	11.395	1	22	2900	2921	CCGCACGAUAUAUGAUGAAUGA	UCGUUUAUCGUAUAUCGUGCGG	Cleavage	1
miRX51-3p	MDP0000922840	1.5	16.918	1	24	95	118	CCGCACGAUAUAUGAUGAAUGAUU	AACCGUUUAUUAUAUAUCGUGCGG	Cleavage	1
miRX51-3p	MDP0000123488	0.5	14.828	1	21	1029	1049	CCGCACGAUAUAUGAUGAAUG	CGUUCAUCAUAUAUCGUGCGG	Cleavage	1
miRX51-3p	MDP0000159780	3	24.238	1	24	29	52	CCGCACGAUAUAUGAUGAAUGAUU	AGUCAUUCAUCGUGUAUUGUGCUG	Cleavage	1
miRX51-3p	MDP0000237862	2	11.571	1	24	1333	1356	CCGCACGAUAUAUGAUGAAUGAUU	AACCGUUCAUCAUAYRUUGUGCGG	Cleavage	1
miRX51-3p	MDP0000752722	2.5	16.233	1	24	93	116	CCGCACGAUAUAUGAUGAAUGAUU	AGUCAUUCAUCAUACAUCUUGCGG	Translation	1
miRX51-3p	MDP0000359131	1	17.567	1	21	624	644	CCGCACGAUAUAUGAUGAAUG	CGUUCAUCAUAUAUUGUGCGG	Cleavage	1
miRX51-3p	MDP0000281635	2	23.939	1	22	46	67	CCGCACGAUAUAUGAUGAAUGA	UCGUUCAUCGUAYAUCGUGUGG	Cleavage	1
miRX51-3p	MDP0000219027	3	15.881	1	24	609	632	CCGCACGAUAUAUGAUGAAUGAUU	AGUCGCUCAUCGUGUAUCGUGCGK	Cleavage	1
miRX51-3p	MDP0000341037	1.5	20.611	1	21	32	52	CCGCACGAUAUAUGAUGAAUG	CGUUCAUCGUAUAUCGURCGG	Cleavage	1
miRX51-3p	MDP0000320612	2	16.718	1	22	12	33	CCGCACGAUAUAUGAUGAAUGA	UCAUUCAUUGUACAUCGUGCGG	Translation	1
miRX51-5p	MDP0000198502	1	10.302	1	24	45	68	UCAUUCAUCAUAUAUCGUGCGGUU	GACCGCACGAUAUACGAUGAAUGA	Translation	1
miRX51-5p	MDP0000380601	3	23.979	1	24	44	67	UCAUUCAUCAUAUAUCGUGCGGUU	AACCGCACGAUAUACGAUGAACGG	Translation	1
miRX51-5p	MDP0000281425	2.5	21.612	1	24	1190	1213	UCAUUCAUCAUAUAUCGUGCGGUU	AACUGYACGAUAUACRAUGAAUGG	Translation	1
miRX51-5p	MDP0000513122	3	14.455	1	24	1124	1147	UCAUUCAUCAUAUAUCGUGCGGUU	GACCRCACRAUGUAUGAUGAACGA	Cleavage	1
miRX51-5p	MDP0000148376	2.5	9.05	1	24	65	88	UCAUUCAUCAUAUAUCGUGCGGUU	AACUGCACGAUAUACGAUGAAUAA	Translation	1
miRX51-5p	MDP0000150532	2.5	23.835	1	23	88	110	UCAUUCAUCAUAUAUCGUGCGGU	ACCGUACGAUAUACGAUGGAUGG	Translation	1
miRX51-5p	MDP0000218088	2.5	24.969	1	24	139	162	UCAUUCAUCAUAUAUCGUGCGGUU	GAUCGCACGAUAUACGAUGAACGA	Translation	1
miRX51-5p	MDP0000252183	2.5	12.962	1	24	281	304	UCAUUCAUCAUAUAUCGUGCGGUU	GAUCGCAAGAUAUAYRAUGAAUGR	Cleavage	1
miRX51-5p	MDP0000126939	2.5	23.903	1	24	113	136	UCAUUCAUCAUAUAUCGUGCGGUU	GACCGUAAGAUAUACGAUGAAUGA	Translation	1
miRX51-5p	MDP0000600058	3	15.631	1	24	18	41	UCAUUCAUCAUAUAUCGUGCGGUU	GAUCGUACGAUAUACGAUGAACGA	Translation	1
miRX51-5p	MDP0000316818	2.5	12.251	1	24	67	90	UCAUUCAUCAUAUAUCGUGCGGUU	GACUGCACGAUCUUUGAUGAAUGG	Translation	1
miRX52-5p	MDP0000792721	3	18.168	1	20	4462	4481	AUUGACGGACCGAGUAAUUU	AAAUUAUUUGGUUUGUUGAU	Cleavage	1
miRX53-5p	MDP0000649405	2.5	18.054	1	21	360	380	GGAGGCAGCGGUUCAUCGAUC	GCUCAAUGAACCGUUGCCUCC	Cleavage	1
miRX53-5p	MDP0000212260	3	5.579	1	20	48	67	GGAGGCAGCGGUUCAUCGAU	AUCUGUCAACCGUUGCCUCC	Cleavage	1
miRX54-3p	MDP0000301405	2.5	21.851	1	20	2092	2111	GCUCUCUAUGCUUCUGUCAU	AUGGCAGAGGCAUUGAGAGC	Cleavage	1
miRX54-3p	MDP0000154590	2.5	23.228	1	20	2888	2907	GCUCUCUAUGCUUCUGUCAU	UUGGCAGAAGCAGAGAGAGC	Cleavage	1
miRX54-3p	MDP0000553601	2.5	20.816	1	20	3388	3407	GCUCUCUAUGCUUCUGUCAU	UUGGCAGAAGCAGAGAGAGC	Cleavage	1
miRX54-3p	MDP0000272991	2.5	9.497	1	20	317	336	GCUCUCUAUGCUUCUGUCAU	GUGACAGAGGGAUAGAGAGU	Translation	1
miRX54-3p	MDP0000177665	2	14.145	1	20	714	733	GCUCUCUAUGCUUCUGUCAU	AUUUCAGAAGCAUAGAGAGC	Cleavage	1
miRX54-3p	MDP0000273608	3	19.672	1	21	424	444	GCUCUCUAUGCUUCUGUCAUC	GAUGAGAGUAGCAGAGAGAGC	Cleavage	1
miRX55-3p	MDP0000240735	0	13.984	1	21	899	919	UUUGGAUUGAAGGGAGCUCUA	UAGAGCUCCCUUCAAUCCAAA	Cleavage	1
miRX55-3p	MDP0000280968	2.5	15.923	1	21	443	463	UUUGGAUUGAAGGGAGCUCUA	UAGAGCUCCUGUUAAUCCAAG	Translation	1
miRX55-3p	MDP0000319634	2.5	21.676	1	21	886	906	UUUGGAUUGAAGGGAGCUCUA	UGGAGCUCCAUUCGAUCCAAG	Cleavage	1
miRX55-3p	MDP0000253886	2.5	13.905	1	20	1023	1042	UUUGGAUUGAAGGGAGCUCU	GGAGCUCCCUUCAAACCAAG	Cleavage	1
miRX55-3p	MDP0000141678	3	22.986	1	21	1940	1960	UUUGGAUUGAAGGGAGCUCUA	UAGAGCUCUCUAUGAUUCAAA	Translation	1
miRX55-3p	MDP0000219570	2.5	21.039	1	20	525	544	UUUGGAUUGAAGGGAGCUCU	AGAGCUCCCUUCCAACCAAA	Cleavage	1
miRX55-3p	MDP0000179306	3	12.834	1	20	1377	1396	UUUGGAUUGAAGGGAGCUCU	GGAGCUCCCUUUAAACCAAG	Cleavage	1
miRX55-3p	MDP0000236327	3	20.414	1	20	1347	1367	UUUGG-AUUGAAGGGAGCUCU	AGAGCUCUCUUCAAUGCCAAA	Cleavage	1
miRX55-3p	MDP0000186465	3	13.27	1	20	677	696	UUUGGAUUGAAGGGAGCUCU	ACAGCUCCCUUCAGUCUAGG	Cleavage	1
miRX55-3p	MDP0000321809	2.5	14.499	1	20	564	583	UUUGGAUUGAAGGGAGCUCU	GGAGAUCCCAUCAAUCCAAA	Translation	1
miRX55-3p	MDP0000189192	2.5	13.393	1	20	588	607	UUUGGAUUGAAGGGAGCUCU	GGAGAUCCCAUCAAUCCAAA	Translation	1
miRX55-3p	MDP0000271350	3	11.978	1	20	1720	1739	UUUGGAUUGAAGGGAGCUCU	AAAGCUCCUUUUGAUUCAAA	Cleavage	1
miRX55-3p	MDP0000219909	2.5	14.15	1	20	684	703	UUUGGAUUGAAGGGAGCUCU	AGAAUCCCCUUCAAUCCAAA	Cleavage	1
miRX55-5p	MDP0000509088	3	11.284	1	21	72	92	GAGCUCCUUGAAGUCCAAAAG	CUUUUGGACUUCUAUGGGCUC	Translation	1
miRX55-5p	MDP0000155474	2.5	17.297	1	20	1199	1218	GAGCUCCUUGAAGUCCAAAA	AUUUGUACUUUAAGGAGCUC	Cleavage	1
miRX55-5p	MDP0000137954	3	18.999	1	20	602	621	GAGCUCCUUGAAGUCCAAAA	UUUUGGACUUCAACGAUCUC	Cleavage	1
miRX55-5p	MDP0000140980	2	19.883	1	20	1634	1653	GAGCUCCUUGAAGUCCAAAA	UUUUGAAAUUCAAGGAGCUC	Cleavage	1
miRX55-5p	MDP0000221713	2	17.86	1	20	1667	1686	GAGCUCCUUGAAGUCCAAAA	UUUUGAAAUUCAAGGAGCUC	Cleavage	1
miRX55-5p	MDP0000159395	2	17.86	1	20	1670	1689	GAGCUCCUUGAAGUCCAAAA	UUUUGAAAUUCAAGGAGCUC	Cleavage	1
miRX55-5p	MDP0000383777	2.5	16.328	1	21	1523	1543	GAGCUCCUUGAAGUCCAAAAG	UUGUUGGACUUCUAGGGGCUC	Translation	1
miRX55-5p	MDP0000306554	3	18.113	1	20	1161	1180	GAGCUCCUUGAAGUCCAAAA	CUUUGGCCUUCAAGGAGUUU	Cleavage	1
miRX55-5p	MDP0000220160	3	14.092	1	20	2420	2439	GAGCUCCUUGAAGUCCAAAA	AUCUGGACUUUAAGGAGCUU	Cleavage	1
miRX55-5p	MDP0000258524	3	15.577	1	20	329	348	GAGCUCCUUGAAGUCCAAAA	UUCUGGACUUCAACGAGCUU	Cleavage	1
miRX55-5p	MDP0000323007	3	15.983	1	21	655	675	GAGCUCCUUGAAGUCCAAAAG	UUUUUGGAUUGAAGGGAGCUC	Translation	1
miRX55-5p	MDP0000659362	3	15.478	1	20	1934	1953	GAGCUCCUUGAAGUCCAAAA	UUCUGGACUUCAACGAGCUU	Cleavage	1
miRX55-5p	MDP0000309169	3	20.077	1	20	1214	1233	GAGCUCCUUGAAGUCCAAAA	UUUUGGACUACGGGGAGUUU	Translation	1
miRX55-5p	MDP0000210391	3	23.161	1	21	350	370	GAGCUCCUUGAAGUCCAAAAG	UUUUUGGCCUUCAUGGAGUUU	Cleavage	1
miRX56-3p	MDP0000296416	1.5	20.438	1	22	2239	2260	CAAUCACCCCAUAUCGUCUAAU	AUUAGACGAUAUGGGGUGACUG	Cleavage	1
miRX56-3p	MDP0000659120	2.5	19.43	1	23	770	792	CAAUCACCCCAUAUCGUCUAAUA	UAUUAGACAAUAUGGGGUGACUG	Cleavage	1
miRX56-3p	MDP0000314684	3	15.241	1	21	1003	1023	CAAUCACCCCAUAUCGUCUAA	UUAGAUGACAUGGGGUUAUUG	Cleavage	1
miRX56-3p	MDP0000734787	3	22.323	1	23	2396	2418	CAAUCACCCCAUAUCGUCUAAUA	UUUUAGGUGAUAUUUGGUGAUUG	Translation	1
miRX56-3p	MDP0000251940	3	22.48	1	20	774	793	CAAUCACCCCAUAUCGUCUA	UGGAAGAUAUGGGGUUAUUG	Cleavage	1
miRX56-3p	MDP0000943534	2.5	15.752	1	20	1038	1057	CAAUCACCCCAUAUCGUCUA	UAGGCGAGCUGGGGUGAUUG	Cleavage	1
miRX57-5p	MDP0000279466	3	19.232	1	21	351	371	GGAAUGUUGUCUGGCUCGAGG	UUUCGGGUCGGACGACAUUCU	Cleavage	1
miRX57-5p	MDP0000307668	3	16.595	1	21	2052	2072	GGAAUGUUGUCUGGCUCGAGG	CCUCAAGCCGGGCAACAUUUU	Cleavage	1
miRX57-5p	MDP0000161712	3	20.568	1	20	1195	1214	GGAAUGUUGUCUGGCUCGAG	CUUGAGCCAGACGGUAUUUU	Cleavage	1
miRX57-5p	MDP0000247776	3	20.568	1	20	1312	1331	GGAAUGUUGUCUGGCUCGAG	CUUGAGCCAGACGGUAUUUU	Cleavage	1
miRX57-5p	MDP0000288921	3	18.077	1	20	723	742	GGAAUGUUGUCUGGCUCGAG	CUCGAGUUGGCCAACAUUUC	Translation	1
miRX57-5p	MDP0000271818	3	18.077	1	20	723	742	GGAAUGUUGUCUGGCUCGAG	CUCGAGUUGGCCAACAUUUC	Translation	1
miRX58-5p	MDP0000213066	3	19.186	1	21	725	745	UAGGCGUAGAUAGACCGUGGG	UCUAUGGUUUGUCUGCGCCUG	Cleavage	1
miRX58-5p	MDP0000322439	3	15.253	1	21	1784	1804	UAGGCGUAGAUAGACCGUGGG	UCUAUGGUUUGUCUGCGCCUG	Cleavage	1
miRX59-3p	MDP0000317368	0.5	16.702	1	24	4249	4272	ACCGUGAUCACACAAAACAGGAGG	CCUCCUGUUUUGUGUGGUCACGGU	Cleavage	1
miRX59-3p	MDP0000315892	0.5	14.089	1	24	3649	3672	ACCGUGAUCACACAAAACAGGAGG	CCUCCUGUUUUGUGUGGUCACGGU	Cleavage	1
miRX59-3p	MDP0000170865	0.5	14.69	1	24	2491	2514	ACCGUGAUCACACAAAACAGGAGG	CCUCCUGUUUUGUGUGGUCACGGU	Cleavage	1
miRX59-3p	MDP0000142786	0.5	18.536	1	24	69	92	ACCGUGAUCACACAAAACAGGAGG	CCUCCUGUUUUGUGUGGUCACGGU	Cleavage	1
miRX59-3p	MDP0000225406	0.5	17.806	1	24	907	930	ACCGUGAUCACACAAAACAGGAGG	CCUCUUGUUUUGUGUGAUCACGGU	Cleavage	1
miRX59-3p	MDP0000905208	0.5	20.136	1	24	612	635	ACCGUGAUCACACAAAACAGGAGG	CCUCCUGUUUUGUGUGGUCACGGU	Cleavage	1
miRX59-3p	MDP0000345956	0.5	16.505	1	24	521	544	ACCGUGAUCACACAAAACAGGAGG	CCUCCUGUUUUGUGUGGUCACGGU	Cleavage	1
miRX59-3p	MDP0000201509	0.5	18.15	1	24	168	191	ACCGUGAUCACACAAAACAGGAGG	UCUCCUGUUUUGUGUGGUCACGGU	Cleavage	1
miRX59-3p	MDP0000322487	1	18.397	1	24	3471	3494	ACCGUGAUCACACAAAACAGGAGG	UCUCCUGUUUUGUGUGGUCGCGGU	Cleavage	1
miRX59-3p	MDP0000919323	0.5	10.626	1	24	837	860	ACCGUGAUCACACAAAACAGGAGG	CYUUCUGUUUUGUGUGAUCAYGGU	Cleavage	1
miRX59-3p	MDP0000246135	0.5	16.505	1	24	954	977	ACCGUGAUCACACAAAACAGGAGG	CGUCCUGUUUUGUGUGGUCACGGU	Cleavage	1
miRX59-3p	MDP0000642684	2	6.77	1	24	76	99	ACCGUGAUCACACAAAACAGGAGG	CCUUUUGUUUUGUGUGGUYACKGU	Cleavage	1
miRX59-3p	MDP0000481610	1.5	18.813	1	24	855	878	ACCGUGAUCACACAAAACAGGAGG	CUUUUUGUUUUGUGUGGUCACGRU	Cleavage	1
miRX59-3p	MDP0000177303	2	21.027	1	24	94	117	ACCGUGAUCACACAAAACAGGAGG	CCUCCUGUUUUAUGUGGUUACGGU	Cleavage	1
miRX59-3p	MDP0000319081	2.5	21.52	1	24	122	145	ACCGUGAUCACACAAAACAGGAGG	CUUCUUGKUUUGUGUGAUCACUGU	Cleavage	1
miRX59-3p	MDP0000120881	2.5	15.451	1	24	167	190	ACCGUGAUCACACAAAACAGGAGG	CUUCCUGUUUUGUGUGGUCAUGAU	Cleavage	1
miRX59-5p	MDP0000203619	0.5	20.339	1	23	80	102	UUUUAUUUUUGUGGUCACGGUUA	UAACCGUGACUACAAAAAUAAAA	Cleavage	1
miRX59-5p	MDP0000140596	0.5	20.493	1	23	80	102	UUUUAUUUUUGUGGUCACGGUUA	UAACCGUGACUACAAAAAUAAAA	Cleavage	1
miRX59-5p	MDP0000258490	1	11.362	1	23	258	280	UUUUAUUUUUGUGGUCACGGUUA	UAACUGUGAUCACAAAAAUAAAA	Cleavage	1
miRX59-5p	MDP0000216636	1	17.069	1	23	69	91	UUUUAUUUUUGUGGUCACGGUUA	UAACCGUGACUACAGAAAUAAAA	Cleavage	1
miRX59-5p	MDP0000195837	1	15.375	1	23	136	158	UUUUAUUUUUGUGGUCACGGUUA	UAACCGUGACCACACAAAUAAAA	Translation	1
miRX59-5p	MDP0000322073	2	19.548	1	23	155	177	UUUUAUUUUUGUGGUCACGGUUA	UAACUGUGACCACAKAAAUAAGA	Translation	1
miRX59-5p	MDP0000155691	2	13.132	1	23	58	80	UUUUAUUUUUGUGGUCACGGUUA	UAACCGUGAUCACAUAAAUAGAA	Translation	1
miRX59-5p	MDP0000346342	2	15.418	1	23	45	67	UUUUAUUUUUGUGGUCACGGUUA	UAAYCGUGACCGCACAAAUAAAA	Translation	1
miRX59-5p	MDP0000252152	2	13.981	1	23	16	39	UUUUAUUUU-UGUGGUCACGGUUA	UAACCGUGACCACACAAAAUAAAA	Translation	1
miRX59-5p	MDP0000196876	2.5	15.406	1	23	177	199	UUUUAUUUUUGUGGUCACGGUUA	UAAUCGUAACCACAAAAAUAGGA	Cleavage	1
miRX59-5p	MDP0000165186	3	12.846	1	23	30	52	UUUUAUUUUUGUGGUCACGGUUA	UAACCGUGACCGCAMAAAAAAAG	Cleavage	1
miRX59-5p	MDP0000293623	2.5	13.595	1	23	1137	1159	UUUUAUUUUUGUGGUCACGGUUA	UAACUGGGAUCACAAAAAUGAAA	Cleavage	1
miRX59-5p	MDP0000121191	2.5	11.425	1	23	98	121	UUUUAUUUU-UGUGGUCACGGUUA	UAACCGUGACCGCACAAAAUAAAA	Translation	1
miRX59-5p	MDP0000462713	2	9.702	1	23	234	257	UUUUAUUUU-UGUGGUCACGGUUA	UAAUCGUGACCACACAAAAUAAAA	Translation	1
miRX59-5p	MDP0000195260	3	14.111	1	23	59	81	UUUUAUUUUUGUGGUCACGGUUA	UAACCGUGACCACACAAACAGAA	Translation	1
miRX59-5p	MDP0000280742	3	18.772	1	23	226	248	UUUUAUUUUUGUGGUCACGGUUA	UAACUGUGACCGUACAAAUAGAA	Translation	1
miRX59-5p	MDP0000119452	3	24.608	1	23	90	113	UUUUAUUUU-UGUGGUCACGGUUA	UAACCGUGACCGCACAAAAUAAGA	Translation	1
miRX5a-3p	MDP0000180300	1	22.545	1	24	872	895	UCAAAUUUCAAGGACUUGGAUUUG	CUAAUCCGAGUCCUUGAGAUUUGA	Cleavage	1
miRX5a-3p	MDP0000173792	3	14.153	1	24	8	31	UCAAAUUUCAAGGACUUGGAUUUG	UGAAUCCAAGUUCUUGAGAAUUGG	Cleavage	1
miRX5a-3p	MDP0000483611	1.5	20.971	1	22	211	232	UCAAAUUUCAAGGACUUGGAUU	GAUCUAAGUCGUUGAAAUUUGA	Cleavage	1
miRX5a-3p	MDP0000218810	1	13.784	1	20	277	296	UCAAAUUUCAAGGACUUGGA	UCUGAGUCCUUGAAAUUUGA	Cleavage	1
miRX5a-3p	MDP0000244026	3	16.313	1	24	100	123	UCAAAUUUCAAGGACUUGGAUUUG	CAAGUCCUAGUUCUAGAAAUUUGG	Translation	1
miRX5a-3p	MDP0000309173	3	16.313	1	24	100	123	UCAAAUUUCAAGGACUUGGAUUUG	CAAGUCCUAGUUCUAGAAAUUUGG	Translation	1
miRX5a-3p	MDP0000096923	2.5	18.268	1	22	1772	1793	UCAAAUUUCAAGGACUUGGAUU	AAUCCAGAUUUUUGAAAUUUGA	Cleavage	1
miRX5a-3p	MDP0000874713	3	20.01	1	24	16	39	UCAAAUUUCAAGGACUUGGAUUUG	CUAAUUCGGAUCUUUGAAAUUUGA	Cleavage	1
miRX5a-5p	MDP0000336547	1.5	21.367	1	23	1382	1404	AAUCCGGGCUCUUGAAAUUUGAU	AUCAAAUUUCAAGAGUUYGGAUU	Cleavage	1
miRX5a-5p	MDP0000183112	3	12.677	1	24	2412	2435	AAUCCGGGCUCUUGAAAUUUGAUC	KAUCAAAUUUUAARRGUCUGRAUU	Cleavage	1
miRX5a-5p	MDP0000219369	3	18.006	1	24	1603	1626	AAUCCGGGCUCUUGAAAUUUGAUC	GGUCGAAAUUUAAGGGCUCGGAUU	Cleavage	1
miRX5a-5p	MDP0000319153	3	15.181	1	24	4833	4856	AAUCCGGGCUCUUGAAAUUUGAUC	GAUUAMAUUUUAAUGGUCCGGAUU	Translation	1
miRX5a-5p	MDP0000140233	3	15.607	1	23	68	90	AAUCCGGGCUCUUGAAAUUUGAU	AUCAAAUUUCAAAAGUCCAGAUU	Translation	1
miRX5a-5p	MDP0000163248	2.5	18.581	1	24	50	73	AAUCCGGGCUCUUGAAAUUUGAUC	GAUGAAAUUUCAAAGGCCCGGAUC	Translation	1
miRX5a-5p	MDP0000253523	3	15.333	1	22	113	134	AAUCCGGGCUCUUGAAAUUUGA	UCAAAUUUCAAGAGUCCAGAUC	Cleavage	1
miRX5a-5p	MDP0000874713	2.5	20.92	1	22	103	124	AAUCCGGGCUCUUGAAAUUUGA	UCAAAUUUYAAGGAUCCGGAUU	Translation	1
miRX5b-3p	MDP0000180300	1	24.367	1	23	874	896	AUCAAAUUUCAAGGACUUGGAUU	AAUCCGAGUCCUUGAGAUUUGAU	Cleavage	1
miRX5b-3p	MDP0000483611	1.5	20.466	1	23	211	233	AUCAAAUUUCAAGGACUUGGAUU	GAUCUAAGUCGUUGAAAUUUGAU	Cleavage	1
miRX5b-3p	MDP0000096923	2.5	19.149	1	23	1772	1794	AUCAAAUUUCAAGGACUUGGAUU	AAUCCAGAUUUUUGAAAUUUGAU	Cleavage	1
miRX5b-3p	MDP0000218810	2	14.037	1	21	277	297	AUCAAAUUUCAAGGACUUGGA	UCUGAGUCCUUGAAAUUUGAA	Cleavage	1
miRX5b-3p	MDP0000874713	3	21.382	1	23	18	40	AUCAAAUUUCAAGGACUUGGAUU	AAUUCGGAUCUUUGAAAUUUGAU	Cleavage	1
miRX5b-3p	MDP0000120125	3	8.858	1	23	1682	1704	AUCAAAUUUCAAGGACUUGGAUU	AAUUCAGACCCUUGAAAUUUGAU	Cleavage	1
miRX5b-3p	MDP0000261375	3	8.858	1	23	1583	1605	AUCAAAUUUCAAGGACUUGGAUU	AAUUCAGACCCUUGAAAUUUGAU	Cleavage	1
miRX5b-3p	MDP0000517262	3	13.728	1	24	1269	1292	AUCAAAUUUCAAGGACUUGGAUUU	GGAUUCAGGCCGUUGAAAUUUGAU	Cleavage	1
miRX5b-5p	MDP0000336547	1.5	21.367	1	22	1382	1403	AUCCGGGCUCUUGAAAUUUGAU	AUCAAAUUUCAAGAGUUYGGAU	Cleavage	1
miRX5b-5p	MDP0000163248	2.5	18.551	1	23	50	72	AUCCGGGCUCUUGAAAUUUGAUC	GAUGAAAUUUCAAAGGCCCGGAU	Translation	1
miRX5b-5p	MDP0000183112	3	13.312	1	23	2412	2434	AUCCGGGCUCUUGAAAUUUGAUC	KAUCAAAUUUUAARRGUCUGRAU	Cleavage	1
miRX5b-5p	MDP0000253523	2	15.122	1	21	113	133	AUCCGGGCUCUUGAAAUUUGA	UCAAAUUUCAAGAGUCCAGAU	Cleavage	1
miRX5b-5p	MDP0000483611	3	24.479	1	23	288	310	AUCCGGGCUCUUGAAAUUUGAUC	GAUCAAAUUUUAAAUGUCCGGAU	Translation	1
miRX5b-5p	MDP0000232324	3	11.897	1	23	1322	1344	AUCCGGGCUCUUGAAAUUUGAUC	GAUCAAAUUUCAACGAUCCGGAU	Translation	1
miRX5b-5p	MDP0000219369	3	18.984	1	23	1603	1625	AUCCGGGCUCUUGAAAUUUGAUC	GGUCGAAAUUUAAGGGCUCGGAU	Cleavage	1
miRX5b-5p	MDP0000882127	2	19.349	1	21	1	21	AUCCGGGCUCUUGAAAUUUGA	UCAAAUUUCAACGGUCCGGAU	Translation	1
miRX6-5p	MDP0000321660	2	21.965	1	20	745	764	GGGCUCCUCCCUCUUGGCAG	GUGCCAAUAGGGAGGAGCCC	Cleavage	1
miRX6-5p	MDP0000122903	2	23.365	1	20	662	681	GGGCUCCUCCCUCUUGGCAG	CUGCCAUGAGGGGGGAGCCU	Cleavage	1
miRX6-5p	MDP0000513437	2	23.365	1	20	770	789	GGGCUCCUCCCUCUUGGCAG	CUGCCAUGAGGGGGGAGCCU	Cleavage	1
miRX6-5p	MDP0000322075	3	18.132	1	21	1996	2016	GGGCUCCUCCCUCUUGGCAGG	CCUGACAGGAGGAAGGAGCUC	Translation	1
miRX6-5p	MDP0000725571	3	18.536	1	20	770	789	GGGCUCCUCCCUCUUGGCAG	CUGACAAGAGGGAAGAGCUC	Cleavage	1
miRX6-5p	MDP0000132610	3	16.564	1	20	1211	1230	GGGCUCCUCCCUCUUGGCAG	CUGGCAAGAAGGAGGAGCUU	Translation	1
miRX6-5p	MDP0000547450	3	17.139	1	20	234	253	GGGCUCCUCCCUCUUGGCAG	CUUCCAAAAGGGAGGAGCUU	Cleavage	1
miRX60-3p	MDP0000517262	0	13.728	1	21	1276	1296	UUGGAUCAAAUUUCAACGGCC	GGCCGUUGAAAUUUGAUCCAA	Cleavage	1
miRX60-3p	MDP0000483611	1	19.324	1	20	218	237	UUGGAUCAAAUUUCAACGGC	GUCGUUGAAAUUUGAUCUAA	Cleavage	1
miRX60-3p	MDP0000123671	1.5	18.494	1	21	155	175	UUGGAUCAAAUUUCAACGGCC	GGCCAUUGAAAUUUGAUUCAA	Cleavage	1
miRX60-3p	MDP0000236253	2.5	20.593	1	21	1598	1618	UUGGAUCAAAUUUCAACGGCC	GGCYGUUGAAGUUUGAUCAAA	Cleavage	1
miRX60-3p	MDP0000303911	3	10.733	1	21	1607	1627	UUGGAUCAAAUUUCAACGGCC	GGUUGUUGAAAUUUGAUYAAA	Cleavage	1
miRX60-3p	MDP0000265523	2.5	8.563	1	21	1222	1242	UUGGAUCAAAUUUCAACGGCC	GGCCGUUCAAAUUUAAUCCAA	Cleavage	1
miRX60-3p	MDP0000247316	2.5	23.735	1	21	4	24	UUGGAUCAAAUUUCAACGGCC	GACCCUUGAAAUUUGAUCUAA	Cleavage	1
miRX60-3p	MDP0000261590	2.5	23.735	1	21	4	24	UUGGAUCAAAUUUCAACGGCC	GACCCUUGAAAUUUGAUCUAA	Cleavage	1
miRX60-3p	MDP0000132610	2.5	21.649	1	21	74	94	UUGGAUCAAAUUUCAACGGCC	GUCCAUUGAAAUUUGAUCUAA	Cleavage	1
miRX60-3p	MDP0000159349	2.5	11.937	1	21	1344	1364	UUGGAUCAAAUUUCAACGGCC	GACCGUUGAAUUUUGAUCCGA	Translation	1
miRX60-5p	MDP0000167495	2	13.245	1	21	30	50	CCGUUAAAAUUUGAUCCAAUG	CGUUGGAUCAAAUUUUAAAGG	Cleavage	1
miRX60-5p	MDP0000204521	2	12.793	1	21	16	36	CCGUUAAAAUUUGAUCCAAUG	CGUUGGAUCAAAUUUUAAAGG	Cleavage	1
miRX60-5p	MDP0000319153	2	13.323	1	21	4828	4848	CCGUUAAAAUUUGAUCCAAUG	UGUUGGAUUAMAUUUUAAUGG	Cleavage	1
miRX60-5p	MDP0000489357	2.5	15.464	1	21	21	41	CCGUUAAAAUUUGAUCCAAUG	CGUUGGAUCAAAUUUCAAUGG	Cleavage	1
miRX60-5p	MDP0000322436	3	14.467	1	21	70	90	CCGUUAAAAUUUGAUCCAAUG	CGUKGGAUCAAAUUUYAAUGA	Cleavage	1
miRX60-5p	MDP0000296717	2.5	20.815	1	21	141	161	CCGUUAAAAUUUGAUCCAAUG	CAUUGUAUCAAAUUUUAACCG	Cleavage	1
miRX60-5p	MDP0000422870	3	13.663	1	21	165	185	CCGUUAAAAUUUGAUCCAAUG	CRUUAGAUCAAAUUUUAACRA	Cleavage	1
miRX60-5p	MDP0000261746	3	13.472	1	21	39	59	CCGUUAAAAUUUGAUCCAAUG	CGUUGGAUCAAAAUCUAACGG	Translation	1
miRX62-3p	MDP0000292963	3	14.772	1	21	1039	1059	AUGAAGCUGUGUUCCCGGCAC	GUGCCCAGAAAACAGCUUCAU	Translation	1
miRX62-5p	MDP0000183425	2	16.476	1	24	44	67	UUUGCCGAGAACACGGUUUGGUAC	GUACCAAACCGUGUUCUCGGUACA	Cleavage	1
miRX62-5p	MDP0000258645	2.5	15.869	1	23	628	650	UUUGCCGAGAACACGGUUUGGUA	UUCAAGAACGUGUUCUCGGCAAA	Cleavage	1
miRX62-5p	MDP0000292425	3	22.929	1	23	1171	1193	UUUGCCGAGAACACGGUUUGGUA	UUCAAGAACGUGUUCUCGGCGAA	Cleavage	1
miRX63-3p	MDP0000517262	3	13.728	1	23	1269	1292	AUUAAAUUUCAACGGUC-GAAUCC	GGAUUCAGGCCGUUGAAAUUUGAU	Cleavage	1
miRX63-3p	MDP0000162209	1	14.226	1	20	808	827	AUUAAAUUUCAACGGUCGAA	UUGGACCGUUGAAAUUUAAU	Cleavage	1
miRX63-3p	MDP0000303911	3	9.971	1	22	1602	1623	AUUAAAUUUCAACGGUCGAAUC	GAUCCGGUUGUUGAAAUUUGAU	Cleavage	1
miRX63-3p	MDP0000245891	2.5	14.382	1	21	24	44	AUUAAAUUUCAACGGUCGAAU	AUUGGAUUGUUGAAAUUUGAU	Cleavage	1
miRX63-3p	MDP0000218642	3	21.297	1	23	45	67	AUUAAAUUUCAACGGUCGAAUCC	GGUUUCAAUCGUUGAAAUUUGAC	Cleavage	1
miRX63-3p	MDP0000433818	3	22.252	1	22	72	94	AUUAAAUUUCAACGGU-CGAAUC	GGUUCGGAUCGUUGAAAUUUGAU	Cleavage	1
miRX63-3p	MDP0000205622	2.5	13.467	1	20	647	666	AUUAAAUUUCAACGGUCGAA	UUGGGUCGUUGAAAUUUGAU	Cleavage	1
miRX63-3p	MDP0000858175	3	16.212	1	21	935	955	AUUAAAUUUCAACGGUCGAAU	AUUCAACUGUCGAAAUUUGAU	Translation	1
miRX63-5p	MDP0000296717	2	17.633	1	22	147	168	AUCCGAGCAGUUGAAAUUUGAU	AUCAAAUUUUAACCGUUCGGAU	Translation	1
miRX63-5p	MDP0000268475	3	17.314	1	24	42	65	AUCCGAGCAGUUGAAAUUUGAUCU	AGCUCAGAUUUCAACAUUUCGGAU	Translation	1
miRX63-5p	MDP0000336547	3	21.367	1	24	1380	1403	AUCCGAGCAGUUGAAAUUUGAUCU	ACAUCAAAUUUCAAGAGUUYGGAU	Translation	1
miRX64-5p	MDP0000229913	3	22.734	1	23	849	871	AACACGACUCGGUACAUCAAAUG	UAUUUGAUGUAUCAAGUCGUAUU	Translation	1
miRX64-5p	MDP0000140206	3	20.143	1	23	1004	1026	AACACGACUCGGUACAUCAAAUG	CACUUGGUGUACCGGGCUGUGUU	Cleavage	1
miRX64-5p	MDP0000246288	2.5	11.98	1	22	766	787	AACACGACUCGGUACAUCAAAU	AAUUGAUGUACCGAAUCGUAUU	Cleavage	1
miRX64-5p	MDP0000747755	3	19.113	1	22	2614	2635	AACACGACUCGGUACAUCAAAU	AGUUGAUAUACUGAGCCGUGUU	Cleavage	1
miRX65-3p	MDP0000680593	1.5	8.668	1	24	82	105	AUAAUGACAUGUGGUAUACCGCCU	AAGUGRUAUAUCAYAUGUCAUUAU	Cleavage	1
miRX65-3p	MDP0000148418	2.5	16.631	1	23	162	184	AUAAUGACAUGUGGUAUACCGCC	GGUGGUAUAUUAUGUGUUAUUAU	Cleavage	1
miRX65-3p	MDP0000130015	3	22.429	1	24	1540	1563	AUAAUGACAUGUGGUAUACCGCCU	AGGUGGUACACCACGUGUCCUUAU	Cleavage	1
miRX65-3p	MDP0000317209	1.5	12.71	1	24	1038	1061	AUAAUGACAUGUGGUAUACCGCCU	AGAUGGUACACCAUAUGUCAUUAU	Cleavage	1
miRX65-3p	MDP0000294145	3	24.247	1	24	1144	1167	AUAAUGACAUGUGGUAUACCGCCU	AGGUGGUACACCACAUGUUUUUAU	Cleavage	1
miRX65-3p	MDP0000158213	3	22.251	1	24	82	105	AUAAUGACAUGUGGUAUACCGCCU	GGGUCGUAUGCCACAUGACAUUAU	Cleavage	1
miRX65-3p	MDP0000310641	2.5	24.152	1	22	1620	1641	AUAAUGACAUGUGGUAUACCGC	GCGGAAUACCACAUGUUAUUAC	Cleavage	1
miRX65-3p	MDP0000641646	2	22.845	1	24	37	60	AUAAUGACAUGUGGUAUACCGCCU	AGAUGGUAUAACAUGUGUCAUUAU	Cleavage	1
miRX65-3p	MDP0000310638	2.5	20.724	1	24	2633	2656	AUAAUGACAUGUGGUAUACCGCCU	AAGUGGUACAUCACGUGUCGUUAU	Cleavage	1
miRX65-3p	MDP0000908071	2.5	20.265	1	24	1402	1425	AUAAUGACAUGUGGUAUACCGCCU	AGAUGGUACAUCACGUGUUAUUAU	Cleavage	2
miRX65-3p	MDP0000908071	2.5	19.933	1	24	1440	1463	AUAAUGACAUGUGGUAUACCGCCU	ACGUGGUACAUCACGUGUUAUUAU	Cleavage	2
miRX65-3p	MDP0000166617	2	14.58	1	24	124	147	AUAAUGACAUGUGGUAUACCGCCU	GGAUGGUGCACCACGUGUCAUUAU	Cleavage	1
miRX65-3p	MDP0000269822	2.5	15.977	1	24	134	157	AUAAUGACAUGUGGUAUACCGCCU	AUGUGGUACAUCAUAUGUCGUUAU	Cleavage	1
miRX65-3p	MDP0000289768	3	16.725	1	24	938	961	AUAAUGACAUGUGGUAUACCGCCU	RGGURGUACACCACGUAUCAUUAU	Cleavage	1
miRX65-3p	MDP0000167021	2.5	20.265	1	24	700	723	AUAAUGACAUGUGGUAUACCGCCU	AGAUGGUACAUCACGUGUUAUUAU	Cleavage	2
miRX65-3p	MDP0000167021	2.5	19.933	1	24	738	761	AUAAUGACAUGUGGUAUACCGCCU	ACGUGGUACAUCACGUGUUAUUAU	Cleavage	2
miRX65-3p	MDP0000269239	3	20.378	1	23	5095	5117	AUAAUGACAUGUGGUAUACCGCC	GGUGAUACAUCACGUGUCAUUAU	Cleavage	1
miRX66-3p	MDP0000238170	3	13.806	1	24	101	124	GUUUUUGAAUGAAAGGCUCAUGUG	UAUAUGACCUUUUCAUUUAGAAAU	Cleavage	1
miRX66-3p	MDP0000574982	2.5	20.246	1	24	973	996	GUUUUUGAAUGAAAGGCUCAUGUG	UACUUGAGCCUUUCAUGCAAGAAG	Cleavage	1
miRX66-3p	MDP0000168919	3	18.556	1	22	300	321	GUUUUUGAAUGAAAGGCUCAUG	CAUGGGCGUUUCAUUCAAAGAA	Cleavage	1
miRX66-3p	MDP0000171701	2.5	22.857	1	24	115	138	GUUUUUGAAUGAAAGGCUCAUGUG	UGUCUGAGUCUUUUAUUCAAAGGU	Cleavage	1
miRX66-3p	MDP0000177891	3	14.839	1	22	1260	1281	GUUUUUGAAUGAAAGGCUCAUG	CAUUACCCUUCCAUUCAAAAAC	Cleavage	1
miRX66-3p	MDP0000318579	2.5	11.81	1	22	423	444	GUUUUUGAAUGAAAGGCUCAUG	CCUGAGCCCUUUAUUCAAAGAU	Cleavage	1
miRX66-3p	MDP0000872301	3	11.811	1	20	1228	1247	GUUUUUGAAUGAAAGGCUCA	GGAGCUUUUUAUUCAAGAGC	Cleavage	1
miRX66-3p	MDP0000605270	3	23.007	1	22	193	214	GUUUUUGAAUGAAAGGCUCAUG	UGUCGGUUUUUCAUUCAAAAAU	Cleavage	1
miRX66-5p	MDP0000317078	3	16.661	1	24	55	78	CAUGGGUCUUUCAUUCAAAAAUAU	AUUUUUUUAAAUGUGGGACCCAUG	Translation	1
miRX66-5p	MDP0000312070	2.5	14.681	1	20	733	752	CAUGGGUCUUUCAUUCAAAA	CUUUGAAUGAAAGACCUAUC	Cleavage	1
miRX67-3p	MDP0000217621	1	11.395	1	24	2898	2921	CCGCACGAUGUACGAUGAACGAAU	GUUCGUUUAUCGUAUAUCGUGCGG	Cleavage	1
miRX67-3p	MDP0000281635	1	23.939	1	24	44	67	CCGCACGAUGUACGAUGAACGAAU	GUUCGUUCAUCGUAYAUCGUGUGG	Cleavage	1
miRX67-3p	MDP0000380601	1.5	22.814	1	24	196	219	CCGCACGAUGUACGAUGAACGAAU	AUUCGUUCAUCGUACAUCGUGCAG	Cleavage	1
miRX67-3p	MDP0000317594	2	15.662	1	24	2921	2944	CCGCACGAUGUACGAUGAACGAAU	AUUCGUUCAUCRUACAUCGUGCAG	Cleavage	1
miRX67-3p	MDP0000176677	2	14.271	1	24	2402	2425	CCGCACGAUGUACGAUGAACGAAU	GUUCGUUCAUCGUACAUCUUGUGG	Cleavage	1
miRX67-3p	MDP0000181188	1.5	14.773	1	24	1887	1910	CCGCACGAUGUACGAUGAACGAAU	GUUCGUUCAUCAUAUAUCGUGCGG	Cleavage	1
miRX67-3p	MDP0000320612	1.5	16.718	1	24	10	33	CCGCACGAUGUACGAUGAACGAAU	RUUCAUUCAUUGUACAUCGUGCGG	Cleavage	1
miRX67-3p	MDP0000272599	0.5	13.26	1	24	1638	1661	CCGCACGAUGUACGAUGAACGAAU	AUCUGUUUAUCGUACAUCGUGCGG	Cleavage	1
miRX67-3p	MDP0000149486	2.5	9.211	1	24	1250	1273	CCGCACGAUGUACGAUGAACGAAU	AUUUGUUCAUUGUAUAUCGUACGG	Cleavage	1
miRX67-3p	MDP0000235823	2.5	18.873	1	24	37	60	CCGCACGAUGUACGAUGAACGAAU	AUUUGUUCAUUAUACAUCGUGCGA	Cleavage	1
miRX67-3p	MDP0000420993	2	20.791	1	24	163	186	CCGCACGAUGUACGAUGAACGAAU	AAUCGUUCAUCGUAUAUCGUGUGA	Cleavage	1
miRX67-3p	MDP0000257558	1	13.892	1	24	3161	3184	CCGCACGAUGUACGAUGAACGAAU	GUCUGUUCAUUGUACAUCGUGUGG	Cleavage	1
miRX67-3p	MDP0000127652	1.5	14.828	1	24	1639	1662	CCGCACGAUGUACGAUGAACGAAU	AUCCGUUCAUCAUAUAUCGUGCGG	Cleavage	1
miRX67-3p	MDP0000123488	1.5	14.828	1	24	1026	1049	CCGCACGAUGUACGAUGAACGAAU	AUCCGUUCAUCAUAUAUCGUGCGG	Cleavage	1
miRX67-3p	MDP0000341037	1	20.611	1	21	32	52	CCGCACGAUGUACGAUGAACG	CGUUCAUCGUAUAUCGURCGG	Cleavage	1
miRX67-3p	MDP0000498820	1.5	23.427	1	22	934	955	CCGCACGAUGUACGAUGAACGA	UCGAUCAUUGUACAUCGUGCGG	Cleavage	1
miRX67-5p	MDP0000269609	1.5	9.541	1	24	23	46	AUGUUUAUCGUAUAUUGUGCAGUC	GACUGUACAAUAUAUGAUGAACAU	Cleavage	1
miRX67-5p	MDP0000338804	2	24.103	1	24	69	92	AUGUUUAUCGUAUAUUGUGCAGUC	GACUGCACAAUGUACGAUAAACGA	Cleavage	1
miRX67-5p	MDP0000205649	2	2.974	1	24	11	34	AUGUUUAUCGUAUAUUGUGCAGUC	GACURUACAAUAUAYGAUGAACAU	Cleavage	1
miRX67-5p	MDP0000253858	1.5	16.968	1	24	228	251	AUGUUUAUCGUAUAUUGUGCAGUC	GACCGCACAAUAUACGAUAAACGA	Cleavage	1
miRX67-5p	MDP0000141458	3	24.151	1	24	75	98	AUGUUUAUCGUAUAUUGUGCAGUC	GACUGCAUGAUGUACGAUAAACGG	Cleavage	1
miRX67-5p	MDP0000148376	2.5	9.05	1	23	66	88	AUGUUUAUCGUAUAUUGUGCAGU	ACUGCACGAUAUACGAUGAAUAA	Cleavage	1
miRX67-5p	MDP0000839295	2	18.293	1	23	119	141	AUGUUUAUCGUAUAUUGUGCAGU	AUUGUACAAUAUACGAUAAACGG	Cleavage	1
miRX67-5p	MDP0000123671	3	9.849	1	24	36	59	AUGUUUAUCGUAUAUUGUGCAGUC	GACUGCACAAUGUACAAUAAACGA	Translation	1
miRX67-5p	MDP0000795376	3	11.285	1	24	102	125	AUGUUUAUCGUAUAUUGUGCAGUC	GACUGCACGAUAUACAAUAAAUAA	Translation	1
miRX67-5p	MDP0000250671	2	21.84	1	24	214	237	AUGUUUAUCGUAUAUUGUGCAGUC	GACCGCAUAAUGUACGAUGAACGU	Cleavage	1
miRX67-5p	MDP0000498820	1.5	20.687	1	23	1018	1040	AUGUUUAUCGUAUAUUGUGCAGU	ACCGCACGAUAUACGAUAAACAG	Cleavage	1
miRX67-5p	MDP0000138292	2.5	6.823	1	24	10	33	AUGUUUAUCGUAUAUUGUGCAGUC	GACCGCAUAAUGUACGAUAAACGA	Cleavage	1
miRX67-5p	MDP0000251020	2	10.979	1	24	14	37	AUGUUUAUCGUAUAUUGUGCAGUC	GAUCGCACAAUAUACGAUGAACGG	Cleavage	1
miRX67-5p	MDP0000235823	2	17.797	1	23	122	144	AUGUUUAUCGUAUAUUGUGCAGU	AUUGUACAAUAUACAAUGAACAU	Translation	1
miRX67-5p	MDP0000595652	2.5	2.568	1	24	34	57	AUGUUUAUCGUAUAUUGUGCAGUC	GACCRCACAAUAUACRAUAAACRA	Cleavage	1
miRX67-5p	MDP0000157238	2.5	22.064	1	24	74	97	AUGUUUAUCGUAUAUUGUGCAGUC	GACCGCACGAUAUAUGAUGAACAG	Cleavage	1
miRX68a-3p	MDP0000226948	3	8.374	1	23	407	429	GCUCAUGUCUCUUUCUGUCAGCU	AGUUGAUAGAGAGAGACAGGGGC	Cleavage	1
miRX68a-3p	MDP0000200646	3	14.336	1	23	284	306	GCUCAUGUCUCUUUCUGUCAGCU	AGUUGAGAGAGAGAGAGAUGAGC	Cleavage	1
miRX68a-3p	MDP0000590023	2.5	10.554	1	21	700	720	GCUCAUGUCUCUUUCUGUCAG	UUGGUAGAGAGAGACAUGAGA	Cleavage	1
miRX68a-3p	MDP0000759010	3	10.527	1	23	1253	1275	GCUCAUGUCUCUUUCUGUCAGCU	AGAUGAAAGAGAGAGAUGUGAGU	Cleavage	1
miRX68a-3p	MDP0000256999	3	20.584	1	20	229	248	GCUCAUGUCUCUUUCUGUCA	GGACAGAAAGGGACGUGAGG	Cleavage	1
miRX68a-3p	MDP0000640923	3	13.171	1	20	1094	1113	GCUCAUGUCUCUUUCUGUCA	UGAUAGGGAGGGACAUGAGG	Cleavage	1
miRX68a-3p	MDP0000156392	3	20.929	1	23	133	155	GCUCAUGUCUCUUUCUGUCAGCU	GGRAGGAAGAAAGAGACAUGGGC	Cleavage	1
miRX68a-5p	MDP0000589558	1.5	17.64	1	21	1292	1312	UUGACAGAAGAGAGUGAGCAC	GUGCUCGCUCUCUUCUGUCAU	Cleavage	1
miRX68a-5p	MDP0000249364	1	13.86	1	21	3014	3034	UUGACAGAAGAGAGUGAGCAC	GUGCUCUCUCUCUUCUGUCAA	Cleavage	1
miRX68a-5p	MDP0000155354	1	16.514	1	21	1436	1456	UUGACAGAAGAGAGUGAGCAC	GUGCUCUCUCUCUUCUGUCAA	Cleavage	1
miRX68a-5p	MDP0000322647	1	21.45	1	21	1307	1327	UUGACAGAAGAGAGUGAGCAC	GUGCUCUCUCUCUUCUGUCAA	Cleavage	1
miRX68a-5p	MDP0000119458	1.5	16.833	1	21	1328	1348	UUGACAGAAGAGAGUGAGCAC	GUGCUCUCUCUCUUCUGUCAG	Cleavage	1
miRX68a-5p	MDP0000246046	1.5	20.018	1	21	1322	1342	UUGACAGAAGAGAGUGAGCAC	GUGCUCUCUCUCUUCUGUCAG	Cleavage	1
miRX68a-5p	MDP0000263766	2	23.905	1	21	1256	1276	UUGACAGAAGAGAGUGAGCAC	GUGCUCUCUCUCUUCUGUCAU	Cleavage	1
miRX68a-5p	MDP0000778465	2	12.256	1	21	1379	1399	UUGACAGAAGAGAGUGAGCAC	GUGCUCUCUCUCUUCUGUCAU	Cleavage	1
miRX68a-5p	MDP0000255162	1	9.041	1	20	808	827	UUGACAGAAGAGAGUGAGCA	UGCUCCCUCUCUUCUGUCAA	Cleavage	1
miRX68a-5p	MDP0000538106	1	9.041	1	20	808	827	UUGACAGAAGAGAGUGAGCA	UGCUCCCUCUCUUCUGUCAA	Cleavage	1
miRX68a-5p	MDP0000209716	2.5	10.829	1	21	864	884	UUGACAGAAGAGAGUGAGCAC	GAGCUCGCUUUCUUUUGUCAA	Cleavage	1
miRX68a-5p	MDP0000156994	2	19.89	1	20	908	927	UUGACAGAAGAGAGUGAGCA	UGCUCCCUCUCUUCUGUCAU	Cleavage	1
miRX68a-5p	MDP0000276433	3	12.247	1	21	1809	1829	UUGACAGAAGAGAGUGAGCAC	GAGUUCGCUUUCUUUUGUCAA	Cleavage	1
miRX68a-5p	MDP0000380605	3	12.577	1	21	963	983	UUGACAGAAGAGAGUGAGCAC	GAGUUCGCUUUCUUUUGUCAA	Cleavage	1
miRX68a-5p	MDP0000142582	3	18.763	1	21	1082	1102	UUGACAGAAGAGAGUGAGCAC	GUGCUCUCUAUCUUCUGUCAU	Cleavage	1
miRX68a-5p	MDP0000280573	2.5	23.294	1	20	48	67	UUGACAGAAGAGAGUGAGCA	UGCUCAAUCUUUUUUGUCAG	Cleavage	1
miRX68a-5p	MDP0000349942	3	22.442	1	21	591	611	UUGACAGAAGAGAGUGAGCAC	GAGCUCACUCGCUUCUGUUGA	Translation	1
miRX68a-5p	MDP0000140372	2.5	5.371	1	20	148	167	UUGACAGAAGAGAGUGAGCA	UUCCCACUCUCUUCUGUCAG	Cleavage	1
miRX68a-5p	MDP0000922473	2.5	19.419	1	20	765	784	UUGACAGAAGAGAGUGAGCA	UGCUGACACUCUUUUGUCAA	Cleavage	1
miRX68b-3p	MDP0000226948	3	8.374	1	22	408	429	GCUCAUGUCUCUUUCUGUCAGC	GUUGAUAGAGAGAGACAGGGGC	Cleavage	1
miRX68b-3p	MDP0000590023	2.5	10.554	1	21	700	720	GCUCAUGUCUCUUUCUGUCAG	UUGGUAGAGAGAGACAUGAGA	Cleavage	1
miRX68b-3p	MDP0000200646	3	14.336	1	22	285	306	GCUCAUGUCUCUUUCUGUCAGC	GUUGAGAGAGAGAGAGAUGAGC	Cleavage	1
miRX68b-3p	MDP0000256999	3	20.584	1	20	229	248	GCUCAUGUCUCUUUCUGUCA	GGACAGAAAGGGACGUGAGG	Cleavage	1
miRX68b-3p	MDP0000640923	3	13.171	1	20	1094	1113	GCUCAUGUCUCUUUCUGUCA	UGAUAGGGAGGGACAUGAGG	Cleavage	1
miRX68b-3p	MDP0000124042	3	16.155	1	22	226	247	GCUCAUGUCUCUUUCUGUCAGC	GAUGACUGAAAGAGAUAUCAGC	Cleavage	1
miRX68b-3p	MDP0000156392	3	20.929	1	20	136	155	GCUCAUGUCUCUUUCUGUCA	AGGAAGAAAGAGACAUGGGC	Cleavage	1
miRX68b-3p	MDP0000759010	3	10.527	1	22	1254	1275	GCUCAUGUCUCUUUCUGUCAGC	GAUGAAAGAGAGAGAUGUGAGU	Cleavage	1
miRX68b-3p	MDP0000281058	3	15.799	1	20	713	732	GCUCAUGUCUCUUUCUGUCA	UGACAAGAAGAGAGAUGAGC	Cleavage	1
miRX69-3p	MDP0000148979	3	20.597	1	23	3052	3075	UGAUGAGUAA-CCUUCAACUUGGA	UUCAAGUUGAAGGGUUACUCGUCG	Translation	1
miRX69-3p	MDP0000313843	2.5	19.407	1	21	1206	1226	UGAUGAGUAACCUUCAACUUG	CAAGUUGAAGCUUACUCCUCA	Translation	1
miRX69-3p	MDP0000143915	3	17.716	1	23	1770	1793	UGAUGAGUAACCUU-CAACUUGGA	UCUGAGUAGCAAGGUUACUCAUCA	Cleavage	1
miRX69-3p	MDP0000724647	3	12.575	1	24	191	214	UGAUGAGUAACCUUCAACUUGGAC	GGUCAAAUUGAAAGGUACUCAUCA	Translation	1
miRX69-3p	MDP0000203385	3	13.429	1	20	1315	1334	UGAUGAGUAACCUUCAACUU	AAGUUGAAGGUUCUUUAUCU	Cleavage	1
miRX69-3p	MDP0000296545	3	13.429	1	20	1624	1643	UGAUGAGUAACCUUCAACUU	AAGUUGAAGGUUCUUUAUCU	Cleavage	1
miRX69-5p	MDP0000148042	2	14.262	1	23	643	665	CCAAGUUGAAGAUUACUCAUGAA	UUCACGAGUAACCUUCAACUUGG	Cleavage	1
miRX69-5p	MDP0000161505	3	10.645	1	23	472	494	CCAAGUUGAAGAUUACUCAUGAA	UCUAUGAGUAAACUCCAACUUGA	Translation	1
miRX69-5p	MDP0000376799	3	9.471	1	23	454	476	CCAAGUUGAAGAUUACUCAUGAA	UCUAUGAGUAAACUCCAACUUGA	Translation	1
miRX70a-3p	MDP0000279398	2.5	17.286	1	20	1363	1382	GUUGCCAUCUCUCCUGUGAC	UUCAAAGGAGAGAUGGUAAC	Cleavage	1
miRX70a-3p	MDP0000122011	2.5	17.963	1	20	884	903	GUUGCCAUCUCUCCUGUGAC	GUAGUAGGAGAGAUGGCAAY	Cleavage	1
miRX70a-3p	MDP0000195595	3	24.067	1	20	289	308	GUUGCCAUCUCUCCUGUGAC	ACCACAGAAGAGAUGGCAAC	Cleavage	1
miRX70a-3p	MDP0000243495	3	21.626	1	21	402	422	GUUGCCAUCUCUCCUGUGACC	GCUCAGAGGAGAGGUGGCAGC	Cleavage	1
miRX70a-3p	MDP0000256086	3	24.067	1	20	289	308	GUUGCCAUCUCUCCUGUGAC	ACCACAGAAGAGAUGGCAAC	Cleavage	1
miRX70a-3p	MDP0000300667	3	13.824	1	20	368	387	GUUGCCAUCUCUCCUGUGAC	GUGACAGGAGAGAUGGUAGA	Cleavage	1
miRX70a-3p	MDP0000134319	3	15.74	1	20	1160	1179	GUUGCCAUCUCUCCUGUGAC	CUUACAAGAGAGAUGGCAAU	Cleavage	1
miRX70a-3p	MDP0000695028	3	15.507	1	20	452	471	GUUGCCAUCUCUCCUGUGAC	CUUACAAGAGAGAUGGCAAU	Cleavage	1
miRX70a-3p	MDP0000163755	2.5	24.063	1	20	707	726	GUUGCCAUCUCUCCUGUGAC	GUCUGAGGAGAGAUGGCAAU	Cleavage	1
miRX70a-3p	MDP0000222184	3	20.119	1	20	1399	1418	GUUGCCAUCUCUCCUGUGAC	GUUAUAGGAGUGGUGGCAGC	Translation	1
miRX70a-3p	MDP0000219443	2.5	21.76	1	20	1889	1908	GUUGCCAUCUCUCCUGUGAC	GUCUAAGGAGAGAUGGCAAU	Cleavage	1
miRX70a-3p	MDP0000309680	3	13.447	1	21	2698	2718	GUUGCCAUCUCUCCUGUGACC	GGUGACAACAGAGAUGGCAAC	Cleavage	1
miRX70a-3p	MDP0000199589	3	18.782	1	20	61	80	GUUGCCAUCUCUCCUGUGAC	GUUAUAGGAUUGAUGGCAAC	Translation	1
miRX70a-5p	MDP0000237183	2	20.291	1	20	202	221	UCGCAGGAGAGAUGGCACUA	UGGUGUCAUCCCUCCUGCGA	Translation	1
miRX70a-5p	MDP0000230664	2.5	21.053	1	20	264	283	UCGCAGGAGAGAUGGCACUA	CGGCGCCAUCUCUCCUGCGA	Cleavage	1
miRX70a-5p	MDP0000213015	3	24.384	1	20	2375	2394	UCGCAGGAGAGAUGGCACUA	UCGUUCCAUCUCUUCUGUGA	Cleavage	1
miRX70a-5p	MDP0000265483	3	6.691	1	20	47	66	UCGCAGGAGAGAUGGCACUA	UCGUCCCGUCUCUUCUGCGA	Cleavage	1
miRX70b-3p	MDP0000300667	3	13.855	1	20	367	386	UUGCCAUCUCUCCUGUGACC	AGUGACAGGAGAGAUGGUAG	Cleavage	1
miRX70b-3p	MDP0000122011	3	17.085	1	20	883	902	UUGCCAUCUCUCCUGUGACC	AGUAGUAGGAGAGAUGGCAA	Cleavage	1
miRX70b-3p	MDP0000219443	3	22.092	1	20	1888	1907	UUGCCAUCUCUCCUGUGACC	UGUCUAAGGAGAGAUGGCAA	Cleavage	1
miRX70b-3p	MDP0000243495	3	21.068	1	20	402	421	UUGCCAUCUCUCCUGUGACC	GCUCAGAGGAGAGGUGGCAG	Cleavage	1
miRX71-3p	MDP0000290485	3	17.015	1	20	3039	3058	UUCAUCUCUCCUCGACAGAA	UUUUGUUGAGGAGGGAAGAA	Cleavage	1
miRX71-3p	MDP0000194584	3	16.498	1	21	1285	1305	UUCAUCUCUCCUCGACAGAAG	CUUCUGUCUAUUAGAGAUGAA	Translation	1
miRX71-3p	MDP0000148169	3	18.652	1	20	1213	1232	UUCAUCUCUCCUCGACAGAA	UUCUGUUGUGAGGAGAUGAA	Translation	1
miRX72-3p	MDP0000380601	0.5	23.721	1	23	195	217	GCACGAUGUACGAUGAACGGAUA	UAUUCGUUCAUCGUACAUCGUGC	Cleavage	1
miRX72-3p	MDP0000317594	1	15.155	1	23	2920	2942	GCACGAUGUACGAUGAACGGAUA	UAUUCGUUCAUCRUACAUCGUGC	Cleavage	1
miRX72-3p	MDP0000252183	1	13.414	1	23	195	217	GCACGAUGUACGAUGAACGGAUA	YAUCCGUUCAUCGUAUAUUGUGC	Cleavage	1
miRX72-3p	MDP0000250783	1	14.396	1	23	126	148	GCACGAUGUACGAUGAACGGAUA	UAUCCAUUCAUCGUACAUCGUGC	Cleavage	1
miRX72-3p	MDP0000272599	1	13.236	1	22	1638	1659	GCACGAUGUACGAUGAACGGAU	AUCUGUUUAUCGUACAUCGUGC	Cleavage	1
miRX72-3p	MDP0000257558	1.5	13.686	1	23	3160	3182	GCACGAUGUACGAUGAACGGAUA	UGUCUGUUCAUUGUACAUCGUGU	Cleavage	1
miRX72-3p	MDP0000217621	1.5	11.395	1	23	2897	2919	GCACGAUGUACGAUGAACGGAUA	UGUUCGUUUAUCGUAUAUCGUGC	Cleavage	1
miRX72-3p	MDP0000127652	1.5	15.293	1	23	1638	1660	GCACGAUGUACGAUGAACGGAUA	UAUCCGUUCAUCAUAUAUCGUGC	Translation	1
miRX72-3p	MDP0000123488	1.5	15.293	1	23	1025	1047	GCACGAUGUACGAUGAACGGAUA	UAUCCGUUCAUCAUAUAUCGUGC	Translation	1
miRX72-3p	MDP0000281635	1.5	23.206	1	23	43	65	GCACGAUGUACGAUGAACGGAUA	YGUUCGUUCAUCGUAYAUCGUGU	Cleavage	1
miRX72-3p	MDP0000218088	1.5	20.914	1	23	53	75	GCACGAUGUACGAUGAACGGAUA	UGUCUGUUCAUCAUACAUCGUGC	Translation	1
miRX72-3p	MDP0000300243	2	18.448	1	23	135	157	GCACGAUGUACGAUGAACGGAUA	UGUCCGUUCAUCGUAUAUCGUAC	Cleavage	1
miRX72-3p	MDP0000162539	2	18.823	1	23	135	157	GCACGAUGUACGAUGAACGGAUA	UGUCCGUUCAUCGUAUAUCGUAC	Cleavage	1
miRX72-3p	MDP0000341037	1	18.764	1	23	28	50	GCACGAUGUACGAUGAACGGAUA	UACCCGUUCAUCGUAUAUCGURC	Cleavage	1
miRX72-3p	MDP0000223972	2	18.823	1	23	135	157	GCACGAUGUACGAUGAACGGAUA	UGUCCGUUCAUCGUAUAUCGUAC	Cleavage	1
miRX72-3p	MDP0000314128	2	15.308	1	23	709	731	GCACGAUGUACGAUGAACGGAUA	UAUUCGUUCAUCCUAUAUCGUGC	Translation	1
miRX72-3p	MDP0000235823	2.5	14.632	1	23	36	58	GCACGAUGUACGAUGAACGGAUA	UAUUUGUUCAUUAUACAUCGUGC	Translation	1
miRX72-5p	MDP0000316818	3	12.264	1	23	69	91	UCCAUUCAUCAUACAUCGUGCAG	CUGCACGAUCUUUGAUGAAUGGU	Cleavage	1
miRX72-5p	MDP0000367358	2.5	14.216	1	23	27	49	UCCAUUCAUCAUACAUCGUGCAG	CCGCACAAUGUAUGAUGAACGGA	Cleavage	1
miRX72-5p	MDP0000150532	3	23.009	1	23	89	111	UCCAUUCAUCAUACAUCGUGCAG	CCGUACGAUAUACGAUGGAUGGA	Translation	1
miRX73-3p	MDP0000232600	1	15.944	1	24	3338	3361	AGUGUAGAAUGAGAUUUUUGGAGU	ACUCUAAAAAUCUCAUUUUACACU	Cleavage	1
miRX73-3p	MDP0000502194	1	6.056	1	24	1079	1102	AGUGUAGAAUGAGAUUUUUGGAGU	ACUUCAAAAAUCUCAUUCUACACC	Cleavage	1
miRX73-3p	MDP0000269239	1.5	8.326	1	24	149	172	AGUGUAGAAUGAGAUUUUUGGAGU	ACUCCAAAAAUCUCAUUCUAAACU	Cleavage	1
miRX73-3p	MDP0000189008	1	20.576	1	24	59	82	AGUGUAGAAUGAGAUUUUUGGAGU	ACUUCGAAAAUCUCAUUUUACACU	Cleavage	1
miRX73-3p	MDP0000462139	0.5	21.388	1	24	125	148	AGUGUAGAAUGAGAUUUUUGGAGU	AUUUCAAAAAUCUUAUUCUACACU	Cleavage	1
miRX73-3p	MDP0000423597	0.5	21.388	1	24	125	148	AGUGUAGAAUGAGAUUUUUGGAGU	AUUUCAAAAAUCUUAUUCUACACU	Cleavage	1
miRX73-3p	MDP0000817288	1.5	22.002	1	24	874	897	AGUGUAGAAUGAGAUUUUUGGAGU	ACUCCAAAAAUCUUAUUUUGCACU	Cleavage	1
miRX73-3p	MDP0000318763	1.5	17.333	1	24	41	64	AGUGUAGAAUGAGAUUUUUGGAGU	ACUCCAAAAUUCUCAUUCUACAUU	Cleavage	1
miRX73-3p	MDP0000345628	1	8.912	1	24	810	833	AGUGUAGAAUGAGAUUUUUGGAGU	AUUUCAAAAAUUUCAUUCUACAUU	Cleavage	1
miRX73-3p	MDP0000199269	0.5	9.598	1	24	7	30	AGUGUAGAAUGAGAUUUUUGGAGU	AUCCCAAAAAUCUCAUUCUACAUU	Cleavage	1
miRX73-3p	MDP0000318672	1.5	6.042	1	24	11	34	AGUGUAGAAUGAGAUUUUUGGAGU	ACUUCAAAAAUCACAUUCUGCACU	Cleavage	1
miRX73-5p	MDP0000185315	2	16.271	1	23	62	84	UCCAAAAAUCUCAUUAUACACUC	GAGUGUAUGAUGAGAUUUUUAGA	Cleavage	1
miRX73-5p	MDP0000191938	2	17.909	1	23	61	83	UCCAAAAAUCUCAUUAUACACUC	GAGUGUAUGAUGAGAUUUUUAGA	Cleavage	1
miRX73-5p	MDP0000125236	2.5	13.227	1	24	162	185	UCCAAAAAUCUCAUUAUACACUCC	GGAGUGUAGAAUGAGAUUUUUGAA	Cleavage	1
miRX73-5p	MDP0000796596	2	11.977	1	24	17	40	UCCAAAAAUCUCAUUAUACACUCC	GGAGUGUAGAAUGUGAUUUUUGGA	Translation	1
miRX73-5p	MDP0000309375	2.5	13.227	1	24	162	185	UCCAAAAAUCUCAUUAUACACUCC	GGAGUGUAGAAUGAGAUUUUUGAA	Cleavage	1
miRX74a-3p	MDP0000401830	2.5	7.823	1	21	1018	1039	CGUGCUCU-UUCUUGUUGUCAU	AUGACGACAAGAAGAGAGCACG	Translation	1
miRX74a-3p	MDP0000384376	3	10.543	1	21	301	321	CGUGCUCUUUCUUGUUGUCAU	AUGACAACAAGACUGAGCACC	Translation	1
miRX74a-5p	MDP0000269528	2.5	20.75	1	22	679	701	UGACGACGAG-AGAGAGCACGCU	GGCGUGCUCUCUUCUUGUCGUCA	Translation	1
miRX74a-5p	MDP0000277005	2.5	14.627	1	22	679	701	UGACGACGAG-AGAGAGCACGCU	GGCGUGCUCUCUUCUUGUCGUCA	Translation	1
miRX74a-5p	MDP0000768772	3	13.364	1	20	318	337	UGACGACGAGAGAGAGCACG	CAUCCUCUUUUUCGUCGUCA	Cleavage	1
miRX74b-3p	MDP0000384376	2.5	10.509	1	20	301	320	GUGCUCUUUCUUGUUGUCAU	AUGACAACAAGACUGAGCAC	Cleavage	1
miRX74b-3p	MDP0000436155	2.5	23.51	1	20	2591	2610	GUGCUCUUUCUUGUUGUCAU	AGGAUGACGAGAAAGAGCAC	Cleavage	1
miRX74b-3p	MDP0000401830	2.5	7.855	1	20	1018	1038	GUGCUCU-UUCUUGUUGUCAU	AUGACGACAAGAAGAGAGCAC	Cleavage	1
miRX74b-3p	MDP0000284161	3	15.234	1	20	725	744	GUGCUCUUUCUUGUUGUCAU	AUAACAAUAAGGAAGAGUAU	Cleavage	1
miRX74b-3p	MDP0000285334	3	13.261	1	20	785	804	GUGCUCUUUCUUGUUGUCAU	AUGAUACUAAGAAAGAGCGU	Cleavage	1
miRX74b-3p	MDP0000214160	3	17.615	1	20	782	801	GUGCUCUUUCUUGUUGUCAU	AUGAUACUAAGAAAGAGCGU	Cleavage	1
miRX74b-3p	MDP0000298975	3	21.791	1	20	1072	1091	GUGCUCUUUCUUGUUGUCAU	AUGGGAGCAGGGAAGAGCAC	Cleavage	1
miRX74b-3p	MDP0000244869	3	21.791	1	20	1060	1079	GUGCUCUUUCUUGUUGUCAU	AUGGGAGCAGGGAAGAGCAC	Cleavage	1
miRX76-5p	MDP0000177298	3	19.945	1	22	844	865	GGGCAAAGUCUCUUCUGGCAUG	CCUGCCAGAAGAGGGUUUGCUG	Cleavage	1
miRX76-5p	MDP0000308086	3	14.161	1	22	776	797	GGGCAAAGUCUCUUCUGGCAUG	CCUGCCAGAAGAGGAUUUSCCG	Cleavage	1
miRX76-5p	MDP0000119476	3	20.067	1	21	229	249	GGGCAAAGUCUCUUCUGGCAU	AAGGCAGAAGAGAUUUUGCUC	Cleavage	1
miRX76-5p	MDP0000267899	3	15.972	1	22	1085	1106	GGGCAAAGUCUCUUCUGGCAUG	CCUGCCAGAAGAGGAUUUSCCG	Cleavage	1
miRX76-5p	MDP0000306344	3	19.248	1	21	802	822	GGGCAAAGUCUCUUCUGGCAU	AAGGCAGAAGAGAUUUUGCUC	Cleavage	1
miRX76-5p	MDP0000147424	3	21.471	1	20	1353	1372	GGGCAAAGUCUCUUCUGGCA	UGUUAGAGGAGAGUUUGCUC	Cleavage	1
miRX77-3p	MDP0000195431	3	24.464	1	20	1072	1091	CUGCCAAAGGAGAUCUGCUC	GAGUGGCUCUUUUUUGGCAG	Cleavage	1
miRX77-5p	MDP0000195894	3	14.484	1	21	967	987	GAGCAGCCUCCUCUUGGCAAA	UUUGCCAAGAGUGGGUUGUUU	Translation	1
miRX77-5p	MDP0000129941	2	17.35	1	22	799	820	GAGCAGCCUCCUCUUGGCAAAC	GGUUCCCAAGAAGAGGCUGCUC	Translation	1
miRX77-5p	MDP0000186332	2	20.37	1	22	2396	2417	GAGCAGCCUCCUCUUGGCAAAC	GGUUCCCAAGAAGAGGCUGCUC	Translation	1
miRX77-5p	MDP0000238848	2	20.37	1	22	2109	2130	GAGCAGCCUCCUCUUGGCAAAC	GGUUCCCAAGAAGAGGCUGCUC	Translation	1
miRX77-5p	MDP0000238851	2	20.37	1	22	2106	2127	GAGCAGCCUCCUCUUGGCAAAC	GGUUCCCAAGAAGAGGCUGCUC	Translation	1
miRX77-5p	MDP0000144263	3	17.857	1	22	584	605	GAGCAGCCUCCUCUUGGCAAAC	GGUAGCCAGGAGGAGGCUGUUG	Cleavage	1
miRX77-5p	MDP0000285199	3	17.402	1	22	1564	1585	GAGCAGCCUCCUCUUGGCAAAC	GCUUCCCAAGAAGAGGCUGUUU	Translation	1
miRX78-5p	MDP0000246060	2	15.083	1	21	93	113	GUGCAAAUCUCCUUUGGCAGA	UUUGCCAAAGGAGAUUUGCUC	Cleavage	1
miRX78-5p	MDP0000273012	2	22.367	1	21	237	257	GUGCAAAUCUCCUUUGGCAGA	UUUGCCAAACGAGAUUUGCGC	Cleavage	1
miRX78-5p	MDP0000155869	3	17.341	1	21	2094	2114	GUGCAAAUCUCCUUUGGCAGA	UCUGCCAGAGGAGGUUUCUAC	Cleavage	1
miRX78-5p	MDP0000172297	2.5	16.468	1	21	175	195	GUGCAAAUCUCCUUUGGCAGA	UAUGCCAAAUGAGAUUUGCGC	Cleavage	1
miRX78-5p	MDP0000230001	2.5	16.468	1	21	175	195	GUGCAAAUCUCCUUUGGCAGA	UAUGCCAAAUGAGAUUUGCGC	Cleavage	1
miRX78-5p	MDP0000316452	2.5	16.795	1	21	175	195	GUGCAAAUCUCCUUUGGCAGA	UAUGCCAAAUGAGAUUUGCGC	Cleavage	1
miRX78-5p	MDP0000179336	3	18.172	1	21	150	170	GUGCAAAUCUCCUUUGGCAGA	UAUGUCAAAGGGGAUUUGCAG	Cleavage	1
miRX78-5p	MDP0000759303	2.5	15.84	1	20	1348	1367	GUGCAAAUCUCCUUUGGCAG	AUGCCAAAGGAGUUUUGCGC	Cleavage	1
miRX78-5p	MDP0000129374	3	19.184	1	20	595	614	GUGCAAAUCUCCUUUGGCAG	CUGUCAAAGGAGGUGUGCAU	Cleavage	1
miRX78-5p	MDP0000212380	3	13.776	1	20	1705	1724	GUGCAAAUCUCCUUUGGCAG	CUUCCAAAGGAGCUUUGCAG	Cleavage	1
miRX79-3p	MDP0000329927	0.5	14.841	1	24	38	61	AAUGAACGGAUACGAUUUACGGAU	AUUUGUAAAUCGUGUCCGUUCAUU	Cleavage	1
miRX79-3p	MDP0000542929	2	23.963	1	24	194	217	AAUGAACGGAUACGAUUUACGGAU	AUCCGUGAAUCGUGUCCGUUCAUC	Cleavage	1
miRX79-3p	MDP0000380601	2	20.96	1	24	183	206	AAUGAACGGAUACGAUUUACGGAU	AUUCGUGAAUCGUAUUCGUUCAUC	Cleavage	1
miRX79-3p	MDP0000758516	2.5	15.066	1	24	763	786	AAUGAACGGAUACGAUUUACGGAU	AUCCGUGAAUCGUGUUCGUUUAUY	Cleavage	1
miRX79-3p	MDP0000368565	2	20.548	1	24	20	43	AAUGAACGGAUACGAUUUACGGAU	AUCCAUGAAUCGUAUUCGUUCAUU	Cleavage	1
miRX79-3p	MDP0000250783	3	17.785	1	24	114	137	AAUGAACGGAUACGAUUUACGGAU	AUUCGUGAAUCGUAUCCAUUCAUC	Cleavage	1
miRX79-3p	MDP0000276677	3	14.231	1	24	1020	1043	AAUGAACGGAUACGAUUUACGGAU	AUCCGUGAAUUAUAUCCGUUCAUC	Cleavage	1
miRX79-3p	MDP0000315227	2.5	15.856	1	24	1347	1370	AAUGAACGGAUACGAUUUACGGAU	AUUCGUGAAUCGCGUUCGUUCAUU	Cleavage	1
miRX79-3p	MDP0000186385	3	17.601	1	24	1441	1464	AAUGAACGGAUACGAUUUACGGAU	AUUUGUGAAUCGUAUUUGUUUAUC	Cleavage	1
miRX79-3p	MDP0000672153	2.5	14.319	1	24	1001	1024	AAUGAACGGAUACGAUUUACGGAU	WUUUGUAAAUUGUGUCUGUUCAUC	Cleavage	1
miRX79-3p	MDP0000194270	3	17.601	1	24	847	870	AAUGAACGGAUACGAUUUACGGAU	AUUUGUGAAUCGUAUUUGUUUAUC	Cleavage	1
miRX79-3p	MDP0000217837	2.5	17.225	1	24	1505	1528	AAUGAACGGAUACGAUUUACGGAU	AUUUKUGAAUAGUGUCCGUUCAUU	Cleavage	1
miRX79-3p	MDP0000287992	3	14.524	1	24	426	449	AAUGAACGGAUACGAUUUACGGAU	AUUUAUGAAUCGUGUYCGYUCAUU	Cleavage	1
miRX79-5p	MDP0000839295	2	18.432	1	24	131	154	CCAUAAAUCGUGUUCGUUUAUCGU	ACGAUAAACGGACAUGAUUUAUGA	Cleavage	1
miRX79-5p	MDP0000758516	2.5	8.505	1	24	874	897	CCAUAAAUCGUGUUCGUUUAUCGU	AUGAUGAACGGACACGAUUYAUGA	Cleavage	1
miRX79-5p	MDP0000138292	2.5	12.205	1	24	23	46	CCAUAAAUCGUGUUCGUUUAUCGU	ACGAUAAACGAACACAAUUUACGG	Translation	1
miRX79-5p	MDP0000142765	3	15.083	1	24	39	62	CCAUAAAUCGUGUUCGUUUAUCGU	ACGAUGAACGAAUAUGAUUUAUCG	Cleavage	1
miRX80-3p	MDP0000331248	2	13.206	1	23	550	572	AUUUUAAUAGUUCGGAUUUCCUG	CCGGGGAUUCGGACUAUUAAAAU	Cleavage	1
miRX80-3p	MDP0000274228	2	11.508	1	23	251	273	AUUUUAAUAGUUCGGAUUUCCUG	UAAGUAAUCCGAACUAUUAAAAA	Cleavage	1
miRX80-3p	MDP0000253523	2.5	14.018	1	21	30	50	AUUUUAAUAGUUCGGAUUUCC	GGAGAUCCGGAUCAUUAAAAU	Translation	1
miRX80-3p	MDP0000493374	3	18.23	1	23	705	727	AUUUUAAUAGUUCGGAUUUCCUG	CGGAAAAGCCGAACUUUUAAAAU	Cleavage	1
miRX80-3p	MDP0000174528	2.5	6.085	1	20	86	105	AUUUUAAUAGUUCGGAUUUC	GAAAUCURAAUYGUUAAAAU	Cleavage	1
miRX80-3p	MDP0000207079	2	11.628	1	20	541	560	AUUUUAAUAGUUCGGAUUUC	GAAUUUCGAACURUUAAAAU	Cleavage	1
miRX80-3p	MDP0000150265	2.5	12.955	1	21	582	602	AUUUUAAUAGUUCGGAUUUCC	GGAUAUCCAAACUAUUGAAAU	Cleavage	1
miRX80-3p	MDP0000287403	2.5	12.955	1	21	825	845	AUUUUAAUAGUUCGGAUUUCC	GGAUAUCCAAACUAUUGAAAU	Cleavage	1
miRX80-3p	MDP0000160506	3	23.68	1	20	1022	1041	AUUUUAAUAGUUCGGAUUUC	GGAAUCUGAAUUAUUGGGAU	Cleavage	1
miRX80-3p	MDP0000247118	3	23.68	1	20	1082	1101	AUUUUAAUAGUUCGGAUUUC	GGAAUCUGAAUUAUUGGGAU	Cleavage	1
miRX80-3p	MDP0000271161	2.5	9.554	1	20	87	106	AUUUUAAUAGUUCGGAUUUC	GAAAUCUGAAUCGUUAAAAU	Translation	1
miRX80-5p	MDP0000154699	1	9.865	1	24	95	118	AGGGGAUUCGGAUUGUUAAAAUUU	AAAUUUUAACAAUCCAAAUCCCCU	Translation	1
miRX80-5p	MDP0000272050	3	8.096	1	23	256	278	AGGGGAUUCGGAUUGUUAAAAUU	AAUUUUGGUAAUCCGAAUUCCCA	Cleavage	1
miRX80-5p	MDP0000278263	3	13.506	1	22	2832	2853	AGGGGAUUCGGAUUGUUAAAAU	AUUUUAACGAUCCGAAUYGUCU	Cleavage	1
miRX81-3p	MDP0000799658	2.5	19.95	1	20	630	649	UCAUCAACGCUGCACCCAAU	AUUGAGUGGGGCGUUGAUGA	Cleavage	1
miRX82-3p	MDP0000782875	2.5	20.57	1	21	2709	2729	UAUGAUCAACUCGCCUUGAGC	GCUCGAGGCUCGUUGAUCAUA	Translation	1
miRX82-3p	MDP0000907486	3	9.96	1	21	762	782	UAUGAUCAACUCGCCUUGAGC	GCUCAACGUGAAUUGAUUAUA	Translation	1
miRX82-3p	MDP0000252228	3	19.345	1	20	428	447	UAUGAUCAACUCGCCUUGAG	UUCAAGGUUGGUUGAUCAUG	Cleavage	1
miRX82-3p	MDP0000264311	3	19.461	1	20	1440	1459	UAUGAUCAACUCGCCUUGAG	CUCAAGGCAGGUUGAUAAUA	Cleavage	1
miRX82-5p	MDP0000148076	3	17.82	1	20	1309	1328	UUAAGGUGAGCUGAUCGUAC	GUGCAAUCAGCUGAUCUUAA	Cleavage	1
miRX82-5p	MDP0000269612	3	5.13	1	20	1538	1557	UUAAGGUGAGCUGAUCGUAC	GUACGAUAAAUUUACCUUAA	Translation	1
miRX82-5p	MDP0000269611	3	5.13	1	20	94	113	UUAAGGUGAGCUGAUCGUAC	GUACGAUAAAUUUACCUUAA	Translation	1
miRX83-3p	MDP0000239177	2	13.289	1	23	5	27	AAUGACCCGAAUUCUCGAACUUG	CAAGUUCGAAAAUUUGGGUUAUU	Cleavage	1
miRX83-3p	MDP0000259439	2	13.289	1	23	5	27	AAUGACCCGAAUUCUCGAACUUG	CAAGUUCGAAAAUUUGGGUUAUU	Cleavage	1
miRX83-3p	MDP0000196554	2.5	14.272	1	24	511	534	AAUGACCCGAAUUCUCGAACUUGA	UCAAGUUCAAGAAUUCCGGUUAUU	Cleavage	1
miRX83-3p	MDP0000315009	3	18.874	1	24	838	861	AAUGACCCGAAUUCUCGAACUUGA	UCGGGUUGGGGAAUUCGGGUGAUU	Cleavage	1
miRX83-3p	MDP0000845901	2	17.474	1	20	606	625	AAUGACCCGAAUUCUCGAAC	GUUGGAGAAUUCGGGUUGUU	Cleavage	1
miRX83-3p	MDP0000237587	2	17.474	1	20	606	625	AAUGACCCGAAUUCUCGAAC	GUUGGAGAAUUCGGGUUGUU	Cleavage	1
miRX83-5p	MDP0000082263	3	14.054	1	24	701	724	AAGUUUGAAGAUCUGAGUAAUUGA	UCAAUUAAUUGGAUUUUCAAAUUU	Cleavage	1
miRX83-5p	MDP0000576346	3	13.118	1	24	1174	1197	AAGUUUGAAGAUCUGAGUAAUUGA	UUGGUUACUUAGAUUUAUGAACUU	Cleavage	1
miRX83-5p	MDP0000314343	3	10.285	1	24	1132	1155	AAGUUUGAAGAUCUGAGUAAUUGA	UGAAUUAAUYAGAUUUUUAAAUUU	Cleavage	1
miRX83-5p	MDP0000218467	3	20.706	1	24	132	155	AAGUUUGAAGAUCUGAGUAAUUGA	UGAAUUAAUUAGAUUUUUAAAUUU	Cleavage	1
miRX83-5p	MDP0000223219	2.5	17.892	1	24	318	341	AAGUUUGAAGAUCUGAGUAAUUGA	UUGCUUGCUCAUAUUUUCAAGCUU	Cleavage	1
miRX83-5p	MDP0000624218	3	20.444	1	24	653	676	AAGUUUGAAGAUCUGAGUAAUUGA	UGAAUUAAUCAGAUGUUUAAAUUU	Translation	1
miRX83-5p	MDP0000229348	3	10.723	1	24	1908	1931	AAGUUUGAAGAUCUGAGUAAUUGA	UUGUUUACUUAGAUUUAUGAACUU	Cleavage	1
miRX84-3p	MDP0000814056	2	20.595	1	21	511	531	CGACGGCGUCAUCUCUCCUGC	GCAGGAGGGAUGACGACGUCG	Cleavage	1
miRX84-3p	MDP0000194876	2.5	24.122	1	20	1464	1483	CGACGGCGUCAUCUCUCCUG	CAGGAUAGAUGAUGCUGUUG	Cleavage	1
miRX84-3p	MDP0000218589	3	19.321	1	20	1311	1330	CGACGGCGUCAUCUCUCCUG	AAGGAUAGAUGACGCUGUUG	Cleavage	1
miRX84-3p	MDP0000489242	3	19.48	1	20	169	188	CGACGGCGUCAUCUCUCCUG	CAGAAGAGACGGCGUCGUCG	Translation	1
miRX84-3p	MDP0000136691	3	17.273	1	21	188	207	CGACGGCGUCAUCUCUCCUGC	GCAGGA-AGACGACGCCGUCG	Translation	1
miRX84-5p	MDP0000237536	3	16.185	1	20	2675	2694	AGGAGAGAUGACGCCGACAG	CUGUUGAUGUCGUCUCUCUU	Cleavage	1
miRX84-5p	MDP0000167873	3	21.976	1	20	1010	1029	AGGAGAGAUGACGCCGACAG	UUGAUGGUGUCAUCUCUUCU	Cleavage	1
miRX84-5p	MDP0000230664	3	24.901	1	21	259	279	AGGAGAGAUGACGCCGACAGU	ACUAACGGCGCCAUCUCUCCU	Translation	1
miRX85-3p	MDP0000341037	1	20.611	1	24	29	52	CCGCAUGAUAUACGAUGAACGGCU	ACCCGUUCAUCGUAUAUCGURCGG	Cleavage	1
miRX85-3p	MDP0000217621	1	11.395	1	22	2900	2921	CCGCAUGAUAUACGAUGAACGG	UCGUUUAUCGUAUAUCGUGCGG	Cleavage	1
miRX85-3p	MDP0000567147	1	14.948	1	22	690	711	CCGCAUGAUAUACGAUGAACGG	CUGUUYAUCGUAUAUYAUGCGG	Cleavage	1
miRX85-3p	MDP0000127652	1.5	14.828	1	24	1639	1662	CCGCAUGAUAUACGAUGAACGGCU	AUCCGUUCAUCAUAUAUCGUGCGG	Cleavage	1
miRX85-3p	MDP0000643422	2.5	18.526	1	24	1078	1101	CCGCAUGAUAUACGAUGAACGGCU	AGUCAUUCAUUGUGUAUCGUGCGG	Cleavage	1
miRX85-3p	MDP0000123488	1.5	14.828	1	24	1026	1049	CCGCAUGAUAUACGAUGAACGGCU	AUCCGUUCAUCAUAUAUCGUGCGG	Cleavage	1
miRX85-3p	MDP0000219027	2.5	15.881	1	24	609	632	CCGCAUGAUAUACGAUGAACGGCU	AGUCGCUCAUCGUGUAUCGUGCGK	Cleavage	1
miRX85-3p	MDP0000281635	1.5	23.939	1	22	46	67	CCGCAUGAUAUACGAUGAACGG	UCGUUCAUCGUAYAUCGUGUGG	Cleavage	1
miRX85-3p	MDP0000300243	2	19.316	1	22	138	159	CCGCAUGAUAUACGAUGAACGG	CCGUUCAUCGUAUAUCGUACGG	Cleavage	1
miRX85-3p	MDP0000162539	2	18.921	1	22	138	159	CCGCAUGAUAUACGAUGAACGG	CCGUUCAUCGUAUAUCGUACGG	Cleavage	1
miRX85-3p	MDP0000223972	2	18.921	1	22	138	159	CCGCAUGAUAUACGAUGAACGG	CCGUUCAUCGUAUAUCGUACGG	Cleavage	1
miRX85-3p	MDP0000343308	1	15.789	1	22	670	691	CCGCAUGAUAUACGAUGAACGG	UURUUUAUCGUAUAUCAUGCGG	Cleavage	1
miRX85-3p	MDP0000233800	2	22.576	1	24	215	238	CCGCAUGAUAUACGAUGAACGGCU	AUUCGUUCAUCGUAUAUUAUGUGA	Cleavage	1
miRX85-3p	MDP0000420993	2	20.791	1	24	163	186	CCGCAUGAUAUACGAUGAACGGCU	AAUCGUUCAUCGUAUAUCGUGUGA	Cleavage	1
miRX85-3p	MDP0000257390	1	24.938	1	24	82	105	CCGCAUGAUAUACGAUGAACGGCU	AAUUAUUCAUCGUAUAUCAUGCGG	Cleavage	1
miRX85-3p	MDP0000252183	2.5	12.053	1	24	196	219	CCGCAUGAUAUACGAUGAACGGCU	AUCCGUUCAUCGUAUAUUGUGCAG	Cleavage	1
miRX85-5p	MDP0000150532	1.5	23.835	1	23	88	110	CUAUUUAUCGUAUAUCGUACGGU	ACCGUACGAUAUACGAUGGAUGG	Cleavage	1
miRX85-5p	MDP0000281425	2	21.612	1	24	1190	1213	CUAUUUAUCGUAUAUCGUACGGUU	AACUGYACGAUAUACRAUGAAUGG	Cleavage	1
miRX85-5p	MDP0000441945	1.5	15.375	1	24	35	58	CUAUUUAUCGUAUAUCGUACGGUU	AAUCGUACGAUAUACCAUAAAUGG	Translation	1
miRX85-5p	MDP0000498820	2.5	20.687	1	24	1017	1040	CUAUUUAUCGUAUAUCGUACGGUU	AACCGCACGAUAUACGAUAAACAG	Cleavage	1
miRX85-5p	MDP0000148376	2.5	9.05	1	24	65	88	CUAUUUAUCGUAUAUCGUACGGUU	AACUGCACGAUAUACGAUGAAUAA	Cleavage	1
miRX85-5p	MDP0000252789	3	24.314	1	24	121	144	CUAUUUAUCGUAUAUCGUACGGUU	AAUCGUACGAUAUACGAUGAACAU	Cleavage	1
miRX85-5p	MDP0000136383	3	11.255	1	24	141	164	CUAUUUAUCGUAUAUCGUACGGUU	WACCGUACRAUAUACGAUGAACRG	Cleavage	1
miRX85-5p	MDP0000198502	3	10.302	1	24	45	68	CUAUUUAUCGUAUAUCGUACGGUU	GACCGCACGAUAUACGAUGAAUGA	Cleavage	1
miRX85-5p	MDP0000126939	3	23.903	1	24	113	136	CUAUUUAUCGUAUAUCGUACGGUU	GACCGUAAGAUAUACGAUGAAUGA	Cleavage	1
miRX85-5p	MDP0000167232	2.5	24.149	1	24	120	143	CUAUUUAUCGUAUAUCGUACGGUU	AAACGUACGAUAUACGAUAAACAA	Cleavage	1
miRX85-5p	MDP0000291574	3	12.715	1	24	27	50	CUAUUUAUCGUAUAUCGUACGGUU	AGCCGUACGAUAUACAAUAAACGG	Translation	1
miRX85-5p	MDP0000504810	3	15.027	1	24	110	133	CUAUUUAUCGUAUAUCGUACGGUU	AACUGCACGAUACACGAUAAAUAA	Cleavage	1
miRX86-3p	MDP0000284932	2	16.174	1	21	421	441	GCUUUCUCUUCUUCUGUCAUC	GCUGAUGGAAGAAGAGAAAGC	Cleavage	1
miRX86-3p	MDP0000312769	2	15.436	1	21	300	320	GCUUUCUCUUCUUCUGUCAUC	GAUGGCAGCAGAAGAGGAAGC	Cleavage	1
miRX86-3p	MDP0000290320	2	13.948	1	21	2397	2417	GCUUUCUCUUCUUCUGUCAUC	GCUGAUGGAAGAAGAGAAAGC	Cleavage	1
miRX86-3p	MDP0000173908	2	19.989	1	20	361	380	GCUUUCUCUUCUUCUGUCAU	CUGACAGAGGAAGAGGAAGC	Cleavage	1
miRX86-3p	MDP0000262607	2	16.305	1	22	902	923	GCUUUCUCUUCUUCUGUCAUCA	UAGUGAUGGAGGAAGAGAAAGC	Cleavage	1
miRX86-3p	MDP0000271553	2	22.419	1	20	280	299	GCUUUCUCUUCUUCUGUCAU	CUGACAGAGGAAGAGGAAGC	Cleavage	1
miRX86-3p	MDP0000163248	2	19.996	1	20	565	584	GCUUUCUCUUCUUCUGUCAU	CUGGCAGAAGAAGGGAAAGC	Cleavage	1
miRX86-3p	MDP0000153276	2	13.205	1	20	4953	4972	GCUUUCUCUUCUUCUGUCAU	AUGGCAGAAGAAGAGAACGC	Cleavage	1
miRX86-3p	MDP0000292319	2.5	8.336	1	21	1018	1038	GCUUUCUCUUCUUCUGUCAUC	GGUGGUAGAAGAAAAGAAAGC	Cleavage	1
miRX86-3p	MDP0000200518	2	15.521	1	21	2508	2528	GCUUUCUCUUCUUCUGUCAUC	GAUGACAGAUGAACAGAAAGC	Cleavage	1
miRX86-3p	MDP0000274749	3	12.119	1	22	718	739	GCUUUCUCUUCUUCUGUCAUCA	UGAUGAGAGAGAGAGAGAAAGC	Translation	1
miRX86-3p	MDP0000249485	2.5	17.175	1	20	3410	3429	GCUUUCUCUUCUUCUGUCAU	AUGAUAGAGGAAGAGAGAGA	Cleavage	1
miRX86-3p	MDP0000567873	3	19.407	1	21	1038	1058	GCUUUCUCUUCUUCUGUCAUC	GGAGGCAGAAGAAGAGAAAGA	Cleavage	1
miRX86-3p	MDP0000297724	2.5	21.691	1	20	820	839	GCUUUCUCUUCUUCUGUCAU	AUGACAGAAGGAGAGCAAGU	Cleavage	1
miRX87-3p	MDP0000284932	2	16.174	1	21	421	441	GCUUUCUCUUCUUCUGUCAUC	GCUGAUGGAAGAAGAGAAAGC	Cleavage	1
miRX87-3p	MDP0000312769	2	15.436	1	21	300	320	GCUUUCUCUUCUUCUGUCAUC	GAUGGCAGCAGAAGAGGAAGC	Cleavage	1
miRX87-3p	MDP0000290320	2	13.948	1	21	2397	2417	GCUUUCUCUUCUUCUGUCAUC	GCUGAUGGAAGAAGAGAAAGC	Cleavage	1
miRX87-3p	MDP0000173908	2	19.989	1	20	361	380	GCUUUCUCUUCUUCUGUCAU	CUGACAGAGGAAGAGGAAGC	Cleavage	1
miRX87-3p	MDP0000262607	2	16.305	1	22	902	923	GCUUUCUCUUCUUCUGUCAUCA	UAGUGAUGGAGGAAGAGAAAGC	Cleavage	1
miRX87-3p	MDP0000271553	2	22.419	1	20	280	299	GCUUUCUCUUCUUCUGUCAU	CUGACAGAGGAAGAGGAAGC	Cleavage	1
miRX87-3p	MDP0000163248	2	19.996	1	20	565	584	GCUUUCUCUUCUUCUGUCAU	CUGGCAGAAGAAGGGAAAGC	Cleavage	1
miRX87-3p	MDP0000153276	2	13.205	1	20	4953	4972	GCUUUCUCUUCUUCUGUCAU	AUGGCAGAAGAAGAGAACGC	Cleavage	1
miRX87-3p	MDP0000292319	2.5	8.336	1	21	1018	1038	GCUUUCUCUUCUUCUGUCAUC	GGUGGUAGAAGAAAAGAAAGC	Cleavage	1
miRX87-3p	MDP0000200518	2	15.521	1	21	2508	2528	GCUUUCUCUUCUUCUGUCAUC	GAUGACAGAUGAACAGAAAGC	Cleavage	1
miRX87-3p	MDP0000274749	3	12.119	1	22	718	739	GCUUUCUCUUCUUCUGUCAUCA	UGAUGAGAGAGAGAGAGAAAGC	Translation	1
miRX87-3p	MDP0000249485	2.5	17.175	1	20	3410	3429	GCUUUCUCUUCUUCUGUCAU	AUGAUAGAGGAAGAGAGAGA	Cleavage	1
miRX87-3p	MDP0000567873	3	19.407	1	21	1038	1058	GCUUUCUCUUCUUCUGUCAUC	GGAGGCAGAAGAAGAGAAAGA	Cleavage	1
miRX87-3p	MDP0000297724	2.5	21.691	1	20	820	839	GCUUUCUCUUCUUCUGUCAU	AUGACAGAAGGAGAGCAAGU	Cleavage	1
miRX88-3p	MDP0000239083	2.5	12.487	1	20	410	429	GGUCAUGCUCUGACAGCUUC	GAAGCUGUCAGCGCAUCACC	Translation	1
miRX89-3p	MDP0000257558	1.5	13.686	1	23	3160	3182	GCACGAUGUACGAUGAACGGACA	UGUCUGUUCAUUGUACAUCGUGU	Cleavage	1
miRX89-3p	MDP0000217621	1.5	11.395	1	23	2897	2919	GCACGAUGUACGAUGAACGGACA	UGUUCGUUUAUCGUAUAUCGUGC	Cleavage	1
miRX89-3p	MDP0000281635	1.5	23.206	1	23	43	65	GCACGAUGUACGAUGAACGGACA	YGUUCGUUCAUCGUAYAUCGUGU	Cleavage	1
miRX89-3p	MDP0000218088	1.5	20.914	1	23	53	75	GCACGAUGUACGAUGAACGGACA	UGUCUGUUCAUCAUACAUCGUGC	Translation	1
miRX89-3p	MDP0000300243	2	18.448	1	23	135	157	GCACGAUGUACGAUGAACGGACA	UGUCCGUUCAUCGUAUAUCGUAC	Cleavage	1
miRX89-3p	MDP0000162539	2	18.823	1	23	135	157	GCACGAUGUACGAUGAACGGACA	UGUCCGUUCAUCGUAUAUCGUAC	Cleavage	1
miRX89-3p	MDP0000223972	2	18.823	1	23	135	157	GCACGAUGUACGAUGAACGGACA	UGUCCGUUCAUCGUAUAUCGUAC	Cleavage	1
miRX89-3p	MDP0000380601	0.5	23.721	1	23	195	217	GCACGAUGUACGAUGAACGGACA	UAUUCGUUCAUCGUACAUCGUGC	Cleavage	1
miRX89-3p	MDP0000317594	1	15.155	1	23	2920	2942	GCACGAUGUACGAUGAACGGACA	UAUUCGUUCAUCRUACAUCGUGC	Cleavage	1
miRX89-3p	MDP0000169680	2	21.384	1	23	20	42	GCACGAUGUACGAUGAACGGACA	UGUCCGUUCAUUUUAUAUCGUGC	Translation	1
miRX89-3p	MDP0000176677	2.5	15.777	1	23	2401	2423	GCACGAUGUACGAUGAACGGACA	UGUUCGUUCAUCGUACAUCUUGU	Cleavage	1
miRX89-3p	MDP0000181188	2	15.532	1	23	1886	1908	GCACGAUGUACGAUGAACGGACA	UGUUCGUUCAUCAUAUAUCGUGC	Translation	1
miRX89-3p	MDP0000217837	2	14.008	1	23	1517	1539	GCACGAUGUACGAUGAACGGACA	UGUCCGUUCAUUUUAUAUCGUGC	Translation	1
miRX89-3p	MDP0000143531	1	11.704	1	23	895	917	GCACGAUGUACGAUGAACGGACA	UGACCGUUCAUCGUAUAUCGUGU	Cleavage	1
miRX89-3p	MDP0000359131	2	16.163	1	23	620	642	GCACGAUGUACGAUGAACGGACA	UGUCCGUUCAUCAUAUAUUGUGC	Translation	1
miRX89-3p	MDP0000252183	1	13.414	1	21	197	217	GCACGAUGUACGAUGAACGGA	UCCGUUCAUCGUAUAUUGUGC	Cleavage	1
miRX89-3p	MDP0000272599	1	13.236	1	21	1639	1659	GCACGAUGUACGAUGAACGGA	UCUGUUUAUCGUACAUCGUGC	Cleavage	1
miRX89-3p	MDP0000159795	2.5	18.245	1	23	82	104	GCACGAUGUACGAUGAACGGACA	UGUUAGUUCAUCGUAUAUCGUGU	Cleavage	1
miRX89-5p	MDP0000150532	0.5	23.009	1	23	89	111	UCCAUUCAUCGUAUAUCGUACGG	CCGUACGAUAUACGAUGGAUGGA	Cleavage	1
miRX89-5p	MDP0000281425	2	22.459	1	23	1192	1214	UCCAUUCAUCGUAUAUCGUACGG	CUGYACGAUAUACRAUGAAUGGU	Cleavage	1
miRX89-5p	MDP0000136383	2.5	11.37	1	23	143	165	UCCAUUCAUCGUAUAUCGUACGG	CCGUACRAUAUACGAUGAACRGA	Cleavage	1
miRX89-5p	MDP0000331069	2.5	9.838	1	23	52	74	UCCAUUCAUCGUAUAUCGUACGG	CCGUACAAUAUACGAUGAACGGA	Cleavage	1
miRX89-5p	MDP0000390049	2.5	15.04	1	23	52	74	UCCAUUCAUCGUAUAUCGUACGG	UCGUACGAUGUACGAUGAGCGGA	Cleavage	1
miRX89-5p	MDP0000126939	2.5	20.69	1	23	115	137	UCCAUUCAUCGUAUAUCGUACGG	CCGUAAGAUAUACGAUGAAUGAA	Cleavage	1
miRX89-5p	MDP0000198502	2.5	10.045	1	23	47	69	UCCAUUCAUCGUAUAUCGUACGG	CCGCACGAUAUACGAUGAAUGAA	Cleavage	1
miRX89-5p	MDP0000441945	2.5	14.447	1	23	37	59	UCCAUUCAUCGUAUAUCGUACGG	UCGUACGAUAUACCAUAAAUGGA	Translation	1
miRX89-5p	MDP0000746077	3	12.114	1	23	1385	1407	UCCAUUCAUCGUAUAUCGUACGG	CCGUACGAUAUACAAUGAACGGG	Translation	1
miRX90-3p	MDP0000319153	2.5	13.311	1	20	3651	3670	CGCUAUCCAUCCUGAGUUUC	GAAAAUCGGGAAGGAUAGCG	Translation	1
miRX91-3p	MDP0000498820	1	23.427	1	24	932	955	CCGCACGAUGUACAAUGAACGGCU	GGUCGAUCAUUGUACAUCGUGCGG	Cleavage	1
miRX91-3p	MDP0000257558	0.5	13.892	1	22	3163	3184	CCGCACGAUGUACAAUGAACGG	CUGUUCAUUGUACAUCGUGUGG	Cleavage	1
miRX91-3p	MDP0000643422	2	18.526	1	24	1078	1101	CCGCACGAUGUACAAUGAACGGCU	AGUCAUUCAUUGUGUAUCGUGCGG	Cleavage	1
miRX91-3p	MDP0000135455	2.5	16.608	1	24	11	34	CCGCACGAUGUACAAUGAACGGCU	AGUCGUUUAUUAUAUAUCGUGUGG	Cleavage	1
miRX91-3p	MDP0000169680	1.5	21.697	1	22	23	44	CCGCACGAUGUACAAUGAACGG	CCGUUCAUUUUAUAUCGUGCGG	Cleavage	1
miRX91-3p	MDP0000320612	1	16.718	1	22	12	33	CCGCACGAUGUACAAUGAACGG	UCAUUCAUUGUACAUCGUGCGG	Cleavage	1
miRX91-3p	MDP0000217837	1.5	13.394	1	22	1520	1541	CCGCACGAUGUACAAUGAACGG	CCGUUCAUUUUAUAUCGUGCGG	Cleavage	1
miRX91-3p	MDP0000272599	1.5	13.26	1	24	1638	1661	CCGCACGAUGUACAAUGAACGGCU	AUCUGUUUAUCGUACAUCGUGCGG	Cleavage	1
miRX91-3p	MDP0000922840	2	16.918	1	24	95	118	CCGCACGAUGUACAAUGAACGGCU	AACCGUUUAUUAUAUAUCGUGCGG	Cleavage	1
miRX91-3p	MDP0000341037	2	20.611	1	24	29	52	CCGCACGAUGUACAAUGAACGGCU	ACCCGUUCAUCGUAUAUCGURCGG	Cleavage	1
miRX91-3p	MDP0000149486	2	9.211	1	24	1250	1273	CCGCACGAUGUACAAUGAACGGCU	AUUUGUUCAUUGUAUAUCGUACGG	Cleavage	1
miRX91-3p	MDP0000217621	2	11.395	1	22	2900	2921	CCGCACGAUGUACAAUGAACGG	UCGUUUAUCGUAUAUCGUGCGG	Cleavage	1
miRX91-3p	MDP0000944874	2.5	17.664	1	22	102	123	CCGCACGAUGUACAAUGAACGG	CCGUUUAUUAUAUAUUGUGCGG	Cleavage	1
miRX91-3p	MDP0000307314	2.5	21.779	1	22	143	164	CCGCACGAUGUACAAUGAACGG	CCGUUCAUCGUACAUCGUACGG	Cleavage	1
miRX91-3p	MDP0000281635	2	23.939	1	22	46	67	CCGCACGAUGUACAAUGAACGG	UCGUUCAUCGUAYAUCGUGUGG	Cleavage	1
miRX91-3p	MDP0000247918	2.5	22.647	1	22	220	241	CCGCACGAUGUACAAUGAACGG	CCGUUCAUCGUACAUAGUGCGG	Cleavage	1
miRX91-3p	MDP0000235823	2	18.873	1	24	37	60	CCGCACGAUGUACAAUGAACGGCU	AUUUGUUCAUUAUACAUCGUGCGA	Cleavage	1
miRX91-5p	MDP0000150532	1	23.835	1	24	87	110	CCAUUCAUCGUAUAUCGUGCGAUA	KACCGUACGAUAUACGAUGGAUGG	Cleavage	1
miRX91-5p	MDP0000218088	2.5	24.969	1	23	140	162	CCAUUCAUCGUAUAUCGUGCGAU	AUCGCACGAUAUACGAUGAACGA	Cleavage	1
miRX91-5p	MDP0000198502	1	10.302	1	23	46	68	CCAUUCAUCGUAUAUCGUGCGAU	ACCGCACGAUAUACGAUGAAUGA	Cleavage	1
miRX91-5p	MDP0000276060	3	11.798	1	24	30	53	CCAUUCAUCGUAUAUCGUGCGAUA	UAUCGCACAAUGUACGAUGAACGG	Cleavage	1
miRX91-5p	MDP0000600058	3	15.631	1	23	19	41	CCAUUCAUCGUAUAUCGUGCGAU	AUCGUACGAUAUACGAUGAACGA	Cleavage	1
miRX91-5p	MDP0000380601	1.5	23.979	1	23	45	67	CCAUUCAUCGUAUAUCGUGCGAU	ACCGCACGAUAUACGAUGAACGG	Cleavage	1
miRX91-5p	MDP0000281425	1	21.612	1	23	1191	1213	CCAUUCAUCGUAUAUCGUGCGAU	ACUGYACGAUAUACRAUGAAUGG	Cleavage	1
miRX91-5p	MDP0000252183	2.5	12.962	1	23	282	304	CCAUUCAUCGUAUAUCGUGCGAU	AUCGCAAGAUAUAYRAUGAAUGR	Cleavage	1
miRX91-5p	MDP0000390049	3	15.005	1	23	51	73	CCAUUCAUCGUAUAUCGUGCGAU	AUCGUACGAUGUACGAUGAGCGG	Cleavage	1
miRX91-5p	MDP0000251020	2.5	10.979	1	23	15	37	CCAUUCAUCGUAUAUCGUGCGAU	AUCGCACAAUAUACGAUGAACGG	Cleavage	1
miRX91-5p	MDP0000441945	3	15.375	1	23	36	58	CCAUUCAUCGUAUAUCGUGCGAU	AUCGUACGAUAUACCAUAAAUGG	Translation	1
miRX91-5p	MDP0000603111	2.5	10.197	1	23	16	38	CCAUUCAUCGUAUAUCGUGCGAU	AYCACACGAUAUACGAUGAACGG	Cleavage	1
miRX91-5p	MDP0000148376	2.5	9.05	1	23	66	88	CCAUUCAUCGUAUAUCGUGCGAU	ACUGCACGAUAUACGAUGAAUAA	Cleavage	1
miRX92-3p	MDP0000270559	0.5	18.914	1	21	542	562	UUGAGGAUGCAUAGUUUUCAG	CUGAAAACUAUGCAUCUUCAA	Cleavage	1
miRX92-3p	MDP0000258248	0.5	18.914	1	21	542	562	UUGAGGAUGCAUAGUUUUCAG	CUGAAAACUAUGCAUCUUCAA	Cleavage	1
miRX92-3p	MDP0000620944	1	14.551	1	21	626	646	UUGAGGAUGCAUAGUUUUCAG	CUGAAMACUAUGCAUCUUCAA	Cleavage	1
miRX92-3p	MDP0000130702	1	16.022	1	21	533	553	UUGAGGAUGCAUAGUUUUCAG	CUGAAAACUACGCAUCCUCAA	Translation	1
miRX92-3p	MDP0000210537	1.5	16.245	1	21	539	559	UUGAGGAUGCAUAGUUUUCAG	CUGAAAACUAUGCAUCGUCAA	Cleavage	1
miRX92-3p	MDP0000502392	1.5	16.451	1	21	640	660	UUGAGGAUGCAUAGUUUUCAG	CUGAAAACUAUGCUUCUUCAA	Cleavage	1
miRX92-3p	MDP0000295586	1.5	16.944	1	21	539	559	UUGAGGAUGCAUAGUUUUCAG	CUGAAAACUAUGCUUCUUCAA	Cleavage	1
miRX92-3p	MDP0000257638	1	15.54	1	21	536	556	UUGAGGAUGCAUAGUUUUCAG	UUAAAAACUAUGCAUCCUCAA	Cleavage	1
miRX92-3p	MDP0000240977	3	18.266	1	21	1085	1105	UUGAGGAUGCAUAGUUUUCAG	CUGAAAACUAUGCAUCGUCCA	Cleavage	1
miRX92-3p	MDP0000287354	2	16.068	1	21	554	574	UUGAGGAUGCAUAGUUUUCAG	CGGAAAACUAUGCUUCCUCAA	Cleavage	1
miRX92-3p	MDP0000216402	3	15.061	1	21	90	110	UUGAGGAUGCAUAGUUUUCAG	CUGAAAGCAAUGCAUCCUUAU	Cleavage	1
miRX92-3p	MDP0000467988	2.5	13.738	1	21	557	577	UUGAGGAUGCAUAGUUUUCAG	CCGAAAACUAUGCUUUCUCAA	Cleavage	1
miRX92-3p	MDP0000692523	3	17.699	1	21	800	820	UUGAGGAUGCAUAGUUUUCAG	CUGAAAACUAUGCUUCUUCCA	Cleavage	1
miRX92-3p	MDP0000303496	2.5	18.28	1	21	542	562	UUGAGGAUGCAUAGUUUUCAG	CUGAAAACCAUGCUUCUUCAA	Cleavage	1
miRX92-3p	MDP0000196909	2.5	18.613	1	21	533	553	UUGAGGAUGCAUAGUUUUCAG	CUAAAACCUAUGCAUCUUCAA	Cleavage	1
miRX92-3p	MDP0000144433	3	15.509	1	20	940	959	UUGAGGAUGCAUAGUUUUCA	UGAGAACUAUGUAUCCUUGU	Cleavage	1
miRX92-3p	MDP0000516575	2.5	8.643	1	21	169	189	UUGAGGAUGCAUAGUUUUCAG	UUGAAAAAUAUUCAUCCUUAA	Translation	1
miRX92-3p	MDP0000239575	3	21.866	1	21	533	553	UUGAGGAUGCAUAGUUUUCAG	CUAGAACCUAUGCAUCUUCAA	Cleavage	1
miRX92-3p	MDP0000406860	2.5	12.353	1	21	1966	1986	UUGAGGAUGCAUAGUUUUCAG	UUGCAAAAUAUGCAUCCUUAA	Cleavage	1
miRX92-3p	MDP0000182032	3	18.175	1	21	2315	2335	UUGAGGAUGCAUAGUUUUCAG	CUGAAAAAUACKUAUCCUCAA	Translation	1
miRX92-5p	MDP0000167949	2	15.174	1	20	2970	2989	GAAAAUAAUGCAUCUUCAAC	GUUUGGGAUGCAUUAUUUUC	Cleavage	1
miRX93-5p	MDP0000120441	3	19.438	1	20	997	1016	UGUUGGCCCGGUUUCACUCA	UCAGUGGAACUGGGCUAGCA	Cleavage	1
miRX93-5p	MDP0000290847	3	19.438	1	20	1063	1082	UGUUGGCCCGGUUUCACUCA	UCAGUGGAACUGGGCUAGCA	Cleavage	1
miRX93-5p	MDP0000842286	3	16.531	1	20	1287	1306	UGUUGGCCCGGUUUCACUCA	UCAGUGGAACUGGGCUAGCA	Cleavage	1
miRX94-3p	MDP0000319153	2.5	13.311	1	20	3651	3670	CGCUAUCCAUCCUGAGUUUC	GAAAAUCGGGAAGGAUAGCG	Translation	1
miRX95-3p	MDP0000789642	3	13.194	1	20	1860	1879	CAUGUGCCCCUCUUCCCCAU	GUUGGGAAGAGGGGUGUAUG	Cleavage	1
miRX96a-3p	MDP0000671121	3	21.254	1	20	165	184	GAUCAUGUGGUAGCUUCACC	GGUGAAGCUGACACAUGACC	Translation	1
miRX96a-3p	MDP0000671120	3	21.254	1	20	761	780	GAUCAUGUGGUAGCUUCACC	GGUGAAGCUGACACAUGACC	Translation	1
miRX96a-3p	MDP0000772634	3	14.38	1	20	3585	3604	GAUCAUGUGGUAGCUUCACC	GGUGAAGUUUCCACAUGAGC	Translation	1
miRX96b-3p	MDP0000772634	3	16.08	1	21	3585	3605	AGAUCAUGUGGUAGCUUCACC	GGUGAAGUUUCCACAUGAGCU	Cleavage	1
miRX96b-3p	MDP0000809657	3	21.44	1	20	388	407	AGAUCAUGUGGUAGCUUCAC	GAGGUGCUGCCACAUGAUCU	Cleavage	1
miRX96b-5p	MDP0000285249	3	12.475	1	21	870	890	UGAAGCUGCCAGCAUGAUCUA	UGGGUUAUGGUGGCGGCUUCA	Cleavage	1
miRX96b-5p	MDP0000797220	3	20.656	1	20	4	23	UGAAGCUGCCAGCAUGAUCU	AGAUCAUGAUGGUGGCUUUG	Cleavage	1
miRX96b-5p	MDP0000286623	3	12.688	1	22	676	697	UGAAGCUGCCAGCAUGAUCUAA	UCAGAUUCUUUUGGCAGCUUCA	Cleavage	1
miRX97-5p	MDP0000545042	3	16.437	1	20	317	336	AGUUUGUGCGUGAAUCGAAC	GCUCGGUUCACCUACAAACU	Translation	1
miRX98-3p	MDP0000214162	1.5	15.338	1	24	1355	1378	AAUCUAAUGGUCAAGAGGAUGUCC	GUACACCCUCUUGACCGUUAGAUU	Cleavage	1
miRX98-3p	MDP0000620617	3	6.809	1	22	1086	1107	AAUCUAAUGGUCAAGAGGAUGU	AUAUCCUCUUGGACAUUAAAUU	Translation	1
miRX98-5p	MDP0000220480	2	17.146	1	24	18	41	ACACCCUCUUGACCGUUAGAUUGG	CAAAUCUAAUAGUUAAGAGGGUGU	Cleavage	1
miRX98-5p	MDP0000120611	3	9.42	1	22	177	198	ACACCCUCUUGACCGUUAGAUU	AAUCUAACGGUCAAGAAGAUGU	Cleavage	1
miRX98-5p	MDP0000280093	3	17.106	1	21	4027	4047	ACACCCUCUUGACCGUUAGAU	GUCUAGCGGAUACGAGGGUGU	Translation	1
miRX9a-5p	MDP0000589558	1.5	17.64	1	21	1292	1312	UUGACAGAAGAGAGUGAGCAC	GUGCUCGCUCUCUUCUGUCAU	Cleavage	1
miRX9a-5p	MDP0000249364	1	13.86	1	21	3014	3034	UUGACAGAAGAGAGUGAGCAC	GUGCUCUCUCUCUUCUGUCAA	Cleavage	1
miRX9a-5p	MDP0000155354	1	16.514	1	21	1436	1456	UUGACAGAAGAGAGUGAGCAC	GUGCUCUCUCUCUUCUGUCAA	Cleavage	1
miRX9a-5p	MDP0000322647	1	21.45	1	21	1307	1327	UUGACAGAAGAGAGUGAGCAC	GUGCUCUCUCUCUUCUGUCAA	Cleavage	1
miRX9a-5p	MDP0000119458	1.5	16.833	1	21	1328	1348	UUGACAGAAGAGAGUGAGCAC	GUGCUCUCUCUCUUCUGUCAG	Cleavage	1
miRX9a-5p	MDP0000246046	1.5	20.018	1	21	1322	1342	UUGACAGAAGAGAGUGAGCAC	GUGCUCUCUCUCUUCUGUCAG	Cleavage	1
miRX9a-5p	MDP0000263766	2	23.905	1	21	1256	1276	UUGACAGAAGAGAGUGAGCAC	GUGCUCUCUCUCUUCUGUCAU	Cleavage	1
miRX9a-5p	MDP0000778465	2	12.256	1	21	1379	1399	UUGACAGAAGAGAGUGAGCAC	GUGCUCUCUCUCUUCUGUCAU	Cleavage	1
miRX9a-5p	MDP0000255162	1	9.041	1	20	808	827	UUGACAGAAGAGAGUGAGCA	UGCUCCCUCUCUUCUGUCAA	Cleavage	1
miRX9a-5p	MDP0000538106	1	9.041	1	20	808	827	UUGACAGAAGAGAGUGAGCA	UGCUCCCUCUCUUCUGUCAA	Cleavage	1
miRX9a-5p	MDP0000209716	2.5	10.829	1	21	864	884	UUGACAGAAGAGAGUGAGCAC	GAGCUCGCUUUCUUUUGUCAA	Cleavage	1
miRX9a-5p	MDP0000156994	2	19.89	1	20	908	927	UUGACAGAAGAGAGUGAGCA	UGCUCCCUCUCUUCUGUCAU	Cleavage	1
miRX9a-5p	MDP0000276433	3	12.247	1	21	1809	1829	UUGACAGAAGAGAGUGAGCAC	GAGUUCGCUUUCUUUUGUCAA	Cleavage	1
miRX9a-5p	MDP0000380605	3	12.577	1	21	963	983	UUGACAGAAGAGAGUGAGCAC	GAGUUCGCUUUCUUUUGUCAA	Cleavage	1
miRX9a-5p	MDP0000142582	3	18.763	1	21	1082	1102	UUGACAGAAGAGAGUGAGCAC	GUGCUCUCUAUCUUCUGUCAU	Cleavage	1
miRX9a-5p	MDP0000280573	2.5	23.294	1	20	48	67	UUGACAGAAGAGAGUGAGCA	UGCUCAAUCUUUUUUGUCAG	Cleavage	1
miRX9a-5p	MDP0000349942	3	22.442	1	21	591	611	UUGACAGAAGAGAGUGAGCAC	GAGCUCACUCGCUUCUGUUGA	Translation	1
miRX9a-5p	MDP0000140372	2.5	5.371	1	20	148	167	UUGACAGAAGAGAGUGAGCA	UUCCCACUCUCUUCUGUCAG	Cleavage	1
miRX9a-5p	MDP0000922473	2.5	19.419	1	20	765	784	UUGACAGAAGAGAGUGAGCA	UGCUGACACUCUUUUGUCAA	Cleavage	1
miRX9a-3p	MDP0000226948	3	8.374	1	23	407	429	GCUCAUGUCUCUUUCUGUCAGCU	AGUUGAUAGAGAGAGACAGGGGC	Cleavage	1
miRX9a-3p	MDP0000200646	3	14.336	1	23	284	306	GCUCAUGUCUCUUUCUGUCAGCU	AGUUGAGAGAGAGAGAGAUGAGC	Cleavage	1
miRX9a-3p	MDP0000590023	2.5	10.554	1	21	700	720	GCUCAUGUCUCUUUCUGUCAG	UUGGUAGAGAGAGACAUGAGA	Cleavage	1
miRX9a-3p	MDP0000759010	3	10.527	1	23	1253	1275	GCUCAUGUCUCUUUCUGUCAGCU	AGAUGAAAGAGAGAGAUGUGAGU	Cleavage	1
miRX9a-3p	MDP0000256999	3	20.584	1	20	229	248	GCUCAUGUCUCUUUCUGUCA	GGACAGAAAGGGACGUGAGG	Cleavage	1
miRX9a-3p	MDP0000640923	3	13.171	1	20	1094	1113	GCUCAUGUCUCUUUCUGUCA	UGAUAGGGAGGGACAUGAGG	Cleavage	1
miRX9a-3p	MDP0000156392	3	20.929	1	23	133	155	GCUCAUGUCUCUUUCUGUCAGCU	GGRAGGAAGAAAGAGACAUGGGC	Cleavage	1
miRX9b-3p	MDP0000226948	3	8.374	1	22	408	429	GCUCAUGUCUCUUUCUGUCAGC	GUUGAUAGAGAGAGACAGGGGC	Cleavage	1
miRX9b-3p	MDP0000590023	2.5	10.554	1	21	700	720	GCUCAUGUCUCUUUCUGUCAG	UUGGUAGAGAGAGACAUGAGA	Cleavage	1
miRX9b-3p	MDP0000200646	3	14.336	1	22	285	306	GCUCAUGUCUCUUUCUGUCAGC	GUUGAGAGAGAGAGAGAUGAGC	Cleavage	1
miRX9b-3p	MDP0000256999	3	20.584	1	20	229	248	GCUCAUGUCUCUUUCUGUCA	GGACAGAAAGGGACGUGAGG	Cleavage	1
miRX9b-3p	MDP0000640923	3	13.171	1	20	1094	1113	GCUCAUGUCUCUUUCUGUCA	UGAUAGGGAGGGACAUGAGG	Cleavage	1
miRX9b-3p	MDP0000124042	3	16.155	1	22	226	247	GCUCAUGUCUCUUUCUGUCAGC	GAUGACUGAAAGAGAUAUCAGC	Cleavage	1
miRX9b-3p	MDP0000156392	3	20.929	1	20	136	155	GCUCAUGUCUCUUUCUGUCA	AGGAAGAAAGAGACAUGGGC	Cleavage	1
miRX9b-3p	MDP0000759010	3	10.527	1	22	1254	1275	GCUCAUGUCUCUUUCUGUCAGC	GAUGAAAGAGAGAGAUGUGAGU	Cleavage	1
miRX9b-3p	MDP0000281058	3	15.799	1	20	713	732	GCUCAUGUCUCUUUCUGUCA	UGACAAGAAGAGAGAUGAGC	Cleavage	1
miRX1-3p	MDP0000517554	2.5	9.616	1	23	717	739	UUUCAUCCAACGAUCCUUGUGUC	GACACGUGGAUCUUUGGAUGAAA	Translation	1
miRX1-3p	MDP0000257646	3	17.054	1	22	4336	4357	UUUCAUCCAACGAUCCUUGUGU	GCACUAGGGGCGUUGGAUGAGA	Cleavage	1
miRX1-5p	MDP0000175278	2	19.063	1	21	431	451	ACACGAGGACCGUUGGAUGAA	UUCAUCUUACGGUCUUCGUGU	Cleavage	1
miRX1-5p	MDP0000167560	2.5	18.38	1	20	708	727	ACACGAGGACCGUUGGAUGA	CCAUCCAAAGGUCCUUGUGU	Cleavage	1
miRX10-3p	MDP0000141593	1.5	18.154	1	20	1627	1646	AUAGAUAUCAAACUCGAAUU	AAUUCGAGUUAGAUAUCUGU	Translation	1
miRX10-3p	MDP0000175065	3	12.068	1	23	884	906	AUAGAUAUCAAACUCGAAUUGCC	GACAAUUUGAGUUUUGUAUUUGU	Translation	1
miRX10-3p	MDP0000198097	3	16.432	1	21	174	194	AUAGAUAUCAAACUCGAAUUG	CAGUUUGAAUGUGAUAUCUAU	Translation	1
miRX10-5p	MDP0000139060	1	14.531	1	23	2275	2297	AAAAUUUGAGUGUGAUUCUAACA	UAUUAGCAUCACACUCAAAUUUU	Cleavage	1
miRX10-5p	MDP0000232618	3	18.902	1	22	828	849	AAAAUUUGAGUGUGAUUCUAAC	GUUUGGAUCGUACUCAGAUUUU	Cleavage	1
miRX10-5p	MDP0000398938	2	6.611	1	21	57	77	AAAAUUUGAGUGUGAUUCUAA	UUGGUAUUACACUCAAAUUUU	Cleavage	1
miRX10-5p	MDP0000141330	2.5	12.175	1	23	193	215	AAAAUUUGAGUGUGAUUCUAACA	UGAUUGAAUCACACUCUAAUUUU	Cleavage	1
miRX10-5p	MDP0000289322	3	11.329	1	21	2372	2392	AAAAUUUGAGUGUGAUUCUAA	UUAGAGUUACAGUUAAGUUUU	Translation	1
miRX10-5p	MDP0000520482	3	11.989	1	23	1872	1894	AAAAUUUGAGUGUGAUUCUAACA	UUUUAGCAUUACCCUUAAAUUUU	Translation	1
miRX10-5p	MDP0000468843	3	12.524	1	21	682	702	AAAAUUUGAGUGUGAUUCUAA	UUGGAGUAAAACUCAAAUUUU	Cleavage	1
miRX100-5p	MDP0000893157	3	18.388	1	20	98	117	GGACUUAGUUGCUCGGUGAG	AUUAUUGAGCAACUAGGUCC	Cleavage	1
miRX100-5p	MDP0000210290	3	15.701	1	20	1073	1092	GGACUUAGUUGCUCGGUGAG	AUUAUUGAGCAACUAGGUCC	Cleavage	1
miRX102-3p	MDP0000137138	1.5	11.672	1	20	167	186	ACCGUGUUUUUCUGUAUAAA	UUUAUACAGUAAAAUACGGU	Translation	1
miRX102-3p	MDP0000238679	2.5	20.447	1	20	208	227	ACCGUGUUUUUCUGUAUAAA	GUUAUACGGAAAAGCGCGGU	Cleavage	1
miRX102-3p	MDP0000266605	2.5	15.743	1	20	146	165	ACCGUGUUUUUCUGUAUAAA	UAUAUACAGAAGAGCAUGGU	Cleavage	1
miRX102-3p	MDP0000256392	3	11.115	1	20	1546	1566	ACCGU-GUUUUUCUGUAUAAA	UUUAUACAGAAAAACGAUGGU	Cleavage	1
miRX102-3p	MDP0000627768	3	14.597	1	20	506	525	ACCGUGUUUUUCUGUAUAAA	UUUAUGAAGGAAGAUACGGU	Cleavage	1
miRX102-3p	MDP0000376256	3	19.5	1	20	134	153	ACCGUGUUUUUCUGUAUAAA	UUUAUAUAAAGAAACGUGGU	Cleavage	1
miRX102-3p	MDP0000245535	3	16.445	1	20	939	958	ACCGUGUUUUUCUGUAUAAA	UUUCUAUGGAAAAAUAUGGU	Cleavage	1
miRX102-3p	MDP0000647876	3	16.445	1	20	2822	2841	ACCGUGUUUUUCUGUAUAAA	UUUCUAUGGAAAAAUAUGGU	Cleavage	1
miRX103-3p	MDP0000210699	1	11.712	1	24	54	77	GAAAAUGAGUGUCGCAAAUCAAUG	CAUUGAUUUGUGACAUUCAUUUUC	Cleavage	1
miRX103-3p	MDP0000811472	1	15.217	1	24	30	53	GAAAAUGAGUGUCGCAAAUCAAUG	UAUUGAUUUGCGAUACUUAUUUUC	Cleavage	1
miRX103-3p	MDP0000139190	2	16.674	1	24	700	723	GAAAAUGAGUGUCGCAAAUCAAUG	CAUUGAUUUGCGACAUCUAUUUUC	Cleavage	1
miRX103-3p	MDP0000235722	2.5	13.033	1	24	265	288	GAAAAUGAGUGUCGCAAAUCAAUG	CGUUGAUUUGCGACAUUCAAUUUU	Cleavage	1
miRX103-3p	MDP0000249377	0.5	13.329	1	21	37	57	GAAAAUGAGUGUCGCAAAUCA	UGAUUUGCGACACUUAUUUUC	Cleavage	1
miRX103-3p	MDP0000209181	2.5	10.588	1	24	1668	1691	GAAAAUGAGUGUCGCAAAUCAAUG	CAUUGAUUUACGACACUAAUUUUC	Cleavage	1
miRX103-3p	MDP0000182377	1.5	13.841	1	24	718	741	GAAAAUGAGUGUCGCAAAUCAAUG	UGUUGAUUUACGACAUUCAUUUUC	Cleavage	1
miRX103-3p	MDP0000282180	3	13.128	1	24	830	853	GAAAAUGAGUGUCGCAAAUCAAUG	CAUUGAUUUGCGAUACCCAAUUUC	Cleavage	1
miRX103-3p	MDP0000021756	3	6.587	1	24	708	731	GAAAAUGAGUGUCGCAAAUCAAUG	CAUUGAUUUGCUGCACUAAUUUUC	Cleavage	1
miRX103-3p	MDP0000156542	3	13.427	1	24	49	72	GAAAAUGAGUGUCGCAAAUCAAUG	CAUUAAUUUGUGACACCCAUUUUU	Cleavage	1
miRX103-3p	MDP0000361395	3	17.119	1	22	419	440	GAAAAUGAGUGUCGCAAAUCAA	UUGAUUCGUGACACUCAAUUUC	Cleavage	1
miRX103-3p	MDP0000428065	3	15.971	1	21	418	438	GAAAAUGAGUGUCGCAAAUCA	UGGUUUGCGGUAGUCAUUUUU	Translation	1
miRX103-5p	MDP0000173903	2.5	16.08	1	23	814	836	UUGGUGCAGGACACUCUUUUUCC	GGGAAAGGAUUGUUUUGCACCAA	Cleavage	1
miRX103-5p	MDP0000297576	3	20.693	1	23	1314	1336	UUGGUGCAGGACACUCUUUUUCC	GGAAAAAGAGCGUUCAGUACCAA	Cleavage	1
miRX103-5p	MDP0000250118	3	19.252	1	22	1842	1863	UUGGUGCAGGACACUCUUUUUC	GAAGAAGAGGGUUCUGUACCGA	Cleavage	1
miRX103-5p	MDP0000271764	3	16.879	1	22	298	319	UUGGUGCAGGACACUCUUUUUC	GAAAUGGAGUGUCCUCCACCAA	Cleavage	1
miRX103-5p	MDP0000651634	2.5	21.538	1	22	1005	1026	UUGGUGCAGGACACUCUUUUUC	GUGGAAGAGUGAUCUGCACCAA	Translation	1
miRX105-5p	MDP0000226270	3	17.263	1	21	1179	1199	GUUCCCUUGACCACUUCAUUG	CGAUGAAAUCGUCAAGGGAAU	Cleavage	1
miRX105-5p	MDP0000147669	3	18.473	1	21	2334	2354	GUUCCCUUGACCACUUCAUUG	CAAUGAGCUGGUGAAGGGAAU	Translation	1
miRX105-5p	MDP0000836948	3	18.072	1	21	294	314	GUUCCCUUGACCACUUCAUUG	CAACGAAAUGGGCAAGGGAAC	Translation	1
miRX105-5p	MDP0000291818	2.5	17.627	1	21	1794	1815	GUUCCCUUGACCA-CUUCAUUG	CCAUGAAGCUGGUCAAGGGAAU	Cleavage	1
miRX106-3p	MDP0000732978	1.5	12.553	1	21	244	264	CAGAAGUGUUUGGGGGAACUC	GAGUUCCCCCAAACACUUCAG	Cleavage	1
miRX106-3p	MDP0000568991	2.5	23.339	1	21	490	510	CAGAAGUGUUUGGGGGAACUC	GUGUUCCUCCAGGCACUUCUG	Cleavage	1
miRX106-3p	MDP0000880187	3	24.367	1	20	1236	1255	CAGAAGUGUUUGGGGGAACU	UGUUUUCUCGAACACUUCUG	Cleavage	1
miRX106-3p	MDP0000488258	3	5.989	1	20	212	231	CAGAAGUGUUUGGGGGAACU	AGUUCCCCCAUAUAUUUCUC	Translation	1
miRX106-3p	MDP0000251954	3	5.989	1	20	946	965	CAGAAGUGUUUGGGGGAACU	AGUUCCCCCAUAUAUUUCUC	Translation	1
miRX106-5p	MDP0000226270	3	17.263	1	21	1179	1199	GUUCCCUUGACCACUUCAUUG	CGAUGAAAUCGUCAAGGGAAU	Cleavage	1
miRX106-5p	MDP0000147669	3	18.473	1	21	2334	2354	GUUCCCUUGACCACUUCAUUG	CAAUGAGCUGGUGAAGGGAAU	Translation	1
miRX106-5p	MDP0000836948	3	18.072	1	21	294	314	GUUCCCUUGACCACUUCAUUG	CAACGAAAUGGGCAAGGGAAC	Translation	1
miRX106-5p	MDP0000291818	2.5	17.627	1	21	1794	1815	GUUCCCUUGACCA-CUUCAUUG	CCAUGAAGCUGGUCAAGGGAAU	Cleavage	1
miRX107-3p	MDP0000732978	1.5	12.553	1	21	244	264	UUGAAGUGUUUGGGGAAACUC	GAGUUCCCCCAAACACUUCAG	Cleavage	1
miRX107-3p	MDP0000301372	2	19.647	1	21	394	414	UUGAAGUGUUUGGGGAAACUC	GGGUUUCCCCCAACACUUCGA	Translation	1
miRX107-3p	MDP0000312058	3	9.239	1	21	63	83	UUGAAGUGUUUGGGGAAACUC	GAUUUUCCCCAAAUACUUUAC	Cleavage	1
miRX107-3p	MDP0000215947	3	8.994	1	21	236	256	UUGAAGUGUUUGGGGAAACUC	GAUUUUCCCCAAAUACUUUAC	Cleavage	1
miRX107-3p	MDP0000294597	2.5	17.397	1	20	1104	1123	UUGAAGUGUUUGGGGAAACU	AGUUUUCUCAAGCAUUUUAA	Cleavage	1
miRX107-3p	MDP0000149560	3	10.767	1	21	1236	1256	UUGAAGUGUUUGGGGAAACUC	GAGUUUGUUCAAAUGCUUCAA	Cleavage	1
miRX107-3p	MDP0000247737	2	9.615	1	20	1279	1299	UUGAAGUGUUUGG-GGAAACU	AGUUUCCUCCAAACACUUCAA	Cleavage	1
miRX107-3p	MDP0000258416	3	16.721	1	20	912	931	UUGAAGUGUUUGGGGAAACU	AGUUUUCUCGAGCAUUUUAA	Cleavage	1
miRX107-3p	MDP0000269776	2	8.718	1	20	3079	3098	UUGAAGUGUUUGGGGAAACU	AGUAUCACCAAACACUUCAA	Cleavage	1
miRX107-5p	MDP0000226270	3	17.263	1	21	1179	1199	GUUCCCUUGACCACUUCAUUG	CGAUGAAAUCGUCAAGGGAAU	Cleavage	1
miRX107-5p	MDP0000147669	3	18.473	1	21	2334	2354	GUUCCCUUGACCACUUCAUUG	CAAUGAGCUGGUGAAGGGAAU	Translation	1
miRX107-5p	MDP0000836948	3	18.072	1	21	294	314	GUUCCCUUGACCACUUCAUUG	CAACGAAAUGGGCAAGGGAAC	Translation	1
miRX107-5p	MDP0000291818	2.5	17.627	1	21	1794	1815	GUUCCCUUGACCA-CUUCAUUG	CCAUGAAGCUGGUCAAGGGAAU	Cleavage	1
miRX108-3p	MDP0000201355	3	11.005	1	23	6	28	UUUCAAAUACCCAGAUCUUCGAA	UUUGUAGAUUUGGUUGUUUGAAA	Translation	1
miRX108-3p	MDP0000168366	3	13.28	1	23	177	199	UUUCAAAUACCCAGAUCUUCGAA	UUCUAAGAUAUGAGUAUUUGAAA	Translation	1
miRX108-3p	MDP0000687154	2	13.903	1	23	359	381	UUUCAAAUACCCAGAUCUUCGAA	UUAGAAGAUGUGGGUUUUUGAAA	Cleavage	1
miRX108-3p	MDP0000162300	2.5	19.452	1	23	1889	1911	UUUCAAAUACCCAGAUCUUCGAA	UUGGGAGAUUUGGGAAUUUGGAA	Translation	1
miRX108-3p	MDP0000507401	2.5	20.742	1	23	1634	1656	UUUCAAAUACCCAGAUCUUCGAA	UUGGGAGAUUUGGGAAUUUGGAA	Translation	1
miRX108-3p	MDP0000776092	3	14.38	1	23	2238	2260	UUUCAAAUACCCAGAUCUUCGAA	UUGGACGUUUUGGGUAUUUGAAG	Cleavage	1
miRX109-3p	MDP0000357985	1.5	15.364	1	24	543	566	AGUGUAGAAUGAGAAUUUUGGAAU	AUUCCAAAAUUUUUAUUUUACACU	Cleavage	1
miRX109-3p	MDP0000218786	2	10.924	1	24	1370	1393	AGUGUAGAAUGAGAAUUUUGGAAU	AUUUCAAAAAUUUCAUUUUACACU	Cleavage	1
miRX109-3p	MDP0000477317	2.5	12.546	1	24	81	104	AGUGUAGAAUGAGAAUUUUGGAAU	AUUCUAAAAAUUUCAUUCUAUACU	Cleavage	1
miRX109-3p	MDP0000171942	2.5	11.115	1	24	1110	1133	AGUGUAGAAUGAGAAUUUUGGAAU	AUUCCAAAAAUCUCAUUCUAGACU	Cleavage	1
miRX109-3p	MDP0000656257	2	10.21	1	24	52	75	AGUGUAGAAUGAGAAUUUUGGAAU	AUUUCAAAAAUCUUAUUUUACACU	Cleavage	1
miRX109-3p	MDP0000306361	3	9.271	1	24	2997	3020	AGUGUAGAAUGAGAAUUUUGGAAU	AUUCCAAAAAUCUCAUUUUGCACC	Cleavage	1
miRX109-3p	MDP0000474625	3	21.18	1	24	1235	1258	AGUGUAGAAUGAGAAUUUUGGAAU	AUUCUAAAAAUCUCAUUCAACACU	Cleavage	1
miRX109-3p	MDP0000310179	1	13.257	1	22	106	127	AGUGUAGAAUGAGAAUUUUGGA	UUCAAAAAUCUCAUUCUACACU	Cleavage	1
miRX109-3p	MDP0000839311	1.5	20.586	1	24	857	880	AGUGUAGAAUGAGAAUUUUGGAAU	ACUCCAAAAAUCUCAUUCUAUACU	Cleavage	1
miRX109-3p	MDP0000165778	1.5	23.364	1	24	839	862	AGUGUAGAAUGAGAAUUUUGGAAU	ACUCCAAAAAUCUCAUUCUAUACU	Cleavage	1
miRX109-3p	MDP0000447589	2	14.12	1	23	1648	1670	AGUGUAGAAUGAGAAUUUUGGAA	UUUCAAAAAUCUCAUUUUGCACU	Cleavage	1
miRX109-3p	MDP0000370644	1.5	22.035	1	24	1727	1750	AGUGUAGAAUGAGAAUUUUGGAAU	ACUUCAAAAAUUUCAUUCUACACU	Cleavage	1
miRX109-3p	MDP0000470237	2	19.839	1	24	1521	1544	AGUGUAGAAUGAGAAUUUUGGAAU	ACUCCAAAAAUCUCAUUYUACAYU	Cleavage	1
miRX109-3p	MDP0000244622	2	9.669	1	22	106	127	AGUGUAGAAUGAGAAUUUUGGA	UYCAAAARUCUCAUUCUGUACU	Cleavage	1
miRX109-5p	MDP0000656178	2.5	12.866	1	24	2265	2288	UUCAAAAAUCUCAUUAUACACUCC	GGAGURUAGAAURAGAUUUUUGGA	Cleavage	1
miRX109-5p	MDP0000470237	2.5	21.772	1	24	1584	1607	UUCAAAAAUCUCAUUAUACACUCC	GGAGUGUAGAAUGAGAUUUUUAAA	Cleavage	1
miRX109-5p	MDP0000556126	1	10.301	1	24	48	71	UUCAAAAAUCUCAUUAUACACUCC	GAAGUGUAGAAUGAGAUUUUUGAA	Cleavage	1
miRX109-5p	MDP0000227289	2	9.854	1	23	16	38	UUCAAAAAUCUCAUUAUACACUC	GAGUGUAGAAUGAGWUUUUUGGA	Cleavage	1
miRX109-5p	MDP0000282628	2.5	11.052	1	24	12	35	UUCAAAAAUCUCAUUAUACACUCC	GGAGUGUCAAAUGAGAUUUUUGGA	Cleavage	1
miRX109-5p	MDP0000279744	2	12.172	1	24	34	57	UUCAAAAAUCUCAUUAUACACUCC	GGAAUGUAGAAUAAGAUUUUUGAA	Cleavage	1
miRX109-5p	MDP0000225264	3	11.373	1	24	14	37	UUCAAAAAUCUCAUUAUACACUCC	GGAGUGCAAAAUGAGAAUUUUGAA	Cleavage	1
miRX11-5p	MDP0000136541	3	24.262	1	21	1363	1383	GUGAUAUUGGUUUUGGCUCAU	AUGAGCCAGAACCAAUGUUGG	Cleavage	1
miRX11-5p	MDP0000146675	3	24.262	1	21	1363	1383	GUGAUAUUGGUUUUGGCUCAU	AUGAGCCAGAACCAAUGUUGG	Cleavage	1
miRX11-5p	MDP0000534726	3	14.446	1	21	70	90	GUGAUAUUGGUUUUGGCUCAU	AUGUGCUAUAACUAAUAUCAC	Cleavage	1
miRX11-5p	MDP0000262716	2.5	21.143	1	20	758	777	GUGAUAUUGGUUUUGGCUCA	UGUACCAAAACCAAUGUCAC	Cleavage	1
miRX110-3p	MDP0000759375	0	21.21	1	24	1119	1142	CCGCACGAUAUACGAUGAACGAAU	AUCCGUUCAUCGUAUAUCGUGCGG	Cleavage	1
miRX110-3p	MDP0000281231	1.5	14.477	1	24	3314	3337	CCGCACGAUAUACGAUGAACGAAU	AUYCRUUCAUCGUAYAUYGUGCGG	Cleavage	1
miRX110-3p	MDP0000316929	1.5	18.757	1	24	2483	2506	CCGCACGAUAUACGAUGAACGAAU	AUUCGUUCAUCGUACAUCGUGUGG	Translation	1
miRX110-3p	MDP0000311924	2	19.484	1	24	75	98	CCGCACGAUAUACGAUGAACGAAU	GUUCGUUUAUCGUGUAUCGUGCGA	Cleavage	1
miRX110-3p	MDP0000315273	2	16.814	1	24	75	98	CCGCACGAUAUACGAUGAACGAAU	GUUCGUUUAUCGUGUAUCGUGCGA	Cleavage	1
miRX110-3p	MDP0000280673	1	15.947	1	22	38	59	CCGCACGAUAUACGAUGAACGA	UCGUUCAUCGUAUAUCGUGCGA	Cleavage	1
miRX110-3p	MDP0000243650	1	12.269	1	24	1776	1799	CCGCACGAUAUACGAUGAACGAAU	RUYCGUUCAUCAUAUAUCGUGCGG	Cleavage	1
miRX110-3p	MDP0000433544	2.5	20.45	1	24	127	150	CCGCACGAUAUACGAUGAACGAAU	AUUCGUUCAUUGUAUAUYGUGCAG	Cleavage	1
miRX110-3p	MDP0000540157	0.5	16.526	1	24	2789	2812	CCGCACGAUAUACGAUGAACGAAU	GUCUGUUCAUCGUAUAUCGUGUGG	Cleavage	1
miRX110-3p	MDP0000304966	1.5	13.977	1	24	1237	1260	CCGCACGAUAUACGAUGAACGAAU	AUYUGUUUAUCGUACAUCGUGCGG	Translation	1
miRX110-3p	MDP0000274606	2.5	16.039	1	24	976	999	CCGCACGAUAUACGAUGAACGAAU	AUYCGUUCAUCGUAUAUCRAGCRG	Cleavage	1
miRX110-3p	MDP0000952177	1	10.833	1	24	786	809	CCGCACGAUAUACGAUGAACGAAU	GUCCRUUCAUCGUAYAUCGUGCGG	Cleavage	1
miRX110-5p	MDP0000393985	3	19.427	1	24	285	308	CGGUUCAUCGUACAUCGUACGGUC	RACYGUAYGAUGUACGAUGAACGA	Cleavage	1
miRX110-5p	MDP0000174619	2.5	15.789	1	24	2	25	CGGUUCAUCGUACAUCGUACGGUC	GACUGCACGAUGUACGAUGAACGG	Cleavage	1
miRX110-5p	MDP0000546892	2.5	11.673	1	24	45	68	CGGUUCAUCGUACAUCGUACGGUC	GACUGCACGAUGUACGAUGAACGG	Cleavage	1
miRX110-5p	MDP0000368591	2.5	16.509	1	24	292	315	CGGUUCAUCGUACAUCGUACGGUC	GACUGCACGAUGUACAAUGAACUG	Translation	1
miRX110-5p	MDP0000224150	3	21.14	1	24	52	75	CGGUUCAUCGUACAUCGUACGGUC	GACUGUACGAUGCACGAUGAAUGG	Cleavage	1
miRX110-5p	MDP0000822956	1.5	12.111	1	23	795	817	CGGUUCAUCGUACAUCGUACGGU	ACAGUACGAUAUACGAUGAACUG	Cleavage	1
miRX110-5p	MDP0000286390	3	17.077	1	23	74	96	CGGUUCAUCGUACAUCGUACGGU	ACCGCAUGAUGUACGAUGAACGG	Cleavage	1
miRX110-5p	MDP0000229306	3	22.774	1	23	221	243	CGGUUCAUCGUACAUCGUACGGU	ACCGCACGAUGUACGAUGAAUGG	Cleavage	1
miRX110-5p	MDP0000225540	3	8.079	1	23	67	89	CGGUUCAUCGUACAUCGUACGGU	ACUGCAUGAUGUACGAUGAACGG	Cleavage	1
miRX110-5p	MDP0000300955	2.5	10.445	1	23	90	112	CGGUUCAUCGUACAUCGUACGGU	AUUGCACGAUGUACGAUGAACGG	Cleavage	1
miRX110-5p	MDP0000446336	2.5	10.201	1	23	90	112	CGGUUCAUCGUACAUCGUACGGU	AUUGCACGAUGUACGAUGAACGG	Cleavage	1
miRX111-3p	MDP0000252231	1	17.285	1	22	8368	8389	UCAAAUUUCAAGAGUCUGGAUU	AAUCCGRACUCUUGAAAUUUGA	Cleavage	1
miRX111-3p	MDP0000119386	2	17.144	1	24	978	1001	UCAAAUUUCAAGAGUCUGGAUUAU	AUGAUCCGGGCUAUUGAAAUUUGA	Cleavage	1
miRX111-3p	MDP0000306009	2	16.506	1	23	686	708	UCAAAUUUCAAGAGUCUGGAUUA	UAAUCUAAAYUCUUGAAAUUUGA	Cleavage	1
miRX111-3p	MDP0000318324	2.5	23.787	1	24	44	67	UCAAAUUUCAAGAGUCUGGAUUAU	AUGAUCCGGGYUAUUGAAAUUUGA	Cleavage	1
miRX111-3p	MDP0000318325	2.5	14.43	1	24	1584	1607	UCAAAUUUCAAGAGUCUGGAUUAU	AUGAUCCGGGYUAUUGAAAUUUGA	Cleavage	1
miRX111-3p	MDP0000572781	1.5	20.712	1	24	55	78	UCAAAUUUCAAGAGUCUGGAUUAU	ACAAUCCGCACUCUUGAAAUUUGA	Cleavage	1
miRX111-3p	MDP0000218166	2	15.552	1	22	84	105	UCAAAUUUCAAGAGUCUGGAUU	AAUUCGGACUUUUGGAAUUUGA	Cleavage	1
miRX111-3p	MDP0000203695	2.5	24.575	1	24	122	145	UCAAAUUUCAAGAGUCUGGAUUAU	AUGAUCCUGACYGUUGAAAUUUGA	Cleavage	1
miRX111-3p	MDP0000794484	3	12.572	1	23	1483	1505	UCAAAUUUCAAGAGUCUGGAUUA	UAAUCUGGAUUUUUAAAAUUUGA	Translation	1
miRX111-3p	MDP0000289473	3	21.737	1	24	27	50	UCAAAUUUCAAGAGUCUGGAUUAU	AUGAUCUGGACCAUUGAAAUUUGA	Cleavage	1
miRX111-3p	MDP0000212765	3	21.575	1	24	956	979	UCAAAUUUCAAGAGUCUGGAUUAU	AUAGUUCAUACUCUUCAAAUUUGG	Translation	1
miRX111-3p	MDP0000908231	3	21.314	1	24	1035	1058	UCAAAUUUCAAGAGUCUGGAUUAU	AUGGUGCAGACUUUUGGAGUUUGG	Cleavage	1
miRX111-3p	MDP0000182835	3	24.045	1	24	91	114	UCAAAUUUCAAGAGUCUGGAUUAU	GUAAUCCGAGGUCUUGAAAUUUGA	Cleavage	1
miRX111-3p	MDP0000352079	2	9.824	1	24	666	689	UCAAAUUUCAAGAGUCUGGAUUAU	AAGAUUCAUACUUUUGAAAUUUGA	Cleavage	1
miRX111-3p	MDP0000193377	2.5	15.943	1	22	852	873	UCAAAUUUCAAGAGUCUGGAUU	AAUUUGGACCCUUGAAAUUUGA	Cleavage	1
miRX111-5p	MDP0000178304	1.5	18.909	1	24	52	75	AAUCCGGACUCUUGAAAUUUGAUC	GAUCAAAUUUCAAAAGUCUGGAUU	Translation	1
miRX111-5p	MDP0000194046	1.5	18.909	1	24	52	75	AAUCCGGACUCUUGAAAUUUGAUC	GAUCAAAUUUCAAAAGUCUGGAUU	Translation	1
miRX111-5p	MDP0000141124	2	14.077	1	24	105	128	AAUCCGGACUCUUGAAAUUUGAUC	GAUCAAAUUUCAAAGGUCYGGAUU	Translation	1
miRX111-5p	MDP0000362305	1.5	20.187	1	23	190	212	AAUCCGGACUCUUGAAAUUUGAU	AUUAAAUUUCAAGAGUCUGGAUC	Cleavage	1
miRX111-5p	MDP0000380032	1.5	12.92	1	23	53	75	AAUCCGGACUCUUGAAAUUUGAU	AUCAAAUUUCAAAAGUCYGGAUU	Translation	1
miRX111-5p	MDP0000558542	2.5	19.694	1	24	48	71	AAUCCGGACUCUUGAAAUUUGAUC	GAUCAAAUUUCAAUGGUCCGGAUC	Translation	1
miRX111-5p	MDP0000172380	2	11.614	1	23	99	121	AAUCCGGACUCUUGAAAUUUGAU	AUCAAAUUUCAAUAGUCCGGAUA	Translation	1
miRX111-5p	MDP0000143696	2	11.429	1	23	99	121	AAUCCGGACUCUUGAAAUUUGAU	AUCAAAUUUCAAUAGUCCGGAUA	Translation	1
miRX111-5p	MDP0000306009	2.5	21.394	1	23	765	787	AAUCCGGACUCUUGAAAUUUGAU	AUCAAAUUUUAARAGUCCGAAUU	Cleavage	1
miRX111-5p	MDP0000781533	2.5	17.312	1	23	9	31	AAUCCGGACUCUUGAAAUUUGAU	AUCAAAUUUUAAGGGUCCGAAUU	Cleavage	1
miRX111-5p	MDP0000318736	2.5	12.271	1	23	10	32	AAUCCGGACUCUUGAAAUUUGAU	AUCAAAUUUUAAGGGUCCGAAUU	Cleavage	1
miRX111-5p	MDP0000296288	3	17.701	1	24	53	76	AAUCCGGACUCUUGAAAUUUGAUC	GAUCAAAUUUCAACGGUCUGGAUC	Translation	1
miRX111-5p	MDP0000274395	3	19.259	1	24	43	66	AAUCCGGACUCUUGAAAUUUGAUC	GAUCAAAUUUCAAUAGUUCGAAUU	Translation	1
miRX111-5p	MDP0000317475	2.5	24.542	1	23	27	49	AAUCCGGACUCUUGAAAUUUGAU	AUCAAAUUUCAAUGGUCCGGAUC	Translation	1
miRX112-5p	MDP0000816713	3	13.661	1	20	1150	1169	GGAGGCAGCGGUUCAUCGAU	UUUGAUGAACUGCUGUCUCU	Cleavage	1
miRX113-3p	MDP0000292227	0	24.529	1	24	1186	1209	GCACAAUAUACGAUGAACGGACAU	AUGUCCGUUCAUCGUAUAUUGUGC	Cleavage	1
miRX113-3p	MDP0000232602	1.5	18.296	1	24	1876	1899	GCACAAUAUACGAUGAACGGACAU	GUGUCCGUUUAUCGUACAUUGUGC	Cleavage	1
miRX113-3p	MDP0000540157	2.5	16.827	1	24	2787	2810	GCACAAUAUACGAUGAACGGACAU	GUGUCUGUUCAUCGUAUAUCGUGU	Cleavage	1
miRX113-3p	MDP0000315273	3	16.167	1	24	73	96	GCACAAUAUACGAUGAACGGACAU	AUGUUCGUUUAUCGUGUAUCGUGC	Cleavage	1
miRX113-3p	MDP0000311924	3	19.129	1	24	73	96	GCACAAUAUACGAUGAACGGACAU	AUGUUCGUUUAUCGUGUAUCGUGC	Cleavage	1
miRX113-3p	MDP0000433544	1.5	18.714	1	24	125	148	GCACAAUAUACGAUGAACGGACAU	AUAUUCGUUCAUUGUAUAUYGUGC	Cleavage	1
miRX113-3p	MDP0000952177	2.5	10.378	1	24	784	807	GCACAAUAUACGAUGAACGGACAU	GUGUCCRUUCAUCGUAYAUCGUGC	Cleavage	1
miRX113-3p	MDP0000307465	2.5	24.131	1	24	63	86	GCACAAUAUACGAUGAACGGACAU	GUGUUUGUUUAUCAUAUAUUGUGC	Translation	1
miRX113-3p	MDP0000281231	2	14.383	1	24	3312	3335	GCACAAUAUACGAUGAACGGACAU	GUAUYCRUUCAUCGUAYAUYGUGC	Cleavage	1
miRX113-3p	MDP0000759375	1.5	20.717	1	21	1120	1140	GCACAAUAUACGAUGAACGGA	UCCGUUCAUCGUAUAUCGUGC	Cleavage	1
miRX113-3p	MDP0000164923	1	19.875	1	21	131	151	GCACAAUAUACGAUGAACGGA	UCCGUUCAUCGUACAUUGUGC	Cleavage	1
miRX113-3p	MDP0000196672	3	17.28	1	23	2665	2687	GCACAAUAUACGAUGAACGGACA	UGUCCGUUCAUUUUAUAUCGUGC	Translation	1
miRX113-3p	MDP0000379697	3	18.428	1	23	1928	1950	GCACAAUAUACGAUGAACGGACA	UGUCCGUUCAUUUUAUAUCGUGC	Translation	1
miRX113-3p	MDP0000289294	2	22.974	1	24	22	45	GCACAAUAUACGAUGAACGGACAU	GURACUGUUCAUCGUAUAUCGUGC	Cleavage	1
miRX113-3p	MDP0000286409	3	14.643	1	24	895	918	GCACAAUAUACGAUGAACGGACAU	AUAUCUGUUUAUCGUAUAUCGUGU	Cleavage	1
miRX113-5p	MDP0000171545	0	11.402	1	24	52	75	GUCCGUUUAUCGUAUAUUGUGCGG	UCGCACAAUAUACGAUAAACGGAC	Cleavage	1
miRX113-5p	MDP0000235175	1	23.965	1	24	1336	1359	GUCCGUUUAUCGUAUAUUGUGCGG	CCGCACAAUGUACGAUGAACGGAC	Cleavage	1
miRX113-5p	MDP0000656154	1	23.965	1	24	1336	1359	GUCCGUUUAUCGUAUAUUGUGCGG	CCGCACAAUGUACGAUGAACGGAC	Cleavage	1
miRX113-5p	MDP0000678342	1.5	11.27	1	24	49	72	GUCCGUUUAUCGUAUAUUGUGCGG	CCGCACGAUAUACGAUGAACGGAU	Cleavage	1
miRX113-5p	MDP0000327829	1	19.528	1	24	294	317	GUCCGUUUAUCGUAUAUUGUGCGG	UCGCACAAUGUACGAUAAGCGGAC	Cleavage	1
miRX113-5p	MDP0000546892	1.5	11.156	1	24	47	70	GUCCGUUUAUCGUAUAUUGUGCGG	CUGCACGAUGUACGAUGAACGGAC	Cleavage	1
miRX113-5p	MDP0000174619	1.5	15.789	1	24	4	27	GUCCGUUUAUCGUAUAUUGUGCGG	CUGCACGAUGUACGAUGAACGGAC	Cleavage	1
miRX113-5p	MDP0000699864	1.5	10.301	1	24	19	42	GUCCGUUUAUCGUAUAUUGUGCGG	UCGCAUAAUGUACGAUGAACGGAC	Cleavage	1
miRX113-5p	MDP0000229306	2.5	20.987	1	24	222	245	GUCCGUUUAUCGUAUAUUGUGCGG	CCGCACGAUGUACGAUGAAUGGAU	Cleavage	1
miRX113-5p	MDP0000286390	2.5	17.175	1	24	75	98	GUCCGUUUAUCGUAUAUUGUGCGG	CCGCAUGAUGUACGAUGAACGGAU	Cleavage	1
miRX113-5p	MDP0000297875	1.5	13.016	1	24	29	52	GUCCGUUUAUCGUAUAUUGUGCGG	CCGUACGAUAUACAAUAAACGGAC	Translation	1
miRX113-5p	MDP0000243618	2	18.813	1	24	1	24	GUCCGUUUAUCGUAUAUUGUGCGG	UCGCAUGAUGUACGAUGAACGGAC	Cleavage	1
miRX113-5p	MDP0000123825	2	11.566	1	24	91	114	GUCCGUUUAUCGUAUAUUGUGCGG	CCGCACGAUAUACAAUGAACGGAC	Translation	1
miRX113-5p	MDP0000225540	2	8.762	1	24	68	91	GUCCGUUUAUCGUAUAUUGUGCGG	CUGCAUGAUGUACGAUGAACGGAC	Cleavage	1
miRX113-5p	MDP0000673407	2.5	10.354	1	24	3	26	GUCCGUUUAUCGUAUAUUGUGCGG	CCGCAUGAUAUACGAUAAACGAAC	Cleavage	1
miRX113-5p	MDP0000151952	1.5	8.196	1	23	20	42	GUCCGUUUAUCGUAUAUUGUGCG	CGCACGAUUUACGAUAAACGGAC	Cleavage	1
miRX113-5p	MDP0000174643	1.5	8.196	1	23	20	42	GUCCGUUUAUCGUAUAUUGUGCG	CGCACGAUUUACGAUAAACGGAC	Cleavage	1
miRX113-5p	MDP0000849284	1	9.955	1	24	32	55	GUCCGUUUAUCGUAUAUUGUGCGG	UCACAUAAUGUACGAUAAACGGAC	Cleavage	1
miRX113-5p	MDP0000224653	2.5	17.693	1	24	283	306	GUCCGUUUAUCGUAUAUUGUGCGG	UCGCACAAUAUACGAUAAAUGAAU	Cleavage	1
miRX113-5p	MDP0000631844	2.5	12.173	1	24	37	60	GUCCGUUUAUCGUAUAUUGUGCGG	CCGCACGAUAUAAGAUGAACGGAU	Cleavage	1
miRX114-3p	MDP0000176431	3	20.498	1	24	175	198	AACGGCACGAAUUCUCUAAUUUGG	UCAAAUCGGAGAAUCUGUGCCGUU	Translation	1
miRX114-3p	MDP0000251198	3	13.835	1	23	29	51	AACGGCACGAAUUCUCUAAUUUG	CCAAUUAGGGCAUUCAUGUCGUU	Cleavage	1
miRX114-3p	MDP0000223359	3	12.289	1	21	211	231	AACGGCACGAAUUCUCUAAUU	GGUUCGAGAAUUCGUCCCGUU	Cleavage	1
miRX114-5p	MDP0000241699	0	14.557	1	24	864	887	AAAUCAGAGAAUCCGUGUCGUUGA	UCAACGACACGGAUUCUCUGAUUU	Cleavage	1
miRX114-5p	MDP0000130122	3	8.781	1	24	223	246	AAAUCAGAGAAUCCGUGUCGUUGA	UUAACAAUACRRAUUUUCUGAUUU	Cleavage	1
miRX114-5p	MDP0000166021	2.5	16.209	1	24	1721	1744	AAAUCAGAGAAUCCGUGUCGUUGA	UUAACGACACGAAUUUCCUGAUUU	Cleavage	1
miRX114-5p	MDP0000278750	3	8.204	1	24	223	246	AAAUCAGAGAAUCCGUGUCGUUGA	UUAACAAUACRRAUUUUCUGAUUU	Cleavage	1
miRX114-5p	MDP0000153773	2.5	17.332	1	23	1315	1337	AAAUCAGAGAAUCCGUGUCGUUG	UAAUGGUACGGAUUCCCUGAUUU	Cleavage	1
miRX114-5p	MDP0000299388	3	13.161	1	23	2656	2678	AAAUCAGAGAAUCCGUGUCGUUG	UAUCGAUAUCGAUUUUUUGAUUU	Cleavage	1
miRX115-3p	MDP0000173238	1.5	18.675	1	24	147	170	UUGUAGAACACAGUGUGAUAAUGC	GCAUUAUCACAUUGGGUUCUACAA	Translation	1
miRX115-5p	MDP0000173238	1.5	22.234	1	24	274	297	AUUAUCACAUUGGGUUCUACAACA	UGUUGUAGAACACAGUGUGAUAAU	Cleavage	1
miRX115-5p	MDP0000273321	2	23.87	1	24	121	144	AUUAUCACAUUGGGUUCUACAACA	UGUCGUGGAACACAGUGUGAUAAU	Cleavage	1
miRX115-5p	MDP0000298511	3	22.308	1	24	493	516	AUUAUCACAUUGGGUUCUACAACA	UGGRUUGGAAUCCAAUGUGAUAAA	Cleavage	1
miRX115-5p	MDP0000339505	3	16.096	1	20	275	294	AUUAUCACAUUGGGUUCUAC	UUAGAACUCAAUGUGAUUAU	Cleavage	1
miRX116-3p	MDP0000163468	2.5	11.807	1	21	1923	1943	GUUCAAUAAAGCUGUGGGAAG	UUUCUUAUAGUUUUAUUGAAU	Cleavage	1
miRX116-3p	MDP0000233651	3	16.207	1	20	947	966	GUUCAAUAAAGCUGUGGGAA	UUCCCGCGUCUUUGUUGAAU	Cleavage	1
miRX116-3p	MDP0000513732	3	17.394	1	20	1142	1161	GUUCAAUAAAGCUGUGGGAA	UUCCCGCGUCUUUGUUGAAU	Cleavage	1
miRX116-3p	MDP0000851495	3	12.859	1	20	1608	1627	GUUCAAUAAAGCUGUGGGAA	UUCAAACAGUUUUAUUGAAU	Cleavage	1
miRX117-3p	MDP0000148577	2.5	11.364	1	21	171	191	GCUCAAGAAAGCUGUGGGAGA	UCUUCCAUAGCUUUCUUGUGC	Cleavage	1
miRX117-3p	MDP0000304340	2.5	8.836	1	21	171	191	GCUCAAGAAAGCUGUGGGAGA	UCUUCCAUAGCUUUCUUGUGC	Cleavage	2
miRX117-3p	MDP0000304340	2.5	16.658	1	21	3470	3490	GCUCAAGAAAGCUGUGGGAGA	UCUUCCAUAGCUUUCUUGUGC	Cleavage	2
miRX117-3p	MDP0000175809	2.5	16.422	1	21	171	191	GCUCAAGAAAGCUGUGGGAGA	UCUUCCAUAGCUUUCUUGUGC	Cleavage	1
miRX117-3p	MDP0000235538	2.5	16.328	1	21	171	191	GCUCAAGAAAGCUGUGGGAGA	UCUUCCAUAGCUUUCUUGUGC	Cleavage	1
miRX117-3p	MDP0000768954	2.5	9.123	1	21	237	257	GCUCAAGAAAGCUGUGGGAGA	UCUUCCAUAGCUUUCUUGUGC	Cleavage	1
miRX117-3p	MDP0000209181	2.5	13.06	1	21	102	122	GCUCAAGAAAGCUGUGGGAGA	UCUUCCAUAGCUUUCUUGUGC	Cleavage	1
miRX117-3p	MDP0000293497	2.5	13.347	1	21	241	261	GCUCAAGAAAGCUGUGGGAGA	UCUUCCAUAGCUUUCUUGUGC	Cleavage	1
miRX117-3p	MDP0000273384	2.5	20.24	1	20	1127	1146	GCUCAAGAAAGCUGUGGGAG	CUCUCAUAGUUUUCUUGAGG	Cleavage	1
miRX117-3p	MDP0000291971	2.5	13.793	1	20	172	191	GCUCAAGAAAGCUGUGGGAG	CUUCCAUAGCUUUCUUGUGC	Cleavage	1
miRX119-3p	MDP0000173238	1.5	18.675	1	24	147	170	UUGUAGAACACAGUGUGAUAAUGC	GCAUUAUCACAUUGGGUUCUACAA	Translation	1
miRX119-5p	MDP0000173238	1.5	22.234	1	24	274	297	AUUAUCACAUUGGGUUCUACAACA	UGUUGUAGAACACAGUGUGAUAAU	Cleavage	1
miRX119-5p	MDP0000273321	2	23.87	1	24	121	144	AUUAUCACAUUGGGUUCUACAACA	UGUCGUGGAACACAGUGUGAUAAU	Cleavage	1
miRX119-5p	MDP0000298511	3	22.308	1	24	493	516	AUUAUCACAUUGGGUUCUACAACA	UGGRUUGGAAUCCAAUGUGAUAAA	Cleavage	1
miRX119-5p	MDP0000339505	3	16.096	1	20	275	294	AUUAUCACAUUGGGUUCUAC	UUAGAACUCAAUGUGAUUAU	Cleavage	1
miRX12-5p	MDP0000142740	3	14.643	1	21	2295	2315	GGAAUGUUGUCUGGUACGAGG	UCUCUUAUCAGACAAUGUUCU	Cleavage	1
miRX12-5p	MDP0000374227	3	13.944	1	20	3058	3077	GGAAUGUUGUCUGGUACGAG	CUUGUUCUAGAGAACAUUCC	Translation	1
miRX120-3p	MDP0000185594	1.5	18.439	1	20	1306	1325	UUCUCAGGUCACCCCUUUGG	GCAAAGGGGUGGCCUGAGAA	Cleavage	1
miRX120-3p	MDP0000185595	1.5	11.467	1	20	1666	1685	UUCUCAGGUCACCCCUUUGG	GCAAAGGGGUGGCCUGAGAA	Cleavage	1
miRX120-3p	MDP0000207727	2.5	12.854	1	20	1828	1847	UUCUCAGGUCACCCCUUUGG	GCAAAAGGGUGGCCUGAGAA	Cleavage	1
miRX120-3p	MDP0000230802	2.5	15.871	1	20	91	110	UUCUCAGGUCACCCCUUUGG	CCAAAUGGGAGGCCUGAGAA	Translation	1
miRX120-3p	MDP0000216055	3	12.709	1	21	1521	1541	UUCUCAGGUCACCCCUUUGGG	UCAAAAGGGGUUGCCUGAGGA	Translation	1
miRX120-5p	MDP0000296241	2.5	10.534	1	22	3153	3174	CAAAGGUGUGAAACUGAGAACA	UUUUUUCAGUUUUAUAUUUUUG	Cleavage	1
miRX120-5p	MDP0000727570	2.5	15.607	1	22	258	279	CAAAGGUGUGAAACUGAGAACA	UUUUUUUGGUUUCACAUUUUUG	Cleavage	1
miRX120-5p	MDP0000455180	2.5	15.607	1	22	258	279	CAAAGGUGUGAAACUGAGAACA	UUUUUUUGGUUUCACAUUUUUG	Cleavage	1
miRX120-5p	MDP0000418660	2.5	10.534	1	22	899	920	CAAAGGUGUGAAACUGAGAACA	UUUUUUCAGUUUUAUAUUUUUG	Cleavage	1
miRX120-5p	MDP0000164901	2.5	7.241	1	22	462	483	CAAAGGUGUGAAACUGAGAACA	UUUUUUCAGUUUUAUAUUUUUG	Cleavage	1
miRX120-5p	MDP0000374892	2.5	17.964	1	20	182	201	CAAAGGUGUGAAACUGAGAA	CUUUGAGUUUCACACCUUUG	Cleavage	1
miRX120-5p	MDP0000295766	3	12.994	1	20	4149	4168	CAAAGGUGUGAAACUGAGAA	UUCUUAGUUGUACACCUUUA	Translation	1
miRX120-5p	MDP0000126996	3	12.294	1	20	1076	1095	CAAAGGUGUGAAACUGAGAA	UUCUUAGUUCUACACCUUUA	Translation	1
miRX121-3p	MDP0000128118	3	17.02	1	21	3373	3393	UUUCAUAGAGGCUACUGUUGC	GCAAUAGUGGCUUUUGUGAAG	Cleavage	1
miRX121-3p	MDP0000150871	2.5	13.486	1	20	157	176	UUUCAUAGAGGCUACUGUUG	CAACGGUAGCCUUUUUGAAA	Cleavage	1
miRX121-3p	MDP0000233173	3	12.893	1	21	2132	2152	UUUCAUAGAGGCUACUGUUGC	GCAACAAUAGUCUUKGUGAAA	Cleavage	1
miRX121-3p	MDP0000288452	3	22.118	1	20	4857	4876	UUUCAUAGAGGCUACUGUUG	CAGCGGUAGUCCUUAUGAAA	Translation	1
miRX121-5p	MDP0000252855	2.5	24.81	1	20	320	339	CAGCAGAGCCCCUAUGAAAA	UGUUCUUGGGGGCUCUGCUG	Cleavage	1
miRX121-5p	MDP0000508070	3	20.229	1	21	1363	1383	CAGCAGAGCCCCUAUGAAAAC	GUUUCCAUAGGUGGUCUGCUG	Translation	1
miRX121-5p	MDP0000395902	3	22.477	1	21	1444	1464	CAGCAGAGCCCCUAUGAAAAC	GUUUGCAUAGGUGGUCUGCUG	Translation	1
miRX121-5p	MDP0000268313	3	14.02	1	20	1176	1195	CAGCAGAGCCCCUAUGAAAA	UAUUCAUAUUGGCUCUGCUG	Translation	1
miRX122-5p	MDP0000874065	3	15.878	1	21	320	340	GGACUUAGUAGCUCGGUGAGA	UCUCAUUGAGCUGCUGGGUCU	Cleavage	1
miRX123-3p	MDP0000321774	0.5	15.477	1	24	3137	3160	AAAAUGUUGACGUGACUUAACCGU	ACGGUUAAGUCAUGUCAACAUUUU	Cleavage	1
miRX123-3p	MDP0000198953	0.5	9.936	1	24	1892	1915	AAAAUGUUGACGUGACUUAACCGU	ACGGUUAAGUCACGUCAAUAUUUU	Cleavage	1
miRX123-3p	MDP0000275026	0.5	6.247	1	24	1715	1738	AAAAUGUUGACGUGACUUAACCGU	ACGGUUAAGYCACGUCAACAUUUU	Cleavage	1
miRX123-3p	MDP0000870535	0.5	15.406	1	24	802	825	AAAAUGUUGACGUGACUUAACCGU	ACGGUUAAGUCAUGUCAACAUUUU	Cleavage	1
miRX123-3p	MDP0000291259	1	21.096	1	24	68	91	AAAAUGUUGACGUGACUUAACCGU	ACGGUUAAGUCAYGUCAAMAUUUU	Cleavage	1
miRX123-3p	MDP0000236483	1	24.949	1	24	68	91	AAAAUGUUGACGUGACUUAACCGU	ACGGUUAAGUCAYGUCAAMAUUUU	Cleavage	1
miRX123-3p	MDP0000182478	0	13.307	1	24	49	72	AAAAUGUUGACGUGACUUAACCGU	ACAGUUAAGUCACGUCAACAUUUU	Cleavage	1
miRX123-3p	MDP0000149926	0	13.307	1	24	49	72	AAAAUGUUGACGUGACUUAACCGU	ACAGUUAAGUCACGUCAACAUUUU	Cleavage	1
miRX123-3p	MDP0000426442	1	18.603	1	24	1076	1099	AAAAUGUUGACGUGACUUAACCGU	ACGGUUAAGCCACGUCAACAUUUU	Cleavage	1
miRX123-3p	MDP0000312773	2	22.74	1	24	3953	3976	AAAAUGUUGACGUGACUUAACCGU	ACGGUUAAGMCAYGUCAAYAUUUU	Cleavage	1
miRX123-3p	MDP0000287619	0.5	14.986	1	24	1668	1691	AAAAUGUUGACGUGACUUAACCGU	ACGAUUAAGUCACGUCAAUAUUUU	Cleavage	1
miRX123-3p	MDP0000224177	1.5	15.922	1	24	1580	1603	AAAAUGUUGACGUGACUUAACCGU	AUGGUUAAGUCACGUCAACAUCUU	Cleavage	1
miRX123-5p	MDP0000168167	1	13.681	1	24	3531	3554	GAUUAAGCCACGUCAAUAUUUUAU	AUAAAAUGUUGACGUGGUUUAAUC	Cleavage	1
miRX123-5p	MDP0000201844	1.5	20.21	1	24	48	71	GAUUAAGCCACGUCAAUAUUUUAU	AUAAAAUAUUGACGUGGCUUAACC	Cleavage	1
miRX123-5p	MDP0000219072	1.5	11.795	1	24	55	78	GAUUAAGCCACGUCAAUAUUUUAU	AUAAAAUAUUGACGUGGCUUAACC	Cleavage	1
miRX123-5p	MDP0000678795	1	23.29	1	24	1839	1862	GAUUAAGCCACGUCAAUAUUUUAU	AUAAAAUAUUGACGUGACUUAAUC	Cleavage	1
miRX123-5p	MDP0000169473	1.5	13.016	1	24	22	45	GAUUAAGCCACGUCAAUAUUUUAU	AUAAAAUAUUGACGUGGCUUAACC	Cleavage	1
miRX123-5p	MDP0000309061	2	12.615	1	24	56	79	GAUUAAGCCACGUCAAUAUUUUAU	AUAAAAUGUUGACGUGGCUUAACC	Cleavage	1
miRX123-5p	MDP0000120215	0.5	12.307	1	24	39	62	GAUUAAGCCACGUCAAUAUUUUAU	ACAAGAUAUUGACGUGGCUUAAUC	Cleavage	1
miRX123-5p	MDP0000176632	2	20.723	1	24	51	74	GAUUAAGCCACGUCAAUAUUUUAU	AUAAAAUGUUGACGUGGCUUAACC	Cleavage	1
miRX123-5p	MDP0000239503	3	7.797	1	24	27	50	GAUUAAGCCACGUCAAUAUUUUAU	AUAAAAUGUUGACGUGGCUUAACU	Cleavage	1
miRX123-5p	MDP0000183008	2	12.702	1	24	2340	2363	GAUUAAGCCACGUCAAUAUUUUAU	AUAAAAUGUUAACGUGGUUUAAUC	Cleavage	1
miRX124-3p	MDP0000936042	2	18.337	1	24	1271	1294	AAAAAAAUCCAAUCAUCAACUGUC	GCCAGUUGAUGGUUGGGUUUUUUG	Cleavage	1
miRX124-3p	MDP0000288210	2	19.124	1	23	935	957	AAAAAAAUCCAAUCAUCAACUGU	GCGGUUGAUGAUAGGUUUUUUUU	Translation	1
miRX124-3p	MDP0000129786	2.5	23.317	1	23	138	160	AAAAAAAUCCAAUCAUCAACUGU	AAAGUUGAUGAUUGAAUUUUAUU	Translation	1
miRX124-3p	MDP0000288711	3	12.201	1	23	162	184	AAAAAAAUCCAAUCAUCAACUGU	ACAGUUGAUGAUUUUUUUUUUUU	Translation	1
miRX124-3p	MDP0000249658	3	18.07	1	24	1881	1904	AAAAAAAUCCAAUCAUCAACUGUC	GUCAGUUGAUGAUGAGUUUUUUUU	Translation	1
miRX124-3p	MDP0000853106	3	16.676	1	24	504	527	AAAAAAAUCCAAUCAUCAACUGUC	GAAAGCUUAGGAUUGGAUUUUUUU	Cleavage	1
miRX124-5p	MDP0000359136	1.5	13.579	1	24	641	664	CGGUUGAUAGUUGGAUUCUUUCUU	AAGAAAGAAUUCAACCAUCAACCG	Translation	1
miRX124-5p	MDP0000176954	3	17.672	1	24	1616	1639	CGGUUGAUAGUUGGAUUCUUUCUU	AGGUAAGAAUUCGGUUAUCAACCC	Cleavage	1
miRX124-5p	MDP0000797124	3	10.761	1	24	22	45	CGGUUGAUAGUUGGAUUCUUUCUU	AAUAAGUAAUCCAAUUAUCAAUUG	Cleavage	1
miRX125-3p	MDP0000289473	1	23.213	1	23	29	51	AUCAAAUUUCAAUGGUCUGGAUC	GAUCUGGACCAUUGAAAUUUGAU	Cleavage	1
miRX125-3p	MDP0000119386	1.5	17.144	1	23	980	1002	AUCAAAUUUCAAUGGUCUGGAUC	GAUCCGGGCUAUUGAAAUUUGAU	Cleavage	1
miRX125-3p	MDP0000318324	2	23.801	1	23	46	68	AUCAAAUUUCAAUGGUCUGGAUC	GAUCCGGGYUAUUGAAAUUUGAU	Cleavage	1
miRX125-3p	MDP0000289843	2	4.166	1	23	2085	2107	AUCAAAUUUCAAUGGUCUGGAUC	GAUYCASAYCGUUGAAAUUUGAU	Cleavage	1
miRX125-3p	MDP0000318325	2	14.43	1	23	1586	1608	AUCAAAUUUCAAUGGUCUGGAUC	GAUCCGGGYUAUUGAAAUUUGAU	Cleavage	1
miRX125-3p	MDP0000130183	2	21.492	1	23	47	69	AUCAAAUUUCAAUGGUCUGGAUC	GAUUUGGACUAUUGAAAUUUGAU	Cleavage	1
miRX125-3p	MDP0000141124	2	14.034	1	22	30	51	AUCAAAUUUCAAUGGUCUGGAU	AUYCGGRSCAUUGAAAUUUGAU	Cleavage	1
miRX125-3p	MDP0000192775	3	19.18	1	23	34	56	AUCAAAUUUCAAUGGUCUGGAUC	GAUUCGGACUAUUGAAAUUUAAU	Cleavage	1
miRX125-3p	MDP0000246367	2.5	16.803	1	23	5	27	AUCAAAUUUCAAUGGUCUGGAUC	GGUUCGGAUCGUUGAAGUUUGAU	Cleavage	1
miRX125-3p	MDP0000190460	2	20.732	1	24	6264	6287	AUCAAAUUUCAAUGGUCUGGAUCC	GAAUCCGGACCGUAGAAAUUUGAU	Translation	1
miRX125-3p	MDP0000727836	2	22.071	1	24	3	26	AUCAAAUUUCAAUGGUCUGGAUCC	GGAAUCCGGCCAUUGAAAUUUGAU	Cleavage	1
miRX125-3p	MDP0000263020	2	15.553	1	23	1793	1815	AUCAAAUUUCAAUGGUCUGGAUC	GCUCCAGGUCAUUGAAAUUUGAC	Cleavage	1
miRX125-3p	MDP0000359879	2.5	21.586	1	22	495	516	AUCAAAUUUCAAUGGUCUGGAU	AUCCGGGCCAUUGAAAUUUAAU	Cleavage	1
miRX125-3p	MDP0000518522	2.5	15.599	1	24	2048	2071	AUCAAAUUUCAAUGGUCUGGAUCC	GAAUCUGUGCCAUUGAAAUUUGAU	Cleavage	1
miRX125-3p	MDP0000252231	2.5	17.296	1	22	8369	8390	AUCAAAUUUCAAUGGUCUGGAU	AUCCGRACUCUUGAAAUUUGAU	Cleavage	1
miRX125-3p	MDP0000193377	2.5	15.861	1	22	853	874	AUCAAAUUUCAAUGGUCUGGAU	AUUUGGACCCUUGAAAUUUGAU	Cleavage	1
miRX125-5p	MDP0000558542	0	19.601	1	24	47	70	AUCCGGACCAUUGAAAUUUGAUCU	GGAUCAAAUUUCAAUGGUCCGGAU	Cleavage	1
miRX125-5p	MDP0000317475	0	23.573	1	22	27	48	AUCCGGACCAUUGAAAUUUGAU	AUCAAAUUUCAAUGGUCCGGAU	Cleavage	1
miRX125-5p	MDP0000282558	1.5	18.761	1	24	12	35	AUCCGGACCAUUGAAAUUUGAUCU	GGAUCAAAUUUCAAUGGUCCGAAU	Cleavage	1
miRX125-5p	MDP0000296288	1.5	17.706	1	24	52	75	AUCCGGACCAUUGAAAUUUGAUCU	AGAUCAAAUUUCAACGGUCUGGAU	Translation	1
miRX125-5p	MDP0000293246	2	17.248	1	24	61	84	AUCCGGACCAUUGAAAUUUGAUCU	AGAUCAAAUUUUAAUGGUCCAGAU	Cleavage	1
miRX125-5p	MDP0000192775	1.5	20.289	1	24	109	132	AUCCGGACCAUUGAAAUUUGAUCU	GGAUCAAAUUUCAAUGAUCYGGAU	Cleavage	1
miRX125-5p	MDP0000141124	1.5	15.142	1	23	105	127	AUCCGGACCAUUGAAAUUUGAUC	GAUCAAAUUUCAAAGGUCYGGAU	Translation	1
miRX125-5p	MDP0000172380	1	11.543	1	22	99	120	AUCCGGACCAUUGAAAUUUGAU	AUCAAAUUUCAAUAGUCCGGAU	Translation	1
miRX125-5p	MDP0000143696	1	11.342	1	22	99	120	AUCCGGACCAUUGAAAUUUGAU	AUCAAAUUUCAAUAGUCCGGAU	Translation	1
miRX125-5p	MDP0000359879	3	16.547	1	24	570	593	AUCCGGACCAUUGAAAUUUGAUCU	AGAUCAAAUUUCAAUAGUUCAGAU	Translation	1
miRX125-5p	MDP0000274395	3	16.743	1	24	42	65	AUCCGGACCAUUGAAAUUUGAUCU	AGAUCAAAUUUCAAUAGUUCGAAU	Translation	1
miRX125-5p	MDP0000216857	2	19.437	1	22	12	33	AUCCGGACCAUUGAAAUUUGAU	AUUAAAUUUCAAUGGUACGGAU	Cleavage	1
miRX125-5p	MDP0000222706	3	23.423	1	24	252	275	AUCCGGACCAUUGAAAUUUGAUCU	GGAUCAAAUUUUAAUGAUCCAGAU	Cleavage	1
miRX125-5p	MDP0000617328	3	11.87	1	24	11	34	AUCCGGACCAUUGAAAUUUGAUCU	GGAUCAAAUUUUAAAGGUCCGAAU	Translation	1
miRX125-5p	MDP0000218227	2.5	19.386	1	22	679	700	AUCCGGACCAUUGAAAUUUGAU	AUUAAAUUUCAAUGGUCUGAAU	Cleavage	1
miRX125-5p	MDP0000194046	2.5	19.49	1	23	52	74	AUCCGGACCAUUGAAAUUUGAUC	GAUCAAAUUUCAAAAGUCUGGAU	Translation	1
miRX126-3p	MDP0000727836	1	22.071	1	21	10	30	UUGGAUCAAAUUUCAACGGCC	GGCCAUUGAAAUUUGAUCCAA	Cleavage	1
miRX126-3p	MDP0000135662	1	11.077	1	20	2119	2138	UUGGAUCAAAUUUCAACGGC	GCCGUUGAAAUUUGAUUCAG	Cleavage	1
miRX126-3p	MDP0000319416	1.5	23.999	1	21	13	33	UUGGAUCAAAUUUCAACGGCC	GGCCGUUGAAUUUUGAUYCAA	Translation	1
miRX126-3p	MDP0000381804	1.5	20.966	1	21	1411	1431	UUGGAUCAAAUUUCAACGGCC	GGCCGUUGGAUUUUGAUCCAA	Translation	1
miRX126-3p	MDP0000772366	1.5	14.258	1	20	2874	2893	UUGGAUCAAAUUUCAACGGC	GUUGUUGAAAUUUGAUUCAA	Cleavage	1
miRX126-3p	MDP0000518522	1	15.531	1	20	2056	2075	UUGGAUCAAAUUUCAACGGC	GCCAUUGAAAUUUGAUCCAA	Cleavage	1
miRX126-3p	MDP0000141124	2	10.292	1	21	35	55	UUGGAUCAAAUUUCAACGGCC	GRSCAUUGAAAUUUGAUCCAA	Cleavage	1
miRX126-3p	MDP0000288253	2.5	20.593	1	21	1966	1986	UUGGAUCAAAUUUCAACGGCC	GGCYGUUGAAGUUUGAUCAAA	Cleavage	1
miRX126-3p	MDP0000541368	1.5	23.244	1	20	258	277	UUGGAUCAAAUUUCAACGGC	GCCGUUGGAUUUUGAUCCAA	Translation	1
miRX126-3p	MDP0000268401	2.5	15.956	1	21	3	23	UUGGAUCAAAUUUCAACGGCC	GGUUCUUGAAAUUUGAUCUAA	Cleavage	1
miRX126-3p	MDP0000318324	2.5	23.352	1	21	52	72	UUGGAUCAAAUUUCAACGGCC	GGYUAUUGAAAUUUGAUCMAA	Cleavage	1
miRX126-3p	MDP0000359879	2.5	18.129	1	21	500	520	UUGGAUCAAAUUUCAACGGCC	GGCCAUUGAAAUUUAAUCCAA	Cleavage	1
miRX126-3p	MDP0000289843	3	4.011	1	20	2092	2111	UUGGAUCAAAUUUCAACGGC	AYCGUUGAAAUUUGAUCWAA	Cleavage	1
miRX126-3p	MDP0000228861	3	19.049	1	21	313	333	UUGGAUCAAAUUUCAACGGCC	GGCCGUGGAAGUUUGUUCCAA	Cleavage	1
miRX126-5p	MDP0000282558	1	18.761	1	21	8	28	CCGUUGAAAUUUGAUCCAAUG	CGUUGGAUCAAAUUUCAAUGG	Cleavage	1
miRX126-5p	MDP0000558542	1	20.382	1	21	43	63	CCGUUGAAAUUUGAUCCAAUG	CGUUGGAUCAAAUUUCAAUGG	Cleavage	1
miRX126-5p	MDP0000473182	1.5	14.34	1	21	65	85	CCGUUGAAAUUUGAUCCAAUG	CAUUGGAUCAAAUUUCAACUG	Cleavage	1
miRX126-5p	MDP0000192775	2	21.904	1	21	105	125	CCGUUGAAAUUUGAUCCAAUG	CGUUGGAUCAAAUUUCAAUGA	Cleavage	1
miRX126-5p	MDP0000302753	2	12.878	1	21	13	33	CCGUUGAAAUUUGAUCCAAUG	CGUUGGAUCAAAUUUUAACGA	Cleavage	1
miRX126-5p	MDP0000293776	2	13.082	1	21	24	44	CCGUUGAAAUUUGAUCCAAUG	CGUUGGAUCAAAUUUCAAAGG	Cleavage	1
miRX126-5p	MDP0000222706	2.5	24.169	1	21	248	268	CCGUUGAAAUUUGAUCCAAUG	CGUUGGAUCAAAUUUUAAUGA	Cleavage	1
miRX126-5p	MDP0000317475	2	22.468	1	21	21	41	CCGUUGAAAUUUGAUCCAAUG	CGUUGAAUCAAAUUUCAAUGG	Cleavage	1
miRX126-5p	MDP0000296288	1.5	18.096	1	21	48	68	CCGUUGAAAUUUGAUCCAAUG	UGUUAGAUCAAAUUUCAACGG	Cleavage	1
miRX126-5p	MDP0000684216	2	12.908	1	21	39	59	CCGUUGAAAUUUGAUCCAAUG	CGUUAGAUUAAAUUUCAACGG	Cleavage	1
miRX126-5p	MDP0000617328	2.5	11.87	1	21	7	27	CCGUUGAAAUUUGAUCCAAUG	CGUUGGAUCAAAUUUUAAAGG	Cleavage	1
miRX127-3p	MDP0000342505	3	16.305	1	22	528	549	CUUGGAAUGCCAUCACCAUUGC	GCAARGGUGAUGGGAUUCCAAC	Translation	1
miRX127-5p	MDP0000344636	2.5	17.072	1	22	565	586	CAAGGUGAUAGUAUUUCAAACU	GGUUUGAGAUACUGUCACCAUG	Cleavage	1
miRX127-5p	MDP0000296964	2.5	14.146	1	22	3274	3295	CAAGGUGAUAGUAUUUCAAACU	GGUUUGGAAAACCAUCACCUUG	Translation	1
miRX127-5p	MDP0000296155	2.5	11.501	1	22	268	289	CAAGGUGAUAGUAUUUCAAACU	GGUUAUAAAUGCUAUCACCUUG	Cleavage	1
miRX127-5p	MDP0000359474	3	10.529	1	20	295	314	CAAGGUGAUAGUAUUUCAAA	UUUGAAAUGCUAUCUUUUUG	Cleavage	1
miRX128-3p	MDP0000182098	1.5	19.571	1	21	1805	1825	UUUUACCUAUCCCAUUCUGUG	UACAGAAUGAGAUAGGUAAGA	Cleavage	1
miRX128-3p	MDP0000773068	3	13.044	1	21	295	315	UUUUACCUAUCCCAUUCUGUG	UGCAGGAUGGGAAGGGUAAAG	Translation	1
miRX128-3p	MDP0000196654	3	23.076	1	20	3505	3524	UUUUACCUAUCCCAUUCUGU	ACAGUAUGGGAUAGGUGGAU	Cleavage	1
miRX128-3p	MDP0000447222	3	17.18	1	21	999	1019	UUUUACCUAUCCCAUUCUGUG	UACAAAAUGAGAUAGGUAAGG	Cleavage	1
miRX128-3p	MDP0000174766	3	16.751	1	21	1805	1825	UUUUACCUAUCCCAUUCUGUG	UACAAAAUGAGAUAGGUAAGG	Cleavage	1
miRX128-3p	MDP0000330360	3	22.193	1	20	465	484	UUUUACCUAUCCCAUUCUGU	AUAGAAGGGGAGGGGUAAAA	Translation	1
miRX128-5p	MDP0000203481	2.5	6.217	1	20	4011	4030	AAGAAUGGAAUGGGUAAAAG	CUUUUAUUCGUUUUAUUCUU	Cleavage	1
miRX128-5p	MDP0000446371	3	12.084	1	21	1317	1337	AAGAAUGGAAUGGGUAAAAGG	UUUUUUAUCUAUUUUAUUUUU	Cleavage	1
miRX128-5p	MDP0000131101	3	10.778	1	21	781	801	AAGAAUGGAAUGGGUAAAAGG	UUUUUUACCCAUUCUUUUUUU	Cleavage	1
miRX128-5p	MDP0000247270	3	22.394	1	20	1573	1592	AAGAAUGGAAUGGGUAAAAG	GUUUUAUCCAUUCUGUUUUU	Cleavage	1
miRX128-5p	MDP0000744798	3	10.778	1	21	556	576	AAGAAUGGAAUGGGUAAAAGG	UUUUUUACCCAUUCUUUUUUU	Cleavage	1
miRX128-5p	MDP0000241838	3	18.008	1	21	1282	1302	AAGAAUGGAAUGGGUAAAAGG	UCAUUUACCUAUUCAAUUCUU	Cleavage	1
miRX128-5p	MDP0000230486	3	11.163	1	20	5316	5335	AAGAAUGGAAUGGGUAAAAG	UUUUUAUUGAUUCCAUUUUU	Cleavage	1
miRX128-5p	MDP0000174316	3	10.135	1	21	240	259	AAGAAUGGAAUGGGUAAAAGG	CCUUUUACCCAUUUC-UUCUU	Cleavage	1
miRX128-5p	MDP0000794936	2.5	4.952	1	21	66	86	AAGAAUGGAAUGGGUAAAAGG	UCUUCUCCUCAUUCCAUUCUU	Cleavage	1
miRX128-5p	MDP0000289822	3	4.872	1	20	1199	1218	AAGAAUGGAAUGGGUAAAAG	GAUUUACACAUUCCAUUCUU	Cleavage	1
miRX128-5p	MDP0000233857	3	8.696	1	21	667	687	AAGAAUGGAAUGGGUAAAAGG	UCUCUUGCCCAGUCUAUUCUU	Translation	1
miRX128-5p	MDP0000176133	3	9.36	1	20	142	161	AAGAAUGGAAUGGGUAAAAG	CUUUUACUUUUUCUAUUUUU	Translation	1
miRX129-5p	MDP0000141160	2.5	17.187	1	21	721	741	CAGGGAAGAGGUAGAGCAUGG	CCGUGCUCUCCUUCUUCCUUG	Cleavage	1
miRX129-5p	MDP0000715244	2	13.77	1	20	3989	4008	CAGGGAAGAGGUAGAGCAUG	CAUGCUCAACCUCUUUUCUG	Cleavage	1
miRX129-5p	MDP0000496202	3	11.318	1	20	171	190	CAGGGAAGAGGUAGAGCAUG	GGUGCUCUGCCUCUUCCCUC	Cleavage	1
miRX129-5p	MDP0000589608	2.5	7.834	1	21	1493	1513	CAGGGAAGAGGUAGAGCAUGG	UCUUGCUCUUCCUUUUCCCUG	Cleavage	1
miRX129-5p	MDP0000184971	3	5.266	1	21	856	876	CAGGGAAGAGGUAGAGCAUGG	UCAUCUUCUACCUCCUCCCUG	Cleavage	1
miRX13-3p	MDP0000299906	1.5	23.881	1	20	1181	1200	AGUCAAUCCAACGGUCAAGA	UCUUGGCCGUCGGAUUGACU	Translation	1
miRX13-3p	MDP0000320844	2.5	19.468	1	20	641	660	AGUCAAUCCAACGGUCAAGA	UCUUGGCCGUCGGAUUGACG	Translation	1
miRX13-3p	MDP0000183686	2.5	19.636	1	20	632	651	AGUCAAUCCAACGGUCAAGA	UCUUGGCCGUCGGAUUGACG	Translation	1
miRX13-3p	MDP0000321179	3	10.888	1	21	1411	1431	AGUCAAUCCAACGGUCAAGAA	UUCUUGGCGGUUGUAUUGAUU	Cleavage	1
miRX13-3p	MDP0000234215	3	19.664	1	21	88	108	AGUCAAUCCAACGGUCAAGAA	UUUUUCACCGUUAGAUUGAUU	Translation	1
miRX13-3p	MDP0000122904	3	24.344	1	20	1156	1175	AGUCAAUCCAACGGUCAAGA	UUUGGACCGUUGGAUUGGCA	Cleavage	1
miRX13-3p	MDP0000179283	3	17.587	1	20	453	472	AGUCAAUCCAACGGUCAAGA	UGUUGACCGUUUGAUUGGUU	Translation	1
miRX13-3p	MDP0000248765	3	22.448	1	20	86	105	AGUCAAUCCAACGGUCAAGA	UUUUCACCGUUAGAUUGAUU	Translation	1
miRX13-5p	MDP0000208604	2	11.835	1	22	4214	4235	UUUGACCGUUAGAUUUGACUUU	GAAAUCAAAUCUAGCGGUUAAA	Cleavage	1
miRX13-5p	MDP0000189269	3	8.099	1	22	44	65	UUUGACCGUUAGAUUUGACUUU	AAAAUCAGAUUUAACGGUCAAU	Cleavage	1
miRX13-5p	MDP0000153354	3	18.837	1	22	703	724	UUUGACCGUUAGAUUUGACUUU	AAAAUCACAUCUAACGGUCAAC	Cleavage	1
miRX13-5p	MDP0000200990	2.5	8.507	1	21	208	228	UUUGACCGUUAGAUUUGACUU	AAAUUAAAUUUAACGGUUAAA	Cleavage	1
miRX13-5p	MDP0000257820	3	17.566	1	22	40	61	UUUGACCGUUAGAUUUGACUUU	AAAGUCAGAGUCAACGGUCAAA	Translation	1
miRX13-5p	MDP0000236857	3	11.294	1	22	56	77	UUUGACCGUUAGAUUUGACUUU	AAUAUCAAAUCUAGCGGUUAAA	Cleavage	1
miRX13-5p	MDP0000275417	3	10.811	1	22	55	76	UUUGACCGUUAGAUUUGACUUU	AAUAUCAAAUCUAGCGGUUAAA	Cleavage	1
miRX13-5p	MDP0000146893	3	24.808	1	21	2956	2976	UUUGACCGUUAGAUUUGACUU	AGAUCAAAUUUAAUGGUUAAA	Cleavage	1
miRX13-5p	MDP0000654314	2.5	17.081	1	22	1298	1318	UUUGACCGUUAGAUUUGACUUU	AGAGUCAAAU-UAAUGGUCAAA	Cleavage	1
miRX13-5p	MDP0000371891	2.5	14.698	1	22	1971	1992	UUUGACCGUUAGAUUUGACUUU	AUAGUCUAGUUUAACGGUCAAG	Cleavage	1
miRX13-5p	MDP0000371892	2.5	16.138	1	22	163	184	UUUGACCGUUAGAUUUGACUUU	AUAGUCUAGUUUAACGGUCAAG	Cleavage	1
miRX13-5p	MDP0000843477	3	14.246	1	22	163	184	UUUGACCGUUAGAUUUGACUUU	GGAGUCUAGUUUAAUGGUCAAG	Cleavage	1
miRX130-3p	MDP0000278744	3	10.33	1	23	386	408	AUCAAAUUUUAACGGUUCGGAUC	GAUCUGGACCGUUAAAGUUUGRA	Cleavage	1
miRX130-3p	MDP0000289473	2.5	23.213	1	23	29	51	AUCAAAUUUUAACGGUUCGGAUC	GAUCUGGACCAUUGAAAUUUGAU	Cleavage	1
miRX130-3p	MDP0000246367	2.5	16.803	1	23	5	27	AUCAAAUUUUAACGGUUCGGAUC	GGUUCGGAUCGUUGAAGUUUGAU	Cleavage	1
miRX130-3p	MDP0000190460	2	20.732	1	24	6264	6287	AUCAAAUUUUAACGGUUCGGAUCC	GAAUCCGGACCGUAGAAAUUUGAU	Translation	1
miRX130-3p	MDP0000849585	2	11.41	1	22	1485	1506	AUCAAAUUUUAACGGUUCGGAU	AUCCGGAUCUUUAAAAUUUGAU	Cleavage	1
miRX130-3p	MDP0000317841	2	14.554	1	23	145	167	AUCAAAUUUUAACGGUUCGGAUC	GAAUCGGAUCGUUAAAGUUUGAU	Cleavage	1
miRX130-3p	MDP0000228500	3	13.599	1	23	940	962	AUCAAAUUUUAACGGUUCGGAUC	GGUUUGGAUCRUUAAAAUUYGAU	Cleavage	1
miRX130-3p	MDP0000119386	3	17.144	1	23	980	1002	AUCAAAUUUUAACGGUUCGGAUC	GAUCCGGGCUAUUGAAAUUUGAU	Cleavage	1
miRX130-3p	MDP0000252231	2.5	17.296	1	22	8369	8390	AUCAAAUUUUAACGGUUCGGAU	AUCCGRACUCUUGAAAUUUGAU	Cleavage	1
miRX130-3p	MDP0000464702	2.5	10.703	1	22	16	37	AUCAAAUUUUAACGGUUCGGAU	GUUCGAAUCGUUAAAAUUCGAU	Cleavage	1
miRX130-3p	MDP0000295227	3	19.373	1	24	153	176	AUCAAAUUUUAACGGUUCGGAUCC	GAAUCCGGACCUUUAAAAUUUCAU	Cleavage	1
miRX130-5p	MDP0000558542	0.5	19.601	1	24	47	70	AUCCGGGCCAUUGAAAUUUGAUCC	GGAUCAAAUUUCAAUGGUCCGGAU	Cleavage	1
miRX130-5p	MDP0000282558	2	18.761	1	24	12	35	AUCCGGGCCAUUGAAAUUUGAUCC	GGAUCAAAUUUCAAUGGUCCGAAU	Cleavage	1
miRX130-5p	MDP0000317475	0.5	23.573	1	24	25	48	AUCCGGGCCAUUGAAAUUUGAUCC	GAAUCAAAUUUCAAUGGUCCGGAU	Cleavage	1
miRX130-5p	MDP0000192775	2	20.289	1	24	109	132	AUCCGGGCCAUUGAAAUUUGAUCC	GGAUCAAAUUUCAAUGAUCYGGAU	Cleavage	1
miRX130-5p	MDP0000296288	2	17.706	1	23	53	75	AUCCGGGCCAUUGAAAUUUGAUC	GAUCAAAUUUCAACGGUCUGGAU	Translation	1
miRX130-5p	MDP0000293246	2.5	17.248	1	23	62	84	AUCCGGGCCAUUGAAAUUUGAUC	GAUCAAAUUUUAAUGGUCCAGAU	Cleavage	1
miRX130-5p	MDP0000141124	2	15.142	1	23	105	127	AUCCGGGCCAUUGAAAUUUGAUC	GAUCAAAUUUCAAAGGUCYGGAU	Translation	1
miRX130-5p	MDP0000293776	3	15.975	1	24	28	51	AUCCGGGCCAUUGAAAUUUGAUCC	GGAUCAAAUUUCAAAGGCUCAGAU	Translation	1
miRX130-5p	MDP0000252231	2.5	24.027	1	24	8444	8467	AUCCGGGCCAUUGAAAUUUGAUCC	RGAUCAAAUUUCAARGACCCRGAU	Translation	1
miRX130-5p	MDP0000172380	1.5	11.543	1	22	99	120	AUCCGGGCCAUUGAAAUUUGAU	AUCAAAUUUCAAUAGUCCGGAU	Translation	1
miRX130-5p	MDP0000143696	1.5	11.342	1	22	99	120	AUCCGGGCCAUUGAAAUUUGAU	AUCAAAUUUCAAUAGUCCGGAU	Translation	1
miRX130-5p	MDP0000216857	2.5	19.437	1	24	10	33	AUCCGGGCCAUUGAAAUUUGAUCC	GAAUUAAAUUUCAAUGGUACGGAU	Cleavage	1
miRX14-3p	MDP0000138700	2.5	14.067	1	20	2841	2860	UCAUGCUAUCCCUUUGGAUU	AAUCCAAAGGCAUAUCAUGA	Translation	1
miRX14-5p	MDP0000249678	0	21.864	1	21	340	360	UCCAAAGGGAUCGCAUUGAUC	GAUCAAUGCGAUCCCUUUGGA	Cleavage	1
miRX14-5p	MDP0000203334	1	23.22	1	20	2160	2179	UCCAAAGGGAUCGCAUUGAU	AACAAUGCGAUCCCUUUGGA	Cleavage	1
miRX14-5p	MDP0000125975	2	20.275	1	20	1806	1825	UCCAAAGGGAUCGCAUUGAU	GACAAUGCGAUCCCUUUGGA	Cleavage	1
miRX14-5p	MDP0000258116	3	17.216	1	20	773	792	UCCAAAGGGAUCGCAUUGAU	AUCGAUGUGGUUUCUUUGGG	Cleavage	1
miRX14-5p	MDP0000191749	3	18.334	1	21	1728	1748	UCCAAAGGGAUCGCAUUGAUC	GAGCAAUAUGAUUCCUUUGGA	Cleavage	1
miRX15-3p	MDP0000402182	0.5	13.187	1	24	871	894	AAUAGAUCUCAAACCUGAGGGGCU	AGCCCCUCAGGUUUGAGGUCUAUU	Cleavage	1
miRX15-3p	MDP0000228719	0.5	14.643	1	24	2450	2473	AAUAGAUCUCAAACCUGAGGGGCU	AGCUCCUCAGGUUUGAGGUCUAUU	Cleavage	1
miRX15-3p	MDP0000268320	1.5	12.352	1	24	1682	1705	AAUAGAUCUCAAACCUGAGGGGCU	AGCCCCUCAGGUUUGAGCUCUAUU	Cleavage	1
miRX15-3p	MDP0000354002	2	9.847	1	24	47	70	AAUAGAUCUCAAACCUGAGGGGCU	AGCCYCUCAGGUUUGAGSUCUAUU	Cleavage	1
miRX15-3p	MDP0000236017	0.5	15.197	1	24	1216	1239	AAUAGAUCUCAAACCUGAGGGGCU	AACCCCUCAGGUUUGAGGUCUAUU	Cleavage	1
miRX15-3p	MDP0000517934	2	9.416	1	24	829	852	AAUAGAUCUCAAACCUGAGGGGCU	AGCCCCUCAGGUUUGAGCUUUAUU	Cleavage	1
miRX15-3p	MDP0000358353	0.5	10.064	1	24	225	248	AAUAGAUCUCAAACCUGAGGGGCU	AACCCCUCAGGUUUGAGGUCUAUU	Cleavage	1
miRX15-3p	MDP0000196384	0	6.882	1	24	1527	1550	AAUAGAUCUCAAACCUGAGGGGCU	ACCACCUCAGGUUUGAGAUCUAUU	Cleavage	1
miRX15-3p	MDP0000365812	1.5	14.946	1	22	221	242	AAUAGAUCUCAAACCUGAGGGG	CCCUUUAGGUUUGAGGUCUAUU	Cleavage	1
miRX15-3p	MDP0000292221	0.5	13.798	1	24	2435	2458	AAUAGAUCUCAAACCUGAGGGGCU	ACCACCUCAGGUUUGAGGUCUAUU	Cleavage	1
miRX15-3p	MDP0000296604	2	16.078	1	24	2169	2192	AAUAGAUCUCAAACCUGAGGGGCU	ACCCCCUCAGGUUUGGGAUCAAUU	Cleavage	1
miRX15-3p	MDP0000321831	1.5	8.797	1	24	1785	1808	AAUAGAUCUCAAACCUGAGGGGCU	AACCCCUCAGGUUUAAGGUCUAUU	Translation	1
miRX15-3p	MDP0000240942	3	13.68	1	24	3236	3260	AAUAGAUCUC-AAACCUGAGGGGCU	AGCCCUUCAGGUUUUGAGGUCUAUU	Translation	1
miRX15-3p	MDP0000251746	2.5	16.354	1	24	1804	1828	AAUAGAUCUC-AAACCUGAGGGGCU	AGCCUCUCAGGUUUUGAGGUCUAUU	Translation	1
miRX15-3p	MDP0000882402	2.5	14.555	1	24	1805	1829	AAUAGAUCUC-AAACCUGAGGGGCU	AGUCUCUCAGGUUUUGAGGUCUAUU	Translation	1
[truncated: 1,151 more rows]

## Sheet: Table S1F
Table S1F. Degradome validated miRNA targets
#SmallRNAa	Target	AlignmentScore	AlignmentRange	CleavageSite	Category	P-value
mdm-miRX21-5p	MDP0000164883	4	1315-1334	1325	0	0.0408258
mdm-miRX28a-3p	MDP0000309290	7	1785-1803	1795	1	0.0377011
	MDP0000205364	7	1629-1647	1639	1	0.0377011
	MDP0000198468	7	1491-1509	1501	1	0.0377011
	MDP0000202627	7	1797-1815	1807	1	0.0377011
	MDP0000269735	7	1773-1791	1783	1	0.0377011
mdm-miRX28b-3p	MDP0000304491	5	1516-1535	1526	4	0.048187
mdm-miRX32-5p	MDP0000237086	7	2636-2655	2646	1	0.0448097
mdm-miRX33-5p	MDP0000237086	7	2636-2655	2646	1	0.0448097
mdm-miRX45-5p	MDP0000247047	7	25-45	36	1	0.0243442
mdm-miRX55-5p	MDP0000271850	6.5	1279-1300	1291	1	0.0375001
	MDP0000791995	6.5	1279-1300	1291	1	0.0375001
mdm-miRX60-5p	MDP0000187475	4	76-96	87	0	0.0436773
mdm-miRX96a-3p	MDP0000309290	7	1785-1803	1795	1	0.0377011
	MDP0000205364	7	1629-1647	1639	1	0.0377011
	MDP0000198468	7	1491-1509	1501	1	0.0377011
	MDP0000202627	7	1797-1815	1807	1	0.0377011
	MDP0000269735	7	1773-1791	1783	1	0.0377011
mdm-miRX9b6-3p	MDP0000304491	5	1516-1535	1526	4	0.048187
miRX40-5p	MDP0000187475	4.5	73-96	87	0	0.00762675
miRX45-3p	MDP0000198760	6	766-786	777	1	0.0186218
miRX70a-3p	MDP0000194179	7	1104-1123	1114	1	0.0289184
mdm-miRX115-5p	MDP0000670441	5.5	591-615	606	4	0.0174064
mdm-miRX116-3p	MDP0000675952	5	1100-1121	1112	0	0.0416414
	MDP0000747539	5	439-460	451	0	0.0416414
mdm-miRX119-5p	MDP0000670441	5.5	591-615	606	4	0.0174064
a Identified from the pooled higher and less abundant miRNAs predicted by ShortStack
