# Supplementary material for: Extending the sRNAome of Apple by Next-Generation Sequencing
Source: PLoS One. 2014 Apr 21;9(4):e95782. doi: 10.1371/journal.pone.0095782 (PMC3994110; doi:10.1371/journal.pone.0095782)
Supplement: Table S2 — NAT results. Cis-, trans- and unclassified apple natural antisense transcript pairs with the sequence and coordinates of the overlapping regions. (XLSX) [file pone.0095782.s002.xlsx]

## Sheet: Table S2A. cisNAT pairs
Table S2A. Cis-NAT pairs. Apple cis-natural antisense transcript pairs with the sequence and coordinates of the overlapping regions.
cis-NAT 1	Start	Stop	cis-NAT 2	Start	Stop	Overlap length	Overlap sequence
MDP0000788644	76	447	MDP0000746772	1	372	372	TTGCCACAGCCCCACGAGTCTCTCCTCCTCCTGCTTATAAGGAGCATGGCCACCTCTTGCCCATACCATCATTCCCTAGACTTCTTCATTCTTTGAGTCCCTTTTGTAAACCATCTTTTAACTTTAGCACCCTAACTCTCCTCTATCACTCCTCTTACCAGCTCGCTACAATCGCCGTACGATTCATTCCAACTTTCGTGTTCATATATTTACCTAAGATTACTGATGGCATCGGTTTCTTCCTCGAGGAATCACAGCTCCTCGTGGACGCCGAAGCAGAACAAGTTGTTCGAGAAGGCGCTGGCCGTGTACGACAAGGACACGCAGGACCGCTGGCACAATGTGGCCAAGGCCGTGGACGGAAAAACTGTG
MDP0000305455	2545	3352	MDP0000365875	1	808	808	GCAGAAGAACTCTCTAACAAACTGGTAATAAAGGGTTTGAGGTTGAAGTTAATGTGGGGTAGGCCCCAAGCACCTAAACAGGAATCAGAGGGCACGGCTGAAGCTAGGCAGCCGGTGGTGGCTCATGGTGGTTTGTTACCTCGAGCAGTCATATCTCAACAACAGAACCAATCACAAGATCCAGCTGCGCCTGTGCACTACTACAACATGCCACCTCCACCTTCACAGGAGAGATCATTCTATCCATCCATGGATCCTCAAAGAATGGGTGCACTTATTCCATCTAAGGAAGGGGCTCCTAGTGGGACCACAGGGTCAGGAGAGCGCAGTTCCACTTCAGAGAGGCAGCAACATAGTCAGCATTATGCTTTTCAGAACATGGCTCAACCACATGGCCAA…
MDP0000309529	729	1041	MDP0000217359	436	748	313	GACAGTCACATAGGTCTTGGATTGTTGGATGGATCTAACATGACACTATCTAGCTTCCATCCTGTTTAAATCCATTTGCAGTGAAATTAAATTGATGACTTTCGACGATGCCTATATCTTAAAATTCATTGTCCACTTGTGATTTGTTTTATTTTTTGTGGTTATTTTGCGAGTTGCCTAATAAAGCGATTAATTGTTATTTAGTATGACGGTCTAGTGATATTTTTTTTATCAATGAGTGAGAACTTTTAGGTTTGCTTTTCGTCAAAGAATAATTTAAACCACATTATTGGTAACTCATTATTGAACCACA
MDP0000219180	1539	2124	MDP0000341472	140	725	586	TCAGGTTCGGAAGAAGCTTGTCAAAGATTGGCTTCCAGTTCTGATTGTTTGTAAAGATACCAATACTTCCCCTCTGACATCTAGTAACAAACCACTGTACTTGGATCTGGAAGAGATATTCCTCAGAATAATCTCCACACTGCCCATGTCAGATTCACAGGAGTTGCTGCAGCAGTGCCTCAGCTTCTCTACCCGGAATGTGGAGGACTGTCCTCACCTGGTCACGGCATTCAATACCTGGTTTCGCCGTGCGACACATCCCCCTCAACTTCAGAATCTTTGTTAGAATCACGTGGCAGAATCGAGTACACCCCCTCAAGCTCAAAATCTTCTGTTAGAATCATGTGGGGTTTGTCTTTTGTTAATAGATGAACTAGTGCTGCGTTGGACTCTTGCCCT…
MDP0000668490	495	917	MDP0000182029	1282	1704	423	TCGGAGCACGCGGCGGTCCTCCCCGTCTCCGATGGAGCAGCGGTGCCTCGGTCTGATTCTAATCCCTTCTTCTTGCCGTGCTTCTTGTCACGTTGGCTGCTCTGTCGAAGAACAATTGTCTCTGCTTTCCTTCTAGAACCAAACATGTTTTTACACAATATGGTTTTGTMCKATGATGTTTGTMTTCACGTMTTTKACAAGACGATATTCRAAACTACTCTGATCTGCGGTGTGCGAACACGGGTTCGATTTTATAAATGATAGAAACTGTTTTGCTTAGAACTTGYATTGTATGTGTGGCTAGGCAATCCTTGTATGAMTTCGATTTTCTTCGAAGATCGATGTTTTCGTGGAGAATTTCTTGAACAGATTGGCATGAAGCATTCTAATGTCTGGTGA…
MDP0000749713	549	1494	MDP0000334224	1	946	946	CCCCCCAACCCGCGACGCCACCATCATCCGCCAGGCTCTGGCCGCAGAAGGCATCGTGGACCTCAGAGCCGCCACCGAAGTCATCTGCTCAAGAACCCCATCTCAGATCCTCCACTTCAAGAACCTCTACTTCTCCACATTTGGGGTTTACCTCGAGCAGGACATCGAGTTCCACGCCACCGGAGACCACAAAAAACTCCTCCTTGCTTACGTGGCAACGCCGCGGTACGAGGGTTTGGAGGTGGACAGGGCTGCGGCGGAGCATGATGCTAAGGCTCTCTTCCGGGCCGGGGAGAAGAAACTGGGGACTGATGAGAAGGTGTTTGTGCAGATTTTCAGCGGGCGGAGCAGCGCTCACTTGGCCGCCGTGAGCGCCGCATACCACAACATGTACGGTGG…
MDP0000240641	683	1498	MDP0000360443	1	816	816	TGAGGCAACCGCCGAGTATGCTAAGCAATTGAGGGAGCTAGCAACCAAGGTACTGAAAGTTCTGTCACTTGGCTTGGGATTGGATGAAGGGAGGCTGGAGAAAGAAGTTGGTGGACTTGAAGAGCTCCTCTTGCAAATGAAAATCAACTACTACCCAAAATGCCCTCAGCCGGAGCTTGCACTTGGTGTTGAAGCTCACACTGACGTGAGTGCACTCACCTTCATCCTCCACAACATGGTTCCTGGCCTGCAGCTTTTCTATGAAGGAAAGTGGGTCACTGCCAAGTGCGTTCCAAATTCCATCGTCATGCACATTGGGGATACACTTGAGATTTTGAGCAATGGGAAGTACAAAAGTATACTCCACAGGGGCATGGTGAACAAGGAAAAGGTGAGGAT…
MDP0000359419	1	367	MDP0000739171	712	1078	367	ATATGCGGCTCATTTCACCAACTTGTTCTAGCATGTTTAAATTAGAAACCAAATTGTTCATCTGTTCTGATGTGACCGCCCCAGAAGCATTCCCACCAATACCAGCACTATCATATGAACCTCGCAACACAGCAGCTGCTGCATACTGCATCCTTCCTTGCCCCTTCTTTTTCAAAACAGGAAGGATAGTTGACTTAGCCTGTTTTGATTTTTCTGACTCATTCTGAGGAAAAGCAAAGAACGTGGCATCTGGAGGAGCACCCTCTCCCAAGAGATGTAGATGTTCAAACCGAGAAACACATGTCAAAATATGCTCCCAAGCTTCTTGGAGGTAGTTCCCATCTTCATCTGCAATTGTCACTATTGC
MDP0000156373	1169	1294	MDP0000333103	350	475	126	AGCTTGCCAGATGAAGGGCTACCCACTTCTCTTTCTGGTCTAGAAATCYGCGAGTGTGATTTGCTAACACAACGGTGCCGGAGAGACACGGGAGAAGATTGGGCCAAGATTTCTCACATCCCCAAG
MDP0000320028	3040	3375	MDP0000539485	886	1221	336	GGTCAGATCCGGCTCAATTGTTCAAAAGCGGTATGATAAGACATGTTCCAATTGTAATATACTTGATTTGTTTTTCTTGTTTGCTCATTGTTTGTGCTTCCAGACTAAGAAAATTCCGATTAACTAAGCCGCATTCATTGATAAGAGATTATCAAACAACCAGTATTGGGTACAAAGAAGTGTTTAAGGCTGAAAATAGTGAAAACGAAAACTGAATACACACAAAGTGGAAATGAAAACAAAAKGTGGGAAAGAACAACAGATCTATCTGCACAACRAAAAACTCACTAACACATTCGTCTACAACCTCATCGAGCCAAGTCTCTGCGAGCCCAG
MDP0000238462	371	701	MDP0000814329	2361	2691	331	TTCAAGAATTATGAATCCGTTTAGGGTTTAGATTGTCTGGCTTGGCAAGAAATTGAGCTTAAAGCGACATGAGTTTTTGGTTGTGTTTATGTTAAAGTTTTTTTCTCGTAAAGTTCTTGTTTTTGTTTGTTCGCTATATTTTATGCGTGTTTGATATACTTTTTTCTCTTTCTTGATAGGAGTTTTAATGAAATTTATTTAATAAAAATAAAAATAAAGAAAGAAAAAGGCAATGCATAAATGTATAGGGACAGATTTGTATTTATTCGTTTTTTTTCTCGAGAGAACAATTGCGCATATTCATGGACCATGGTACATCCAATTCCCAGCT
MDP0000354392	1	310	MDP0000501048	411	720	310	CTGCGTCGTCGTGGTTTTGGTTGTGATTGATCTGATGGTGGTGACTCCGGTGGCCGAAGGAGTCGGAGGACTGATCGGAGCGGCCTCGTCATCATTGTCGTGGTGGCGGTAGCGGGAGCTGCCGCCGCAACTGACGGCGTGGAAGATTTTCCGACGGAATGAGGCGCCGGAGAAGGACGACCAGAGCCAGAAATGGCCGGAGGAGGTGGTGTTGGGGCGGTCTAGGACTACGGATCCGACGTCGTTTCGGTGACACTTGGCCATTACTCTTCGATTCTTCCCTGCTTCTTCTCGAGTGTGGAGGAAGGAA
MDP0000457128	430	717	MDP0000168865	620	907	288	TTGTTTGGTCGCCAACAGATTGCGGAGATACTCTCAAAGCAGCATATGATTTCAAAAGCTTCAAAATCTCGCGAGAAGGAGAAAAGAGTTTGAAATCTGTGGAAATACCAGGTATATTCCAYCCTAGCTCAACACTTTGTGAAGTGCAATATGCTGGTTGATGTCTGGTTGAGGTCGAAGCTTGCTTGCTAGTATAAGTTGTCTTCASATATGTGAGCCCCAGCTTCTTTGACTCGTTTTGGCTGACCCCTTGTACASTGAGAATTGGATTAGGTTTATCATATAACC
MDP0000275050	1	188	MDP0000863151	495	682	188	CTAAGTTGATTCCCTTAATCAACTTGGAGCTTGGGCTGCTGTGCATTAGTGGGTAGCCATGCTTTCTGCTTTTTATCTTTTTTGCTTTCTGCAATTATCTCCGACCCAAAAGTTGATGCACAGAACAGAATCCTAACTCAGCATCAAGCAGGTAAGCTTGAACAGCCGAGTGACCAAAAAGGTCAATC
MDP0000275050	402	454	MDP0000863151	348	400	53	GTTTCCCTCTCCATTTCACAGTAACAGTAGTATCAGGCTCAATGCTGGACAGG
MDP0000698521	360	723	MDP0000285400	1449	1812	364	GGAAAAAAGTGGCGGTGGCGGTGGTGGGGTGTGTGGCCTCGAGAATTTTGGTACGAGCTCATAGATGAACAGGGAAGGGAAGGGAAGATAAAATTCTGAACGTCTTGATCAACAGAGATTGGCGTACAATCACGTCGGAACTCCGGGCAAGATAAAATTCCTAGTTCCCCAAATGAACTAAATACTCAGAACCACGYCCATGCTCCTCTTAACACCTCCGGCGATCATATAGTATAGGYACTGCAGACTGCAGTCGAAGGAAAATTCGATAACCGTCTTCAMAACCCAGATGGACAATAGCTAAGACCCGCCTTCGACCACAGCCCGCCCGCGGCAAGGATAAAGTCCCCTGCGATGATCAGGT
MDP0000793454	1	232	MDP0000695720	1	232	232	AGCATAAGGCTGTTTAAAATCTAGTGGGAGGTTGTTTAAGCTTCTTAAYAACCCCACATTGATGGTGTTGTACCACACCGTTATCTGTTATTTGCTGCCATTTTCTTAGTTTTAGTTAAGATTGTAGTGTTTCTAAATCTTTGTAAGTGGATTGGCTTGCAAAATTATTTCTATTRGCCAGAGTCTTATGGAAAACTTGTGGGATTTGGACAGTTTTCTTGGTTCCTATTAG
MDP0000348617	712	820	MDP0000312748	1945	2053	109	CACTGGTCCCAAAATCTGTTTCCGCCTGGCGGAGTCGATAGTTTGCAGTTTTGATGTCACACCGAGGCCGAGCCTCCAAAGTTTCTTTGATAGGAATCACTGCAGAGCT
MDP0000339473	270	640	MDP0000295242	956	1326	371	GCCAAWGCAGAGGTCAGAAAAATAAACCGAATTCATCACATTAAAAATGATACACACGCGAAAACTTGCTTCATTCAATCTTATATCAGTTAGGATATCCAATGCAGAGGTCAGAAAAGTGAACTGAATTCATCACATTACAAACGTTACACACACGAAAACTACCGAGGGAAAGAATCCCTTTTCAATTTTCATGGGGGAATCCTGGCCAGTTGTAACAATCAAAACATATATGAGCATGAAATGAAAAGCCTTCCTCTGCTGTAAATAATAACATGACAATAGTCACAATACYACTTATTATGCTGTCACCTCCTGCTGGAATTTTGTAATGATTTCGGGGATCCCTCRARGAGATCCAAGAGGTAATT
MDP0000366725	1	988	MDP0000125457	680	1667	988	TAACATTACAAACATGATCAACCATACAGTGATATACGCCCCTATCCGTAGTGCCAAAATGATCGATGCTGAAGTAGTCGAATAATTAAGAATAGAGATACCGCGTACCCACAAAATCACATTTCATATGATATTTCAAACCCTACCTAGGACTAATTTCCACATATAAATTAACTAATTAAGCAACTGCATTGCTTGTTTCAACATGCGCAGTGTGATTGATCAATCAAACAGGTGGCTAGCTACTGCTCCGTTTGATCAGTAACCCTCTGGTGATCATTTTGGTTGAAAGCAGAAGACATGAGCACAGCAGAGTCCCAGCCAAATGTTGACGGCGCCATAGTACTAGCACTAGTCATAGAAATCAAAGGAACGTGGTCGGAACCAGCACCAGCTGCG…
MDP0000354345	1	393	MDP0000200228	1	393	393	AATTGGGTTGGGCTTGGGTGGGCCCAGGAAGCGGCATTGGGCCGSCACGCAGTGAATTTGGTCCACTCCACTGTACGTCGAGAGCTTCAACATTTTCTCTCCCTCTCCTCACGTTCTCTCTCTAGATTGAAGGAAGAGATCTATAGTGAAGGAAGAGATTTTGTGGCCGACAGGACCGAGGAAGAGGAGCCCCGGGACGGGWAACGMCACCGGGTCTGGAGGAATTTACTGGATTGCCACTGGATTCGGTGACGGTGATAACGATGGTGCGGAAACGACGACCTTTTGAAAACTCGAGGGGGGTTRGAGACAGAAAGAGAAAGCTTTTGGTTTCYGGTTGTAGCGAGAGATTTTTTATTTCGCACGGGAAGTGAAGGGTGTGAAAGCTACGTC
MDP0000140344	1	851	MDP0000251626	1	851	851	TCCACGCTTTGACATGCTATTATTGGCTAGGTGGCGCCACATATTGCTAAATGACGACATGATTAACAACCACTAACTGTGATTTAGGAATATGACATGATGATCACCTATGCAGGACACTGGAATCCAGAGGGAGGTGTCTTCCCACAATCAATGAGCACCTGAAGAGCAATGGGGATGATGAGGTTGATATTGAGAAGCTTAGCCTTGATCGTGGTGCAAAGGCAAATAGCAGCGTCCAAGTCCACCAGTCCCTGAAGCACCGGACAACATGCATCTTTGGCACTGCTCCCAATTCCAATGTGGATAAGTCCACCCAGCACATCTACACAAGCTCCCAACTTTAAGGTGTCGATGGGGCACGTGTCCTTCGGTGGCGACTTTGGAGGTGGTGATGTT…
MDP0000245979	133	462	MDP0000623276	1	330	330	GAAGTATTCAACGTAACTCTTTCCATTCATATCCGATTCATTGTCCGCTAGAGTAAAACTGGTCTGAATCCGACTGAGCAGTAATAAGGGTGGTCGTTTTAGATCGAATCGAACACAAGTTTTTTTTCTGTTTTTTGCGTGCAGGGAGTTTTTGGAAGCTCGTAAATCATGGTGGTGACTATGATTACAGGGGCTCTCATAGGAAAATTGTTTGACGGACTGTATGATGCCGTGAAGGCATCGATAGGGACTGTTGCTAAGTACGAAGGCGTCCTTACAGATCTTCAAACTACACTAGACGGTTTACGACCGTGGATCATCCAAGGGATA
MDP0000673917	3300	3612	MDP0000673918	913	1225	313	CACAGGGGGTTGAGTGGCAAACAGGCCACTGGGCGGGGGTACATGGAAGATGAAGGAGAAGGAGAAGGAAAGAAAAGGAAAAAGGAGAAAGGAGAAAGGAGAAGAGAAGGACTGCCACCGACCCTGGCCATARCTAGGGTCGGTGGCTGCGGGAAGAACGAAGTGGAGGACACACACACAACAGGTATAACAAGTTTAGGAACCGGAAGGCGAYATTCCGTTCCTTATTCGTAATTTTTTTCACACATACCGCAAAGCTTTTGAAATGAACAAACCAACTCGTATATATTCGCTTCAGACCTAGGGGATAAGA
MDP0000920005	1	337	MDP0000469526	1	337	337	GCTCTGTTCTCGCCGAAGGCAGTACGGACGACGACATCGCAATGGCCGTGAATACCTCTCAAATCTTTGGGTGTAAAATGAGGAGGAAACTGTAMAGTGCTCAACTTTTCCGTGGTTGGTCTACGTTATGCGTTGTGGTGGGAGGAGATCCCACATGATTAAACGGTCTGTCGTTTCTCGTCCTTGGATATRCGATGTCGTYTTGTTTGATAATCTCTAGGTGATCACGGGTTCACGGTCGTGCGCTCTTCCTCTTCGTCTACAACCCAACTGCTCCAACCGAAAWTTTTCATTTGCTCCATGGAAGCTCCRGCGAGAATTCTCAGTCTCAATCGCC
MDP0000292564	1325	1485	MDP0000327645	562	722	161	ATTCTAGTCATCTTTATGGAATTCCAGCTCGTTTTGACCCAGACAGAAGGGATTGGGGTGTGTTCAAGCTTGGCGACGACAATCAAGAGAATTTTCGGTTCCGTGGCAATACAGACTGTTGGGCGCCTGTTTGGTTCACTGCCCCCCAATGGTGGTGCTGT
MDP0000155343	114	849	MDP0000336777	1	736	736	CAAAAAACTTCTGGTTTGGAAATCAAATAAAAACCTTGATTTGCTTGGAAACCCATATTAGCCCATGCCTCAGAAGTAAACCACAGAAACATCCAAAACCTTATCTTTTTCCACACCATAAACAATACAACACTTCGCATTGCCACAGAAACTTCCCCTCGTTTCCCACCTCAGAACCCAACACACTATGGCTACGCTCCACCTCACTCCCTCCCCTTCTCTCACCCTCCCAAAACAAGTACGCACAACCACCAATCTCTCCGCTTCATTCCAGCTCAATCTCCGGCCGCGCCACCGGTCACGGCGGTCCTACTCCTGCACCGTCCGATCCTATAAGGTGGTGGTGGAACACGAGGGTCAGTCTACCGAGCTGGAGGTGGAGCCTGATGAGACCATACT…
MDP0000681106	2270	2598	MDP0000223230	866	1194	329	CCATGGAAATTGAATCTGCATCGCTTTGAACTTGAAACACAACTATTTTAATTTGCTTCCCTAGTTTTTTTGTAGTTCCATTCAGTACGACGTAACCGGGATTCATAAGTTAATATTTCGTTGAAATTTAGCAAAGTCGAATGAAATTTTTTAAATTTCTGAAGKTACGGTCTAGTGGTAYKATACTTCTATTAGTGGAATTACAGAGACTAAAATTCGTTAACAAATTGCCTGACTAACAAACTGTGTACACCACCTTTGTACAGCTTCCCGTAAACAAACAGATTTCCACCTGCCAAGCTACCTACGATCATCAGATATAGTCTCTT
MDP0000291482	625	843	MDP0000821124	2002	2220	219	ATCCTCGATTCAAATCGCAAACGAGCATAATGGTTAGAATTGCAGAAGACTGGAAATTAATCCTTATTGTTTCAATTAAATCAATACAATCTGATTTCAAACTCCATCAGCCTTCAAAATGAAAGTTCATGGAAGATCTAAATAAGTTTCAAGTACATGGGAGCCAAGAACAAGATGGCCGGGAAAATATTTCTCTTTTGATTCTGCTGTAATATATGC
MDP0000687034	713	1138	MDP0000183348	692	1117	426	AGGGGGACAACTGCGTGGTGTATGACGGAGAAACCGAGGTGAATCCACGGTTCTGCGCGACGAAGCACGTGAACATCCTCAAGAACAAGTGCTTGGCGCACATGACCTCAGCCAACAACTGCAAAGGTAGTGGCTCGTCGAAAAAACTACGACAATAAGGACGCGGTGTTGTATCAGATGGAAGGGTTGTACGCGGCACTGCGCGGTGTACGACAGCAAAAGGAGGAGGGTGGCCGAGATCAAGATGAATGAGGCAGTGGGCGGAGTAGCAATGGGAGTCGACGTCTTTCACCTCATCGTGTAGCCCGATATGGACACGGCGGTGGCCATGTCCCTCGTCATCTTGCTTGACCAGATGTACGGGACGTCGAGGCGTAATTATCTTGTTGCTGTTTTGGA…
MDP0000280733	2985	3939	MDP0000383765	22	976	955	CTCCACTGGAAGTAAAGGCACCGCCTTCCTCCAAATTCAAGACCTTAACAACTCCATCCTCCGCCAAAAGCGAGTACCTTCTGGACCTGACGCCCAGCCCCACCGGCTTATCGCTCAAATCGAGCTCCGCCCCGATCGCCCTCGTGAAATCGCCGTTCCCATCGGACAGCAGCAGCACCTCGTCACCGATGTTGAGATTCTCCTTCCACGCTTTGATCACGAAGACATCGTTGACCGCAATGCAGGCGATGGTCTCGACGCCCTTCGCCTTGAGCTCCCCCGACTTTTCCACGAATCCCGGGACGTGTTTCTGGGAGCAGGTCGGGGTGAAGGCGCCGGGGACGGCGAAGAGGACGGCCTTCTTGGATTTGGTGAGGTCGGAGACAGTCACGGTCTGGA…
MDP0000511374	301	765	MDP0000293655	4	468	465	ATGACAGAAATCATCATCACCAGCTCCCCCTTTTTTTACACCAAGAAGATCATGAAGGCCGACGATGACGTCCATATGATCYCYGCCGAGGCCCCCGTCCTCTTCACCAAGGCATGCGAGGCATGCGATTTCTTCATCCYCGAGTTCACCATYCGCTCCTSGCTCCATGCGGAGGAGAGTGAACGYCRKGTTCTCCAGAAAAATGACATGGCYGYTGCCATTACCCGCACYGACGTGTTTGATTTCTTCGCCCTGCACTGTACCCTGCTACGAGATCAATATGGGGAAGAAAAAGGTGTATTGAATCATGTTGGTASCCGCTGTTCCCACACTTCCCACATGACAGAAATCATCATCACCARCTCCCCCCTTTTTTACACCAAGAAGATCATGAAGGCC…
MDP0000951799	1124	1844	MDP0000368014	1	721	721	CACGCGGTTCACAGCAGTACCGAGCTCTCACTGTGCCTGAGCTCACACAGCAAATGTGGGATGCGAAGAACATGATGTGTGCAGCTGACCCTCGCCATGGTCGGTATTTGACTGCCTCAGCCATGTTCAGGGGTAAAATGAGCACAAAGGAAGTTGATGAGCAGATGATCAATGTCCAGAACAAGAACTCTTCTTACTTTGTGGAATGGATTCCCAACAATGTCAAGTCTACTGTATGTGACATCCCTCCCACCGGCTTGAAAATGGCATCCACCTTCATTGGAAACTCAACCTCAATTCAGGAGATGTTCCGCCGTGTGAGCGAGCAGTTCACAGCTATGTTCAGGAGGAAGGCTTTCTTGCATTGGTACACTGGTGAAGGCATGGACGAGATGGAGT…
MDP0000185239	1374	2178	MDP0000342608	85	889	805	AATCATGGAAAAATATGGTGACATAGCCTCAAGCTGTCAATTGGAATCAGTTGTCATGCGCTCTTACTATCTCGAGTGCGTATGTTATATAGTCCAAGAGTTGAAGCGAACTTCRGTTAAGCAGCTGACAAAGCCTAAAGTCAAAGAAATGTTATCTATGCTTAAGGATGTAGAATCTTCGGGAATGGATGTTGGTTGGCTCCGGTTTCTGATCAACGAGTGTGCAGAAGCCATTGAACTCATCACTCAGCATCGAGCATTCAAAGCAGCAAAGGCAAACTGCGACCGTGATATAGAATCAGCAAGGAAAGAACTTGAATCGCAAATGGAGGTTCTGGCGCTGAAAGAAAAGGAGGTTGCCGATGCCAAGAAGCAAGTCGCTGAAACGAGAGCCCACCT…
MDP0000336864	1	1070	MDP0000149943	1	1070	1070	TTTTAAAAGCAGGAGTAAAAAAAAGCAACAAAAATAAACCTTCTTTTAATTTACCCGTCCACMAAAAAGAACAGACGCTATCTGTCTGTGTTTGTTCTCCTCCCTCCTCTCTCTCTCTCTCTGCTTTCTCCATTAAAACCATTCAACATTCTCTCTCTCTACTTTTTTGGAGAGAGAAAGTGGAAAAAGATCGAAGCTTTTCACTCGCCGGAGCCAGAAAGGACTATTACTCAGCTACCCATTTTSTTAAATTTTGCTTTTGATAAGTTCCCATTTTATTAGATTCGTTTGATTTACACAATGTCGGCTCCGGCGCCGTCGACCAACACAACCTCGCCGCCACCGCCCACAGCTCCGGCGCCTTCTGCGCCTACGCCGCCATCCTCCACCGCCCCGCCT…
MDP0000805043	1	776	MDP0000168262	1	776	776	TACTTCCCCATCCTCCATTGATCCTATCCTCCATTGATCGTCCAAGTTTGTGATTGATCGTCATACAGGTCATTTATCCCCTTCCCGGCTACTGGATCAGTCCAGCACTTTTGGCACTACGGACCCTCTGCCATCCATTGCAGCAGAGCCGTTTCATGAGSGGGGGGGGGGGGGGGGGGGCTAAGCGCACTTCTTTGAATCAAACGTTGAATGAAATCGATTCTTTTTTAGATATAAAAATCTGGATGGATCTATCTTTTTATTCATATATATATTACTTTAAAAAATGATTTTTTTCATATGCGTAGCAAGAAGCCCCAAATCCTTGATTTGGCCAGGAAAGACTGCACTGCTTTGGGCCCAGGAAGCAAAGGGCATGAGCTCGGCTGCTTCTCCTCC…
MDP0000273079	1398	1713	MDP0000273078	546	861	316	TGCATCATCCGCCTGACTGCTGTCAAAACAACTARCCGGTCTTGGCACTCCGCCTTACCAAGTCCACCTTCATCACTGCAGGATCGTCCCCAAGCAGAAGCTGGCCCCGGTGAGGTCTCGCAGATGACGRCAAGCAGCCCTGAAAGATTCCGCCRYTGCTGGTCTCGRGTCTGGTCGACCCAACGCTCTYCAACATGAGATCCAAAAGGARCCCGTCATGCTCCTCCAATCCTCTRCCGRCGCCATTAATATCCCAAACCATCGTCTCCCTCGGCGTCCGCTCCGGCTTTCTTTCCTCTCTCAAGTTGCAGCAAGT
MDP0000363088	29	965	MDP0000141372	1060	1996	937	CTTCGTCTGGGTTGTTCAGATTGTACTGTCTGCAGTACAATCTTTACCATCTTCGATCCTTGTACTGCATTTTGGGTTTTTTTTTTGTTAGGAGAGAATAGCCATCAAGCCCAAATACATAGCGGGGCCCCATATTTCTAAATTCCAAATCAGCCCCTCTAAACACTGTTAATCATACATACAAAATCAAGATGTCCAGAAGAAACCCACGGAGACAAAATCGTAAATAATAACAACTCCAAGGGTACATCCTAACGCACATCTCGTACCAAACAATTAACAGCGTACACACCAAACGGATCAAACTTTCCATTTTTCTAAATTTCTTGCCCGTCTCTGGCAAGTCTTCTTCTCCAAAAATCCGCCGCTTCTACTTTCTCTCTCTAGAAATCGAAGAAG…
MDP0000451569	586	1269	MDP0000360126	17	700	684	GGATGCTCCCTATTTCTTGCTCTTATGATAGACAGACTACACCACTACATTAGAGAACTTCGTATACGAAGAAAGGGCATGGAAGCCCTTAAGAAACAGAACAGAGGATCTGAGGATGGAAAATCTAGCAGTTTGGATAAGATGAAAGTCTTGGAGAATGAGATGGCTACATTGCATACGAGACTCAAACAACTAGAATCTGAAATCGAGACAAAGACGAAAGATGTYCATACTGCAGAGTCCAGCATCCTTGCTCTAAGRAAACAATCGGAAGGGTTTCTTCTCGAGTATGATCGTTTACTTGAAGAAAACCAAAACTTAAAGMATCRGTTGCAGTCAGTTGACTGGAAAATRTCACGTTCARGTAGCAAGAAAGATTCATAAAGGATTTTAACCACA…
MDP0000291043	770	862	MDP0000333616	498	590	93	TGACGGTGGTTGACATCACGTTGCAAGCAGTGGCCAGACGTGATTCTCTTCTCCCTAGTGTTTATCCAAAGGAAAAACGTCGTTGGTTCTCTA
MDP0000441757	150	574	MDP0000441758	1	425	425	ACCGACTCACAAGTCACCAGAAAAGAAAGTTCCGCAGTCTGTCCTCCTCCTCCACCCCATAATTCCGTATGTCCCTTTATATCCCGCCGACCTCCGCCAACCTCAATTGTTTTTCGCTGCCGCATTTCGTCCAACACTTGAGACGCAATCCATGTCGCAGACCATCAAATATTGGCTATCGGAGCACCCAACCATCTTAAACTTCCGCTGGAGCACCACCCACTCATGGGGATCCACCTGGTCCTTCCTCTTCACCGCCATCCCCGCCTACATCGCCGCCGCCGCCGCCCTCCACCTATTACTCACCCTCTTCCGCCGCCGTGACCGCCCTGTCCCGCTCGGCCCAATCCCTGCCGTCCACAGCCTCTGCATGGCCCTCATATCCGCCGTCATCTTCGC…
MDP0000452534	133	741	MDP0000196645	1	609	609	ACATGCGTTGCACGCGAATCTTTGACAAAACGGAGGGGAGGGGAGGGTGGGTTTCTTAGAGCAKTTCCACCACAGCCTAATAGGCTGGCACCCAACCCAAGCCAGGCTGTAGGTCGGCCCAGAATCGACAGACCCATGGGACGGCCCATTTGACGCCATGCTGATGTCATGGCTAACTCCATAAGAACTCGCCACCATCTCTCTCATCTGCACCGCTGTCCGCGGAACCTCATCCGATCCCGTTCCATWACTCCGTTGWTCTCCACCTCCTTCACTCCTCATCGCGCCTCCCGATCCTTGGAACCCCATCCGATCCCATGCCAATCTTRGGGCTCCGGTTTCTTCGCGYAGGGCCGAACTCGGCCGGTGAAATCGGTTGGGTGTGATTGCGAGACGTGT…
MDP0000217633	2035	2298	MDP0000309749	904	1167	264	AGTAATAGCCGTGAAATCCCATTAAACATTACAACCAAAGCAACACAAGTGCCTATTACAAAAGACGAACAAGCATATCATACTAATASGGAAACTGGATCATCTTATTCATGGGAGATGGACTCTCTATCCACGTCTTTACTACTCTCACTTCATTGCAACTACTCTTGCTTACGGMTGCAGTTCCTTCAWGAAATCTTMGTTGTCAACCAKGACCTGCAAGCRCAACGTCAARAACCGAAGTAATGAGCTCAATGGCGAGTG
MDP0000758919	1	336	MDP0000282021	1089	1424	336	TAGTACTGATGGTGAACAGCCAAACCACCGCTCGGGTTTTCCGTGGACATCCCAACGGAGTCGCCGCCAATTCCCAGAGTGTTCTGCATGTCCTGCTCTTTCTGTGATGGCTGCGGCTGCACGGTCCGAGATGCTGACGCCGAGGAGGAACCACCCTTGGCGCGCTTCATCTTCCGGCATCCGCCGCCGACGGGGACGTTCCTGAGGGTCCCRCCCTGAGTCCAGTACCTCCTACACGCCTTGCAAAAGTACCGTGGCTGAGAGAGACTATAGTTGTTGTAGTAGCAGAACTTGGTGTTCATGGACTGGCACCGCGGGCACCCGTGCGGCTGCTGG
MDP0000276057	1815	2436	MDP0000333666	85	706	622	AGCAGTTTATGCTGGTCTTCCAATTCTTACTTTCCCTATATTTTGGGATCAAATTCCAAACGGTAAGCAGATTGTGGAAGATTGGAGGATTGGATACCGGGTGAAGAAGAAGGCGGGGGTCGAACTTCTTGTGAGTAGCGAGGAAATTGGAGAAATTGTGAAGAAGTTTATGGATGTGGAAAGCGAGGGAGGGAAAGATTTGAGGGAAAGAGCTAAACAACTTCAGGAGATTTGTCGAGGTGCAATTGCTAATGGTGGCTCATCTGATAGAAACCTTGATGCTTTTATTAAGGATATTTCACAAGGATATAATTGCCATTAAGCTGATGAATGTGGTAGCTCTTAGACACGATTGCTTGCGTTTCAATACAATTGTTATATTCAACTTATAACTAGAGG…
MDP0000297705	1339	1674	MDP0000297706	799	1134	336	TCTACATACTTGAGGCCTAAGAAACTTGGCTTGTAAATGTGAATTATTATGCATAAATGATAGRTCAGTTTAGAGTTTGTCTGGGTTGTAATCATACTTGTTTCCTTTGGCATTGTGGTTTTTTATATGGCAGTATTAATTAAAGATGCAGAACCTTTCTGTGTGTGATAGGTTGGCACTATAATCTTTTATTTTCCCAGTGGAGGGGAAAAAATATCCAACCTTCGGATTATATATTACCCCTCTCAATTTGCTAGTCATGACAGGTTCTATGAAATGAGGTTGTATGCAGGCTTCTTCTCAAGGAAACTCATTCATTGTACTCAAAATTACAAA
MDP0000251964	468	607	MDP0000140788	254	393	140	GGTTTGCTTCACTACTTTATGGTACCTCATGTGCCAGACCGTGGCAAAAGAAGTTCCGATAAATCCGATGGTTAATATTGCATTAAGCTTCATTATATTGGAAACGAGCGGAGCAAGTCTATTATGTTGTCATGGAAAGT
MDP0000251964	184	258	MDP0000140788	605	679	75	GTATCCAGCGAACTCTGTGGAGGTCWGTGAAGAAACGGTAAATCCAGTTGACAAGATATAAAGAACGATAAGCAC
MDP0000251964	377	436	MDP0000140788	490	549	60	TAATACCAACTGTGGTAAGATTGCCACAGCTTCAAGATATATTGAAAATGCCCACAGAAC
MDP0000838643	1073	1449	MDP0000310109	1316	1692	377	TAATTGTAGATTGTGTTTATCTAACCGCAAACCCCCCGCCGGAGCGATTGGAGTTGCGAGTTGCTGCTTTCGGAGGTATCTWTGTTTTGATTTGCCTTTATGTAATTAGAGAAGCATGCATTCATATCACACGGCTACATTCTGYGTATAAAAGTAGGACAGCAGTTGTTTGCAACGCAAGCAAAGTAGAAATGCGAAAATGATGGGATGTAAACATATATTTTCAGGAAACATGCACAAAGCATGATAATCTTTTTTCCAAAATTCAATACAGAATTCACAAGTCATCGGAATCGAACATCACAAAATTGGTCTTAAAGCTAGAACAATGGTCCGGGCTGATGTACTTCTTGCCGTGCAGTAGCGACTCTTCAACT
MDP0000301110	1317	1551	MDP0000565846	801	1035	235	TGACAAGTTTCCAATTGTATCGGGTAATCGTATGCAAAATAAACAGAAGTTTGATCGGATCAAACAGTAACAATAAAAAGCATAATATTTTGCCAACCAAAACATCAAATTCCATTAATTTCATGAAATCCATTGGCGATTTCAGCCTACTACATATCTTTTGCATCTTTGTACACGGTTTTGATCACCACACCCAGTTCTTCACTCTCGACCCCAACCAAAACGGACCCATATA
MDP0000326866	317	865	MDP0000759303	943	1491	549	TTGGAATCACGCAGGGCGTGAATTTCATATACACGCCATCTTGGTCCGACCTTGTAACTAAAACGAACATTTTGTATATGTTCAACAATCCAATAATGTTGGCCATTTTTTGGATCCATCTGTCGCGCAAAACTCCTTTGGCATGTCATAGAAATGAAGATATGTCAGATTCCGGAGATGGTGGATGCCAGAGGGTACCTCATTCATTTGTGGGGAAGGCCCAATGCGAAACTCTTGGAGAAGAGGCATGACACCATCGTCTATGATCAACGAATTTAGTCCCATCATTTCCCTGAGATGTAGCTTTCTAAGTTTATGAAATCCTCCTTCCTCAAAATGCAGCTGCACACCATCATATGCATTGATATCCAAAGTTAGCTCCAACAGATTAGGTAGATT…
MDP0000138646	3002	3462	MDP0000327248	246	706	461	TATTTGAATTTGGTTGGAAAATTGTTTCGGCCGGATGTGGAAGTGGGTTGGTCGTGGGGTTAGTTCTTGCTGATGTTGTGATCACAAGGAGGCCCGACTTGTTTCTTAAGATTGTTGGAATGATCAGACAAATGATATATAAGGAAAATTTAGAGTACTAGTGGGGGCGTAGAAATTGAGTTTGTTACAATGTTATGCATTTGTTGTTGTTGTTTGTTTTCTCTGTTGTGGTTTCTTTCCTTCTCTTTTTATATGTTTAGTTATAAGTTTGTTTCACGTTATGTATTTGTGTTTGTGTTTAAAATATTGAGGGGTAAGGTTTATGTCCCCCCCTGACTAGGTGTAACTTTTTTTTTCTATTCAATAAAATTTTCCCTCGCCGTCGAGGTTTCTTTAAAA…
MDP0000165071	995	1338	MDP0000569693	863	1206	344	TTTTAACAGAATACAGGCCTTGCTCCCTTGGCACAATGCAGTAATGTTATGGCGGTTTTACAAAAACACGAGCACATATAATCCACAATCTCAGAACAATAATAATTCCTGTGCTACAAAATAAAACACCCGCCACTCTTAAGCCCCGAAAATTTTTGTAAGTCTTACTGGTCTTTTGAAGAACTTTATCGATAAGTCTTACTGGTCTTTGGAAGAATTTTATCGACTCTCTTTACAACCCCTACATATGATATTGGCTGGTGTACTTACTTTAACAAATGAACAGAAAGCATATCAACATCACAGGATTCTGTCCTGAAGATCCGTCATTAAATTGGATGCCA
MDP0000768255	1228	1659	MDP0000768254	424	855	432	GGATTTGCTCAGGCTTTTCGCAATTTCTTCTCTTTTTTCGGGAGGCTGAGAAGCTCGAGAAGTCGGTCTGGTAATGTGTTCAGTAGATCATCGCGGCGGAGGAGCCAGCGTTGGGCTTTGGAAGACAACTGATTGAGGTTTAGTGTTTTGTTTTTATTTTTCGGGTTCTTCTATATTAATGTCGGAAGGCAAAGTTTGTACATTTGTTGTTTGTTTGGTGTAAATAGCAATACATGACGGGGAATTGAAATCGAGACTCCGAAGAAGAGGTGGAATTTTTGAATTGGTAGAGACTAGGAATTAAGTTCCACCCATGTGGGAGGAGTGGGAGGAGGAGTGTGCGGTTGGCATGGAATTGGGAAGGTAGTTAACGGAGGTACCAGGCTTTGTGCTATTATT…
MDP0000320377	1309	1659	MDP0000358246	341	691	351	TCGGATTCTAAAAGAAGGAAGCTAAACAGACCCTCTGAGGTGGAGTTATAGAGACCTAAATATGTCACTTTGTTACATAAGTAGGATTTTGGTGTGYTTTATCAAGTTTTTTTAAAGAAAAMAAAATGTGGAAAATGATGGGAGAGGAGGAATGGCRTGAGGAAAAGAAAAAACCTCTCCAGCTGTTAAATATTAGACTTCTTAGCAGCCAGAGACTCCTGAGCAGATAAACTGAGAAAAAGGGTRGCGATTTTCGCACTCTTAAGCCGTGTTCGGTTTTGTGAGATACAGTTTGTGTTTAGGGTTTGGAGTTTTGTTTATTTATTTGGTTACAAGAGAACAAAAACAGGA
MDP0000119032	117	567	MDP0000354224	277	727	451	TGAATTTCTATGACATAACTACGTATCTGCCCTTAAGGGTTTATTCTTCTTTTCGGAACTTTCTGTGCTTTAAAAAATTTTGCATTTGTTCATAAACATAAATATGGCCTTGTTTTTAATGAAGATTAGTTCATTTTGTTGATTTTCTTGTTGAAGTAACTTGTTACGTTTTTGGTTCTTGCAGTGCAGGGCTCTAATGACAGATAACAATCAAAATGACAGGTTAATGTCAGTTGATAATTTGTTCGGAAAGCTTCCTGATCATCTCGTAATAGAAATTTTCATCCGAGTTCCTGTCTCAGAGTGGGCACAAATCTCCTGCGTTAAAAAACAGTGGGCCAATTTGTTTCACGGAGAACTCTTGTGGCAAGCTGCTCTTGCTATGACATTTCCTTTGGC…
MDP0000286087	336	1045	MDP0000323306	171	880	710	CTCCTGCCGAGACGGACGCGCCGCCGCGCACCTCAAGCTAATCTCAATCGCCGTCATCTTCGTCACCAGCGTCGTCGGCATATCGTCCCCCGTCCTCCTCTCCCGCTACTTCCAAGGCAAGCCCGCGTACGACAAAGCCACGCTCGTCATCAAGTGCTTCGCCGCTGGCGTCATCCTCTCCACGTCCCTCGTCCACGTCCTCCCCGACGCCTTCCTCGCCCTCTCCGACTGCCGYGTGTCATCCCACCACCCCTGGAAGGACTACCCCTTCTCGGGGCTCGTCACCATGATCGGCGCTTTAATCGCCCTCCTCGTCGACCTCACCGCCACCTCCCACATGGAGTCCCACTCCGCCGTCGGTGGCCACGGTCACGGCGGATACGAGGTGGTGCCTGTGGG…
MDP0000343353	641	817	MDP0000267837	1189	1365	177	GCGATCCTAGCAACCCCTGTGATCAATCTGAGATTTCAGATCTAAGAAGCAGCATGCAAAAAGAATGGCCCTGACTCGTTGATTCATGAGTGTCATGGAGACAACCTCTGAGTAATAGATTCCTCCTCTATGGCCACGCTTGTGAGGACGCTTTCTCGTTCTCTGCAAAGTAAAGTC
MDP0000359486	1	346	MDP0000183712	1	346	346	ACCATCCATTTCCTGAGCTTGTGGGGTTTGTAATAGCCTTGCCCATTTATCTTGCCAAAGTAGCCGTTGTCATTTCGCTTCGAATTTGAAATACCGTTACTTTAGTTTTTCCTTCCCGGAACTTTATCTCATATATACTATCAAGTTTTAGACGTGCACAGGTGATGAGGTAATATTATATTATATTTTTTATCCTATTCTTAGTATTAATTCATTGGTTATTTTGTGAGAATTTTGATACTTCTGAATTGTCTTTCTAATGTAGGATATGCGACTTTCTCTTGAGCATAAAGTAATCAAATGCATKAATTTTGGAGTGATTCCAAGGTGATTSCGTCAAGATTTC
MDP0000148952	100	966	MDP0000268046	3718	4584	867	ATGCCCACACAACAGAAGGGTCCAATAAATCCTCTATCTATCCGACCCTCTTCACAACAACCTCTCATTGTTCCCTCCGCTAAAAACCCTTAAACCCAACAAACCCAGCGTACCCAGCAAACCCTGCATGCCAAAGCTTACCAGTCTCTCTCTCCCATCTCAAACTCACTCTCTCACTCTCTAAAACCCAAACCACCAAAAATGGCAGCCTCCCTCACAGTCTCAAGGCTCCTGACCGCCCCCAAGTCCCTCTCTTTCTCCACTACCACCGCCGCCGCACCACCCAAAACGTCTCTCTTCTCACCCAAATCCCTCTCCTCCAAAAGCTCCTACACCCCTCTCCCCCTCAAACACTCCCCACACCCAAAACCCCTCCTCCGCTTCTCCACCACCGCTGCC…
MDP0000442306	800	1104	MDP0000346813	391	695	305	GTTAGATTCGGCCTCGTCTGTGCTGTCATGTTCCTATTTCGATGAGGTTTTATTGCGCTGTTCGAWACAGAACAATCTGTATGCTGTTCTCAGTGTATTTTTTGCCTTAAAATTTCAGATTCACATTAACGTACATATCACTGCTATAGACAACTTTCTTAATAGCCATATATATTCATAGAAATATATATATCAAAAGCAAGCGTTTAACGTAGATATGCAATTAATATACAAAAAATCTACCTAGATCCACCGAAAATTGGTACATTAAGACTACCTGGTTCGAGTTTTTCGTGTTACATGCT
MDP0000325495	1	868	MDP0000278295	500	1367	868	TGGCCAAATTYMAAAGGTAAAATTCATTAATCAATAATAATAGCCATAGTCGAAAATAATAATAATAWTATTATTATTATTTTTCATGATGGTAATTGGTCGGACTCCGACTCTCAATAGTCCTTRAGCACTTTCCTGATCTGCTCAAGCGTCACAAACAGCACCACAGTGAACGGTCCCTGCCTCGAAATCGTAGGGATGAAGCCCTTGTAAAGGGCCATCGGCCCCTCCGCCCTCACAGTCTTTAAGGCACAGTCGAGGGCCCCAGTGTAGGGCGGGTCCCGCCCAGCCTCCACCTTCATGTTCATAACCCTCGTCTTAATCACGTCGATCGGGTTCGAGGCCACGGACGCCACAAACCCCGCCGCGAAACTCGCCGTCACGTGCGTTCCAAGRCCG…
MDP0000126135	622	1371	MDP0000361103	1	750	750	TCAAGTGATGAGGAGGAAGATGAAGAGAAGAAGAAGAAGCGGAAAGAAAAGAAGGGATTGACGGATAAGATCAAGGAGAAGATCTCCGGTGATGAGCACAAGGAAGAAGGCTATCACAAGGAGGAGGACACGGCTGTCCCGGTGGAGAAGGTGTACGAGGAGGAACATCATCATCCAGCTCCAGCTCCAGCTCCGGTTGTTCATTACCACGAAGAGCCAACCGACTCTCCAACTGAGGAAAAGAAGGGTTTCCTCGAGAAGATCAAGGAAAAGCTACCTGGCCACAAGAAGACTGAGGAGGTTCCAGTTGGTGCTGCTTCGCACGAACAGCACAGTGACGACAAACATGCGGCGGAGCCACCGGTAGCAGCCTCTTATGAAGCTGGAGAAGAGCCCAAG…
MDP0000240950	140	339	MDP0000803411	1043	1242	200	GTTATTATATGAATGAAGAATATAATTGATATGGCGAAGTAAACAATATAAAAACAAAAGAAAGCGAAAGTAAAAGGAAAGGGGGAGTGAAGGGTCACCACACCAAGTAATCGAAAGGCGAATAAAAGCAGCGAATTCAGATCATGTGTCAAAAGAATACAATGGGAACCCGATCCGGCAGCCAGGCACAACAACCAGGT
MDP0000240950	140	339	MDP0000136194	1043	1242	200	GTTATTATATGAATGAAGAATATAATTGATATGGCGAAGTAAACAATATAAAAACAAAAGAAAGCGAAAGTAAAAGGAAAGGGGGAGTGAAGGGTCACCACACCAAGTAATCGAAAGGCGAATAAAAGCAGCGAATTCAGATCATGTGTCAAAAGAATACAATGGGAACCCGATCCGGCAGCCAGGCACAACAACCAGGT
MDP0000250600	1852	2311	MDP0000343575	1	460	460	AGCATCCAAGCGACAGAGGCCAAGCACCAGTTGGAAGCTCAAAACAAGTCCCGAGCAACACTGCCGCAAGAGGCAAACACAAAGGAGAACGTGGTGGTGTGGAACACACCCGATCCGGTGCAAGCGCCGAAACTCTACACACGATCTCGACAGAAAACATGGCTAAAAAACGAAGCAAGGAAGAATCAGGAAGAAGAGAACCCACAAAGCTGGAGGAATTGAAAAGGTCAAATAAAAAATTGGGGAGAACCAACAGTAGATACAGGGAGAAAAGAAGGAGAAAAGGAAGAAGAGGACACAGCACCCGACCCCAGCCGAAGCTAGGGCCGGTGCCACCGAAGAGCCTGGAAGAAGATCTCACAGAAGTACTCTCACAGCAGAGAGAAAGAAACCCTCACA…
MDP0000750544	1341	1581	MDP0000750542	576	816	241	TCGTTCATTCTCCACAACAGTGAGTYCCGCATGGTTATTGTTGACGGACTTGACAGATTGCCATGGAAGGAATCTCCATTGTGACATTGGCAACAYAAGTGAAGAAGACCCTACACTTATTCTGAYGTGCAACTATTCGAAAATTGCTGGCCAAATCTGCAGTTGTSGCCATTACTTGCAGCTTRGGAGWGGAGCAYYGCACAAGCATCGGTTATGGAAATAAGAATACTCGTCGAAGCTC
MDP0000356203	235	360	MDP0000300090	2664	2789	126	GGAGCCCGCCTCGTTCTCATCCCCCAATGATTGGTTCGTTGGCCGGGAACAGGCGTGCGGCTCCGGTGTGCCGCCGCCGTGTGTGATTTGGAACGGGATTCTGAGGGTCTTGARTTTTTCCGATTA
MDP0000223771	776	1270	MDP0000842985	1	495	495	AGACACCCACGGCTTCAACCCGCTGCAGACACTTGGAGTCGTCTCTACTTTTTGGAAATATCTTGGTCGGCGACGAGCACCATGCCTTTGGGGACCACAGCAGGCTTTGCGACAGGGTATTTGCTGGAGACCACGCCTTCGTCTCGGAACCACTGCCAGAAGGTTTGGACTGGAGGAGGGAGCGACGGGTCGCATTGCAGTGGGGAGGAAAGAGCGGTCACCGCAAGGCAGACGGGACCCCTAAGATGGTCTTAGCTTGGATATAAGGGATATGGGGAGAACACAGTGGAAATGATCTTTCTTTCCTGGTCCTGATTAAAATCAGATTATGGAAGCTGGGTGAAGGAGAAAAACAAAAGATGACTTCACCGCCCATGGAGGATTTCCAGTTGTCACTTT…
MDP0000222225	1481	2178	MDP0000346901	1	698	698	GTTTTAACACGAGGCTTTTCTGCAGAGGAGATGATCAGTACCTTTATGTCAGTGGCGTTGGCATAAAAACTGGTGATTACTTCAACTTCTATCGTTCAGACCCCCAAACTGCATTAGCTTCATGTAGCAACATCTCTGCCAGCCTGAAAAATTTGAAGTTAGAAGAAAATCCAAAACATCGCCGTCACATGAGTGAAGTATTTGGGGGTTTTATGTTCGCTTGTTGTGGCCGTGGTGAGCCGTTCTTTGGACGGACCAATGTTGATGGCTCTCCTTTTGTGGAGAACTTCCCCAGGGTTCCATTGGCAGGAATATTTTGCGGGGGAGAAATTGCACGTGGCTCTTCGAGGTTGACCGGGGAAGCTCAGAAGGATAATGATGCTCGTTGCACTCTTCATG…
MDP0000335847	468	721	MDP0000503672	1961	2214	254	CTACAACCTGTCCAAATCCATAATTATTTCCCTCTAAAATTTCCATGTCTTTAGGCTTCAGTCCCATGATTAAAACATCAATCAAACCCTACACATAAATAACCCCCAGTTAGCTCCTTGCTTACATGATCATACTGTAAACCTCACCTCACATGAGACCATCACAGAGGGAGAGAGGTTTTTTTTCAAATTTGTTAAACCCCATAACAAAATTCAACCGAGCAAGTTGTCTTCTGCAGCTAGCTAGCTGATGA
MDP0000867146	466	1168	MDP0000196402	1839	2541	703	CTCTCCGGACACTCCCTCTCCGTCACCACGCCACCCTCCGGCGCCCCAATTTCGCTCAACAATGTCAAGATCACTTCCGGGTCGCCCATTTACGACGACGGGTTCCTCATCATTTTCGGAATCGATACCTTCTTCGACCTCAATTTTCATCTCCCGATACCGACTCCGATCCCCGTTCCAGATCTGGTCTGTGGGTCTTCTTCCCCGCCGTCGTCCGCCAGCGGCACAACTGCAATTAGGTTTCCCGGAGCTTCCTGGTTCGAAGAAGCGAGTGAAATGCTGAGGTCCAATGGCTACAATGTCATGGCGTCGTTCCTCAACTTGCAACTTCTGGGTTTCAAGAACGCGACTCCAATGACCGTGTTCGCTCCTCTCGACCAAGCGATGGACAACCCACTG…
MDP0000867146	52	449	MDP0000196402	2681	3078	398	ATCAGGGGTGTAATCGTCATTCAAAGCAACCCGCTTAACAAACTAGTCGTAACGAACACCCTAGCGTCAACAAACCCCATCACGCCACGTGTTCATGTTTGGCGCCAAAACAAGAACGAACAGTGTCTAAATTTACATCGAATGCCACTTTCACTCTCACTCGCACTCTGCAACCCAACGAAATCCCACTCCAAGGAATCAAAATTCCTCCTTCTGATTCTCGAATCTCCTCCGCACAACCAACCATCAATGGAGGCGCCGCTTCTCGTCTCCCTCATCCTCCTCTCACTCCTCTCTTTCTCATCCGCGCTCCCCGCCCAGGCCATCCAAGATGCCGCCGAAATCCTCTCCGATTCCGGCTACGTCTCCATGGCGCTGACTCTTGAGCTCGTATCCCA
MDP0000328119	1	855	MDP0000840417	820	1674	855	AACAGAGGAAAAACAACCATATACTTGAATACATTCCAATAACACAAAGCCATTTTACACACGTCCATGCGCTTTATATAGCTTAGGTATTCTATTTAACCAGAACTTATTCAAGGACATACAAAGTGGCAGAACATGACACGAGAGATTGACCAGCTAAGCAAACAGGACCTGTGAACTTGAGGGCGTTAAGTCAGAGAAACAATCTGGCGCATCAACCACATTCCATCGAACACCAAAGCTCCACTTCTTCTCGCAAGTTCCCTTATGGCTAACCCTTGAGATTTGACCGACAGCAACATGAAGGTTCCTACCCACAACATATATCATGCAATCACAGGCATTAACAGCAAAGGGTTTACAGATCTGCTCTGGCAAAGGGGGTCCTTCTATTGGTTC…
MDP0000840909	394	1191	MDP0000344053	95	892	798	GGTAGTGGCGGCGGCGGCGGCGGTGGAGGTGGTGGAGGGGGTGGTTCAGCCTCTGGGTTCGGGTCTGGGTATGGTTCGGGGCGTGGGTATGGGGGTGGTTCAGGGTATGGTATTGAAGGTGGAGGCGGAGGCGGTGGAGGTGAAGGAGGCGGCGGTGGTGGTGGACACGGTGGTTCTGGGTCTGGATATGGGTCCGGTAGTGGTTCTGGTTATGGGTCTGGTGGTGGGAAAGGAAGAGGTGGAGGTGGAGGAGGCAGCGGTGGTGGTGGTGGGGGAGGAGGTGGTGAAGGCTCGAGTACAGGAAGTGGGTCAGGTTATGGAAGTGGAAGTGGAAGTGGCTATGGTAGCGGAGGTGGCAAGGGCGGTGGTGGTGGGGGMGGCGGAGGAGGTGGTGGTGGC…
MDP0000232179	1	374	MDP0000320551	24	397	374	TGCTGCATATGGGCCTGGGCCCACGCGGAGTCGGATCGGCTTGGGCGGCGGCGCTGTCGGAGAAAATGTCAAGGTTGTTGAGGTCTTCTGATTCCATCTATATGAAGCTCGCTGGTGAAGATGCTGTGTGGAGACCAACGGCACCGATTCGTTTTTATGCCCTAGGTAGAGCAAGGAAAACGCGGCGTCGTTGCTGGGTTTAGAAACGACGCGTCGTTGGGGAGGCTGGGTACTAAATTTGGAAGTGAGATTCAATTCCACAGAGAGAGGCCCCGGAGGGAGAGAGAGAGAGAGAGTGAGATGACGACGTCGAAGTTGGAAGTAAGCGAGAGCTCCTGCGACATCTCTCGGTTCCATCACACCCCATTTTACTG
MDP0000312665	1708	2137	MDP0000338511	313	742	430	CTGAAGTTCAAATATGGATACAAAAGAAATTGCAGGTCCCGGATGAGGAGTTCTCAAAGTGGAAATTTGCATTCTTGCCACTTGGTCGTCCAGAGTACCTGCAGGATTCTGATATTGTTTCCAGACGATTTCAGAGAAGAATCTTTTGCTGCATGGGAGAAGTACCTTGCGTTGGAGCACCAAGAACAGGCCAGGAATGCAGGCAAGGTAGATGAGAGTCCGSCTGTAGATATCACWTTTCTAAAYCTCTCTGGGCCAGGCAGAGCTAATTCCACAAGTAGACACTGCCCATGTAACCTTAGAGACRGTAAGCAGAGAAATTGAAACGCAAAATATGATAACCTGGATGGCCCGGCTTYTCTAGCACTTGATCAAACTTTGAGAAGACTTTCTGCTGCT…
MDP0000297900	1190	1518	MDP0000805197	532	860	329	CTATTGTGCGTGATCTGAGTGCCCTTTGAGTGGTTCCGACGATGTTGAATTTATACTGATTTGTGATTTTAGATGAGACTTTGTTTGGTAAGTAGTATACATGAAGGAGGAAGACATACTAAATCCAAACAAGTTTTGAGCTTTATTGTTTTCAAGAAAAGAATAAATACGAAGGCAACAAAATAACAAATTCCAAAACTTGATACTTTAGCGGAACTTTTGCCCAGGTGTAGCTACTAGCTACAACATTAGAGATGACAAGCATCAGTGGAGATTAAGAAATTATACTTGAAATGATCATCAAAGTAACATGCTGTTGTTTAACTCGG
MDP0000266956	1860	2004	MDP0000817973	595	739	145	CCTTCAGAGAAAACATTCCGAACAAAGAAGAGCCCTTAAGAGCACGATCATCAATGGAAGGCACATCATGAGGGACATTACTGATAAATAATCCATACAGTCCCATACCAAATATTAGCATGACTGTCCCAGCAAGGTAAACATC
MDP0000358370	1	169	MDP0000266237	1	169	169	ATTTTTTGGCAAGAATCTCGCCTTTACGGCATAGGTAAGGCTTCAATAATCTTAAACTAATTACTTGTGATGTTCTGAGTAAATGTGTTGAATTCCTTGTGTGTTTTGATGATGAATTGATACAGAGATAACTCAAGGACGTTATTTTCCTAATTTTTGAAGGAGCCCA
MDP0000323323	1	907	MDP0000202831	1458	2364	907	AGTTACAGTTCAAGTTTCGAGGGTTATAAACATCTAACAAGTTCGACAGATATAAGCAACTAAACGTAATCCATAACACACCCCCCCCCCTCCCACCAACACATAGGTTGGAGCAGTCATCTAAACACCAAACAAGTCCGACTGATAAAAAGWGCAACTAAACTTAAAAAGAAGCTTCACCTATTCGGTCCGCAACTGTGTAACTCCAACACATTGGAGCAGTCAATATAAGAAAACCCCACTTCATTGGAACCAAGGGGGTGCATCTTGCTTCAGCGGAGCGTCCATAACATTATAATCAGCTGGTGCCAAGTGCAAGGGGGAGTCGAATCTCATGTCGACGTTTTCAATGGGATTGTTTCCAAATGGAGAATCAAATGCGATGCACTGATCAAACTG…
MDP0000206098	764	1574	MDP0000361328	1	811	811	AGGTTGTGCGSAAACCCGCCCATCTCTTCCTAAACGAGCTCGGCATTGACTACGATGAGCAAGACAACTACGTCGTCATCAAGCACGCCGCTCTATTCACGTCCACCATCATGAGCAAGCTCCTTGCCAGGCCCAACGTGAAGCTCTTCAACGCTGTGGCCGCCGAGGACTTGATCATCAAGGGTGGCAGAGTTGGTGGGGTGGTCACCAACTGGGCTTTGGTCTCAATGAACCACGACACACAGTCGTGCATGGACCCGAACGTCATGGAGGCCAAGGTTGTGGTGAGCTCATGCGGGCATGATGGACCCATGGGAGCCACCGGGGTGAAGAGGTTGAGGAGTGTCGGAATGATTGAGAGCGTTCCTGGGATGAAGGCATTGGACATGAACACAGCTG…
MDP0000349256	74	602	MDP0000597453	1	529	529	TACCTGTTAAATTATTGTCACTAAGATTAATGTGGGTTAAGTAGGTGAAATTGCCAAGACTTTTGGGTATGCTTCCACGGAAATCGTTAACCGCTAATACCAATTGACGAAGCTCTTTACATTGCCACAGTTTGAAGGGAATCAGACCGTCAAGCTGGTTTCGAGCCAAATTAAATCGTCGAATACTCGAAAGATGCTCACATATATTGTCCGGAAGACTACCACTCATGTTGTTTTCGGATAGAATCAAAGTAGTCAAAGAAGATATGTTGAGGACAGGCACAAAAGCAGAGCCTTTTAGGGCATTGGATTGCACAAACAACTCCTCCAGCTGACCTAAACTGCCTATCTCGTTTGGAAGTTCTGTAAAATCAATCCGTATATATTAAAAATCATGTA…
MDP0000314694	1640	2070	MDP0000224206	1082	1512	431	CCAGCCTCGAGTGGATTCTACGATCCGGGCGATTCTGGCGACCTTCGGAGAAGGGGAAGCCCCCATCCTCTCTTTGTTTTTATATTGTTATGCATAGAGGTCTTGCAAAATTGCAAATAGGCATTGTTTAGCTAAATTTAATACACATAGTATACGAGAGAGATATATAGAACTATTTCACATAGCAGGATTTGATCGCTTTCACTTACACACCTTTCTTAATAAATGGTTTTGCTTATAAGTTCAGTAATTAAAGAACTGATAACTCAACAATCGTTTATTATCTATTTAATTCGATCTTCAAATTTGATACATAAATTTGGTGTTTCTAACACTTCGGATTTTGGCACTTCTCGAATCCTTGGGGAAACTTTTGAACCAGTATGCAGAAAGTTTTGG…
MDP0000134330	1	314	MDP0000134329	1	314	314	GCTAACGCTCCCATTTCGACTCACTCACAGAGAGAGATAGAGAGAGAGAGAGAGAGAGTAGAGGACTTTAGAGAGAGAGAGAGAGAGATTAGAGGAGCACATTTGTGGGCTGCAAGGCTTGGCCCATTAAAAATGGAGCAGTATTAATCCTGTCGACCAGCCCAGAGTCCGAGTAGGGAAAACCCGACCCGAGTCAGTACCCTACCCCCCTCCTCGTGTCGCTCTCTCTCTGGGTACCCAGGTACCCGTAATTTGGCTGGTACGATCGATTGGCCTGGCAGGATTCGGTTTCAAATTTCAATGGAAGGCAATCG
MDP0000344153	1	78	MDP0000848732	2689	2766	78	ATCAGAATCTTCATCATTGTCGCTAACATCTGAATCCACGTATGAATCTTCATCTTCATCCTCATCTTCGTCCTCGCT
MDP0000154121	1	339	MDP0000514755	109	447	339	AGAGAATGCCTTGAAGGAGGAAGAAGGAAAGCTGAGAGGTGGAGCTGGAGGAAGAAAGAGCAGGGAGGTTGCCATGGATGACACAGAGCGGGAGCTAGCAGACCAGCAGCGTGTGGCAGTAACGGATAGGATAAGCTTATTCAGCATCTTCTTCCTTCTTTTTATTGGTAAAATTGCACAAATGCCCCTAGAGTTTTAAAGTTTTGTGCAATTACGGCGTGAACTAATTTTATCTACAATTAATCCTCAAACTTCATGATGTGTTTCTGTACTCAAATTTCTTAAATGCCATTTTTAAAGATGTATTTCACTCTCTTGGGGTCAAGAACACTCACAAAA
MDP0000297438	825	1095	MDP0000297439	922	1192	271	AAGTTTATGACGTTTGTGTGTAAAAGTGATTACTGTTCACATTGCTTTTGGATAAAAGCACTTTGTGAGTTCTTGCTCAAGAATTGTTGTGAGATAAATGTACAAGACCTTGAATAATTTTATGGAATTCTCATTATTGTTTTAACAAAACCCTACTAAGCAAAAGCGCCTCGCAAAGAAACAAGGGACAAACACACTGCTCTGACCAAGATGTCTGGTCTGCGTCYGCTTCTCGTTCATTGAACTAGAGTGAACCAATGATTTCAAAGAT
MDP0000062148	1	353	MDP0000555616	1	353	353	GTTAGGGTTTTGAGGAGTTGGGGTTGGGTTAAGGTTTGAGGTGGAGCTGCCATGGAGGCAACTGTGACTTGCGAGTGTGAGTTGCAGTAGGTTGAAGAAGACGAAGAATAAGTCTACGGTGTTTAGAGTTTGGGGAAGSCCGAAACGGTGCGTTTCATTTAGACCTCARWGAAACGGCATCGTTTCGATCCTTATCCGTATAAAAGGACGAGTGGGGAACAGAAAATATTTATATTTGGATTTTTATTTAGAGAAAAGAAATAACAAAGAGAGATGGAAATCTCCGGCGAGTCTAAGTGGGTGAAGCTGAAGGCCGTCGAAGCCACTCCGGAGAGCTTTGGAGAGTACGGCCA
MDP0000368178	1	534	MDP0000257975	435	968	534	TCCTGTGTGAACCCCAACCCAGCAAGAATTTTTGCAGCCTGAGCTTCAGCTGAATCTGATCCCATCAACTGCAATTTCTCATACAATTCAGAGAGCTTCTCTCCTGCATCATCATCAAAACCGTCCTTTCCATCAGCGGAAGCTGAATTCTGCAAATCTGCAACCTCTTTTCGGATTTTGACAAGTTCTTCATTTGCTGAAACAACTATTTCAATAGCAGTTTTGTCATCACCAACTACCTCCTGCTCAACCAAAAGCACATCAATATTTTTTGGTACTGGAATCTTCCTCCAAGCAAGAAGCTTCAGGAGAGTAGACTTGCCCATTCCATTGGGCCCAACCAAACCATATCTCTTCCCGTGTGTTATTTTCACTGATGCATTCCTTAGAAGTTCCTTT…
MDP0000157497	956	1272	MDP0000771779	263	579	317	GTACCGGTGGTGACTGATCTCAATATTTTCGGTAATTTCATTGCTAAAATTGGTTTCATGTGTTCTTCACTTGACTCATACTATTTTTTCTTCTCGCTTTATTTTTTAGAATAATACTTGGCTATTCAAAGATGGGTAGGAACTCTTACTCAAAATTCTTAATATTTTAATCATAAAGCTTTGTGCTTATGAGAGGTCGCACTTGGTGCGATGGCAAGTGCCTTCGCCCATGAGCGGTAGGTCTCGGGTTCGAGACTTGGGAGCAGCCTCTCCATAAATGGGGGTAAGGCYAGCCGACATTCACCTCTCCCAGACCC
MDP0000293674	452	795	MDP0000196313	195	538	344	CCCGTTTGCKTTCCGGTTCGGGTTCGGCCTGTTGTTTAAGGCGCCACTGCCACAAGACACTGCGTTTTGAAGGTTTAAGAGGARGAGGTGGTGGCGGCGGGTTGTTTTTGTCTGTAAGCTTGTCGATAAGGGGGAGTGAAGGGGATGGTGGTGAGGAAAGGTATGTTCGGGAATCAGGACAAGTCCTGGGGCAAAATGGGGATAAAAGCTTTTCGTCCTCGGAGGAGGAGGCCGCCATTGTGGCGGTGTTCGAGGGTGAGGGTGAGACTGCACGGAAGGGATCGGGTGCTATGAACACCACCAAGCATCTTTGGTCTGGAGCTGTTGCTGCTATGGTTTCAAGG
MDP0000293317	243	557	MDP0000499840	9	323	315	CCAAATTTCGACCATTCCTGCATTTCATCAACAAAATCTCTGTACCTCCTAGACCGCCATGGCCATGGCGTCGTGGTTCTCTCGCCTCCGCCGTTCCTCACAGCGCTTCTTCTTCACCTCCTCCGCCCTCCGAACCTCCATGTCCACCAAGCTGGCGAGAACCCAAAATACAACGAACTCCGAGAGCCCGAAAACCCCATTTCTCTTSTGGTCGAGCTCGCTGCTTCCGGTCGCACTCGCAGTCTCAGCCGGATCGCTTGCCCTCCGCCCCCAATTGGACCCATCACTCTGTGAAGCCCCCAGTGCAAATTCTCG
MDP0000851552	973	1290	MDP0000280003	1111	1428	318	ACAGGCCTTAGAAAAGAAGTACGAGGATAGGACAGGACTCCCGAGTCCTGAAAGGGTCGAAACCCGCAGAAGGATGAAGGATGCTACTGGCTTCGGAAAATCGCAGTTGGTATAGGCCTCCACAAACACTTGAAGAGCTTATAGATGTGAAAGCCCGGTGATGTAATTTATTATTTTGTTTACCCACACAAATTATACATTTTCTGGCTTAATTATATAATTAGTCACACCATCATTAATCTTGATTAATATATAATTGAGTTCAACCCATTATATTCAGCAGGCCAAATATAATTCATATAACAAAAACTTAACCTG
MDP0000143393	566	765	MDP0000283138	1255	1454	200	CAGCTAGTTTGATGGATTCTGTGTATGAATCGYTCAAGGACGAGGATGGATTTCTGTACCTGTGTTATAGCACTGAGAAGACCTTTGGCTTTCATCATCAATGAAATGATGATGCCAATCTTCACACAAGATCTTGAACAATGATTTCCTCTACTTTCATACTTCTCTGTCTCGGTATCTCTATATGCATCATATGCAGA
MDP0000265063	613	793	MDP0000600317	622	802	181	CAGCGTTCTTCATGTGGTTACTGGCCGTACGCGGGTTCCCCGACTATTATTACATCTGTATCAATGTTGGCTTGGATTATATGGCCATCAGTGCTGCGACGAACGGTGCCTTTTATTCCCATCAAGCAATGCTCCTTCATTGTATTGGCAACAAAGCATTTTCATCAAGGGAGGAGGGCAG
MDP0000265063	514	615	MDP0000357897	608	709	102	ATTAACAAAAGTTTGTTATCCTTGAGTTGCATGATGTCTGCTTTGGTGAACAAGGAGGACCATGTTCCATTTAGGAATTCCATGCTAACCTATCTTCTACAG
MDP0000902329	1	300	MDP0000178499	1	300	300	GTCCTATCTCAAGATTGCTTGATGYTTGAATGCTTCAGATTACCCTCTGACTTCGGTCTCCAGATTACTCGCCTCTTCTGATCTATTTTTTGTTGTCAAATAAGTACTCTTTTAAATGGGTATTAATCAAATATCGCCAAATATTAGCCTTTAATTTTAAAATTATCAGTTTTTTTATAAATTTTTTAAAATCAAATTGTTATAAATCTTGTATTTAAGTATGATGGTGTAACATTTTCCCAACTAAAGTGAATCTTCAAAAGAAAGGTGTGGGAGTGGAGTTGGCGTGTGGGGTATACC
MDP0000359271	1	721	MDP0000093999	380	1100	721	TTGAACAGCCATCTCGGAGACTCGCTGACAAAGAACTGAAGCAGTAAGCAGTATAAAACTGCAGGAATCGAAGTGCACAAGTACAGGGCTCTCCATGAGTTAGCTCTGTTGAGATAAGCAATCAGTGGTAGTGACAAAAACCCGAGAGTGAAAAAAAAAAACTGCATGATTCCCACTCTAGGCCTCCATTTCTTCCCAACTTTTTCCATCAGCAAGACAAGAACACATGTACTAATTGAGGAGCGGCCGACCCCGCTTATGAATCTGACTGCTGAGTAAACCCAAACGTTTGGSGAGAAAATGGTGATAAACGAAGCTAAGGACATCGTTACACAAGAGATCAAGAGGAGCTTCTTGCGACCGAGTGAGGAGTCAGCTAGGGTTCCTAGAAGGAGCCCA…
MDP0000292645	2674	2780	MDP0000347981	1	107	107	AGGACAAYCAAAATCATTGAAAAGCTTCAAGCTCGTTGGAAAACTGYGGCAATTGAATGTCTCCAGGATGACATGTGCATTGTGACRTTGGCAATGAAAATCTGAGA
MDP0000284794	5111	5179	MDP0000356801	483	551	69	CCCAAGGTACGGTTGAAGTGGAAGAGGAAGAGCAGAGCCAAATAGACGAAGCGAGGAAGACGGACTATC
MDP0000731738	1	558	MDP0000358546	210	767	558	TGATGATAATTGAACCTAAGACCTCTCACTTACAAATGAAGATGAATACTAAATTTAAACGCAAATTAACCAATAAGCATGAAAAGCATTTTTTTTTCTTTTCAAAAAAACTCAAAAGTCTGTAACAACTTCACCAAAATCCACTCAACTTCACCAAAATCCACTCACTTTTCAGATCAGAGTCCTATAAAAATGAGGAAAATCATTAGGAAAAGGGACTAGGCCTTTTTTCAACATTTTCAATTTGTTCTGAATTCCTTGGTTAACACAAGAAACCCGGAAAGGCAGCACGCAAGCACCATGTTCCGGCAAGCATCACGTCTCTTGGGTCGATCCAGTCGGCCACCGAGTGTCCGAGCCATGTGCACGGAGGTCCCAGCGAATAGCAACAAGGACTCA…
MDP0000868044	625	1251	MDP0000363455	33	659	627	TCAGAGGATGATGGGCTAGGTGGGAGKAGGAAGAAAAAGGGGCTGAAACAGAAGATAAATGAGAAGCTCCCAGGCTCAACCACAACTGACACAGCATACGGCACCGCCGACCCAGGAGGTCACCACCAGGAAAAAGGGATGATGGACAAGATCGAGGACAAGCTGCCGAGTACTGGCCACAAGGATGATCCCCGGTACTCACATACTACGACGTCGACCACCACACCCTCCGGCGGCGGCACCGCTTACACGGAGGAGCACCACGAAAAGAAAGGGATCATGGACAAGATCATAGAGAAGCTTCGCGGCGGACACCACAAGATATAAATACAGTGGTTTGTTACTATTATATCGGTCATATAATAAGCTACTGGTGCCTCTGGTGTGAGCTGAGTTGTT…
MDP0000868044	943	1251	MDP0000698018	721	1029	309	AAGATATAAATACAGTGGTTTGTTACTATTATATCGGTCATATAATAAGCTACTGGTGCCTCTGGTGTGAGCTGAGTTGTTTGTGTGGCTAATGCACAGAGAGCACTACGCAATGTCTGTCTTTGTGATGTGAAAATTTGTTGTCTATTATGTTAATATATCAACTGCATTGGCTGAAACATTTGCCTAGATGATCATATTACTCAAAACCGGCCTTCCGCCATATCAAACATTGCACTGTAATCTTCTTCCATGGTGGAATCTCATGTTATCTCTCACGACAATCTCCCTCCCTGTAACCTAGGACGC
MDP0000200970	795	1181	MDP0000494175	640	1026	387	TGCTGGTGTCCTMTTCAACGATTACTTTTGTCTCGAAATCTTCCGTTCTAGCTCTCCATACAAAACCSAAATCTTTGGTTCTCTCTAACTTCCTCTTTCCTCTTTTTTTTTRGTTGATGTTAATCTCGCGCCGATGGATCCCTTYGATTTGAAATGGTATACTATTGCTACTTCATTTTGCAGCTTTATTATTTTCATTTGATTTTTATWAWTTTTTTGTATTTTACTTGCATTTAATTTGTTGAGATCTTTTGAATTCRGCTGCTTGAGTAATTAGGGATTTGGTTCCTTGGAGTGTCCTTAGGAGTAGCAGATTGAATCGATGAGATCGAYGGCTTTGCCGTYTGGGATTCCGAAGTTGTTGCCGRATTTCYGACGAATTTCCAG
MDP0000607841	1	409	MDP0000321249	1	409	409	CTGTTGCGGCGCAGAAGCCRCTGTAGCTTTCGAGGATTTCGTTGATGGAGWCSTCGCTGAGCTTGTCGAGAACCGCTAGGTTACACACTGATGAAATYGAATCCGCCATTGCAGAWGCCGCGGAAGCTCGAAACTGGAAACCCTCCAATTYAMACGCTGCAGAGAGTTCAAACTTCAGAGTTCAGATAGTAAATAAACGACATACAGAACACGCTGTCGTTTTTGAAAAGGGATGTCGTTTACAGCGATTAGATTATAGTAACTTTACTGATTCAATTTCCGAGCTTTTGCTCGTCGACGATGAAACAGAGCGAAGACCCCGGAGCGTACAGGAAGATATTACTGGCGTCGGTCTCGGCGATGGTGGCGGAGACGACAACGTTTCCGGTCGACCTGACG…
MDP0000334844	299	775	MDP0000321075	81	557	477	TTGAGAAGGCGAAGATCGACAATGGTGCGGGGCAGCTTGAGTTTACCGTACTCGGCGGCGGGCATGGTCAAGTAGACACAGGAGAGGCCGGTAGAGAAGACCAAGACAACGGCGAGAGCCGCCGCGAGCTCCCACCGCGAAAGCGGAAACCTTTCGGACTTGAGCTTCTTGCCGGTTGACCAATCGTCCTCCTTGGCATTCTCCTCGTCCCTCGGCAGCCTCCCCGCGTCCCCCGCCAGATTTCTCGGAGCCGCCATGTACGGATTGCACCAGCACCGATACGAAGATGATGAGGGCCCACGTCAATAGTAACACTCATTCATCGACAAATTTGCGTCCTTGGTTTGCTGTCAAGGTCGAAGTTTCAAAGTGTGGTTTTTAGAATGCGACCCACATCGA…
MDP0000119383	974	1278	MDP0000896053	1187	1491	305	ACTAGTTGGGGTTATCAGGAACGGATTAAGAAATTTCTAATTCATCTCGTTGAGTTGCACCGATTTGTTATTCGATCTCGCTCATGAAGGTTATGGTTTTTTTTTTTGTTGCCAAGATACACCAGTTTAGAAAGAAGAAAATAATCAAATTCTGTTTATGTTCAATTAATTCCATATGTTGAATCAGATAATCAAATTATGTAAATCCAAATGCAATTCTTTCACTGTATTTCCTTGGAAATAGACGTTCTCCCGACATTCACAAAGCAGGAAGCCTACTTGGCTTGGGGTCACCCATTTTTATT
MDP0000177256	1	335	MDP0000333935	160	494	335	AAGGTGAGGGGAGGAGGGAATTTAGAGGGGAGAAAATCCTACTCTATYGGAATTTGGATAAAAATTKGTCAAGGCTRAGCTTTTTCTTTRCCTTGTAGTACACGCGAGCCACTCCGTAATTTTTGGGAGTCTAAAAATGGGTAATTAGCGGGGGCAATAAATATAGAGCCCATAATTGTGAAGAAAAACTCATTGTTCTGCCTTGTCTCTCACGCCACCTCCGACAAGAAAGAGAAGGGAATTGTGTTCAATCATCTTCCGTTCTCTTCTCTTYTCTTGGTTTCTTTCATCGGCTTTATCATGGYTTCCTCCTCCAGATGGATAAGGCCTGAGGT
MDP0000271014	1	84	MDP0000499663	531	614	84	TCCAGTCTACATGCTGCTGGACMATGCTCYTGTACTTATCGCTTCCTGGGCCGGAAGCCGTCGCTCGAACCACGAGCCATGCTC
MDP0000609021	1	225	MDP0000609019	1	225	225	GAGAGGAGRGGAGACAGGTGCGTGGTTGAAGGGTGMGAGGGAAGCTCGTGTGCGTCCGAGAGAGGGGTACTTTCGTCATTGGATAAATWCGAGGTTGACAAAAAAGYGGAATATGGAGATGCGGGGTATCGAACCCCGTACCTCTCGCATGCAAAGCGAGCGCTCTACCATGTGAGCTACATCCCCRTMTTCWCTTTTCAACATGATATTWGCAMATTTATCGAG
MDP0000543169	1	150	MDP0000142082	327	476	150	CCACCTCCAGCAATGGCTATTGGTTCAAAGGTAGCTCGACCTCCACCTCTTGCACCAAAACATCCATCGGATGCTGGATCGGAGGTTGATGGTGATGCTCCTAAAACAAAGCTGAAGCCCTTTTTTTGGGATAAGGTTCTAGCAAACCCT
MDP0000899916	827	1296	MDP0000368540	363	832	470	AGATGTATGGATATTCTTTTGGTGCAGCAGAGGTAGGTCTTCAGCACAAAATAAATAATAACTTGATGATCTACCCAGGCTATACTCCACAAGAGGGTGTTGTTGGGTTAAGAAAGGTTGTCTTTGTTTGCGGTGGCCATCGTAGACAAGAACTAAGCAGATTGGACTGAAAAACGATTTGTTTAAGCTTCTTAAGGGTTTTGTGACAAGACTGATGCTCATGCGACCAATTATTCTCTCTCTCTCTCTGTGTATTATTTTTCTCTCTAGAGAGCAGAGAGATGGTGGAGTTTGGGAGTTATCTTGATGTGGTAGAGGAACAAAGGACGGACACTGAGGCTTTGGGCTCTTGGGTTTTTACAGATTCACAGTGGTGAGATGAAAAAATGAAAGAGAACC…
MDP0000357561	429	784	MDP0000290113	989	1344	356	ACTGCAGTGTTCTTGTTTTTTCATAGCTTCTGCAACCTCACTTGGTATTGTTTTGTAATACCACGTTGTACCTTGTAAATTCATGGGGACACCAAATACTGTTCCTATTCTTCTCAATTCAAATGTAAGAACACTTATTTTTCGAAGTATTTGTACGACATTTTCGCGTACAAGACTCTTATTAGCTTTCGACGAAAAAGTAAATATACGATCACAGGATGAACTTATACCGAAAGGGTTTGTTAAGATAATGAGCAACGTTGGAGTTTCGAAACATGAAGCGAATGATAGGACGTGTGTTCATGGATGGATGGCCTTTGCCAAGCCAAACGCAGCTGCGGATGCTATGGCTCCGA
MDP0000212650	650	891	MDP0000212651	794	1035	242	ACTGTAATGGAAGAAGGGGATCTTYTATTTATAATTTTYCTTACAAAGTATARGAATTTGGCAATCACGCACTATCATGCATTTTAAATTTCCTMRCACAACAATGATTGATTGGCTAAGGATATCGTCACATTCTGCATTGCCATCCATGAAAAACTATTAACAGGGTGACCCTGGCTAGAGAGTCTTGAGTTTCATTGAACGTAAGCAGTCCTATAACAAAATTGTACAAAAAAGCTCAA
MDP0000881657	988	1329	MDP0000202569	499	840	342	GGCCATGATTATACCCTGTACCTTTTTTTTTTTTTTCCTTAAAGTTTTATCCTACCACTTTAAATAATGATTAAAGGTATAATAAAATATTAAATTATAATATTTGTAATAGCTTTTCAGAAAATGGGAACATGCATGATGATAACATATATYAGTGACATATTAAATAAAAAGATAAAGTTCTTATCTTTTGCATGTTCTCYGATGGGTTTTTCAGTGGATGGTRGATGACTGYTGTCCCGTCACTTCACCYATCATYAGTGGCTGTCTTTTTTTATTATTATTTTTATTGCAGCATCATCAGTCTGCAGCATCATCYTGACTTTTATACTCTGCAAGGCA
MDP0000208457	622	987	MDP0000302894	1246	1611	366	AGAGCTGYCTTCAAGATTTGCAGCGTCATTGGCAGTCCAACTTGGGAGACATGGCCAGAGGGAGAGCTTCTTGCCCAAAACTTGAACTATGAGCTTCCACAACTTCACGGTGTTGATCTATCTGCGATGATTCCTTSGGCAAGCAGATCTGTCATCCAGCTGATTTCTTCACTTCGTTCTTGGGACCCTTCCGCAAGGCCTGCTGCTGCTGAAGCGCTCAAGCATCCCTTCTTCGTTGGCAACCACAAGATTCCACGCGCCATCCCTTTGAGACAACGCAATATTCTGCCKGMGTCGAAACCTCTTATTTTCATGTAGATTTGACACGACTAATGTTGTAGTTAATTGCTTCCGATTCATTAGCCT
MDP0000336114	1	100	MDP0000159850	637	736	100	CTTTATTATTCAGAAGGGCCACTATATTTTCAGCCTTCTTTCTCACATTTATTCCATTATCTTTCCCACTTGGCTCAACATATTCAAAGCTTGAGAGTGA
MDP0000357614	559	767	MDP0000322244	973	1181	209	TGCCGAAGTCCAACGGAGATGGTCTCTTCCATGTAAACCTTTGCCCGAAGAACGGTACCATTACCCCAAACATCATTCCCGACAAGAACCCTCCATGTAAGCGATTGCATTAGGCATCTTCCAACAGCTGAAAATGTAAAGTATATCCTTTCAATGAATCTGTAATGTTTACCTGCCAAAACTTCAATACGATGTTGCAGCTCAGCTTC
MDP0000178915	1	213	MDP0000280645	1	213	213	ACATCCACATGTTGCGTTTACACACCGACAGATCTCAGGTCGGCTTTCGAGATGGATTTGGAGAAGCTGCAGTGCAGCTCTTGCTCTCGGTTTTACAGCGATTTTTCGGGAAAATCCCGCCTGACTTTTCCWAGAAAATTTCAGCTTAACATCCAATACATTCAAAGATCTAGAGATARAGAAAGTAAGAAGYAAGCAGTGAAGGCAATGAAG
MDP0000411243	129	920	MDP0000123463	1	792	792	CGTAATAGATTTCCAAGAAACTGCTTCGTACATGCCAYAACAGACTAATTCACGCATTCTTCCTTTACATTAATAATGTTCACATGAAAATGGAAACCCAAATATACGCAACACGTAGAGATATAAAGAGTGCGCGACATGCCCTTTTGCGATACCTAATAAAACTGAAGAAATGAACGCATTTGAAATATGTCTCATAGCCGTTGGCTCTGTGRTTGCTATTTTTGGGGTGCTTTCTTGCTGTAGTACAGGTWACAAGAAGAAGCAAACAAGCYMAGCCACCGTCGTGCCTTCTTCGGCTCAAAAACCTAACCGCGGCGATGTTGAAAGAGGCGAAGGCGGTGGACAGAAAGATGGTGGGATGGTCATTCTGGCAGGAGCTGGTGCCGCTTTTGCTAT…
MDP0000152515	2296	2580	MDP0000152514	883	1167	285	TTGCATGAGGCTCATACTAGATCAAATTTATCCGGTTCGGTGCATTGGTTCATCGGTTTAATTTCAAGACGCCAAAGTCTCATAATAACGGGGATAAATTTTCTGTAGTTCCGACTATTGGATAATCGGTTTTTATATCCATTAGATTGAAGTAATTAAAAATTTTATTTTTTTTTCARTTGAGTAGGCCAAGGTATTGAAGAAAATATGTAATAACAATAGCRAAATACTATGAGTTACAGAGAAAARAGCGAGATTGAAGTCAAGTTTTAAGGGGCATTACAA
MDP0000180132	1	418	MDP0000421303	1	418	418	CACAACMTTCACAGTCCATCCTGATTTTGACGGCTACCGTTTGCATTTGCTTCTTCTTCTTGCCTTTCTTGGCACTACTTACATCTGATAAGTACTCCAAAGTTCCTTGAATTCCCATTTTTCAGCTTATTGTTCCAAACGCTCARGCTATCTAGCTGGAATGGTTTCTCGTTGGTCTTGGACARGCTTTTATATATATATATATATATATATATATATATATATNTAAAAGCTTGTCCAAGACCAACGAGAAACCATTCCAGCTAGATAGCTTGAGCGTTTGGAACAATAAGCTGAAAAATGGGAATTCAAGGAACTTTGGAGTACTTATCAGATGTACTAAGTAGTGCCAAGAAAGGCAAGAMGAAGAAGCAAATGCAAACGGTAGCCGTCAAAATC…
MDP0000668419	649	930	MDP0000891753	2446	2727	282	CATAAACCATTTGTGTTTTTTGCTGTAATTTACTTGTGTTGCGCGCACAATTTATGATCCAACATGATGCGCCAAAGAAAAGAGCTTGCTGTCTATGATTACGTTTGGTGACTCGGATTGGATTAAGACGGATGATGAGGAATTGGATAGGATCAGGAGTTTAGGAGGTAGGATTAGGATGCATTGGATGATGATCACTTGGATTCGTGCTCACAAACTGAGGGTGTTGAAAAATTGGGGCCATTCATAAACTGAGGGAGAACAGCTGCAGTACAGTTTGTT
MDP0000353826	1	709	MDP0000897366	239	947	709	GTGCAGTCAATCACACCGCAACAATTGGGCAAACCAGTTTGGGTTTCGAAAGCCGCCGATACAGAATCAAGCTCAWTTGGGTTGGGAAATTCAATCCAGAACCGGTAATTGGTGCAAAGAACTCGGCACAATTGCTTGGCGCAGAACCTGGCCACCATCTCCGAAACCCCGAATTGCTTTGAAATTTCGGGGTAGCTGGAGCCGGTGGACAGCCGAAACAAGCCCATACCGAGACGGAGATCGGCAGAGAGATTGAGAGGCGACCCAACTGGGTCACGACACTCGAGCAACGGCTCGAGTAACCCGCAGAGCCATTCGAAGGTGGACGAGGTCATTCTGAAGCAGTTTCTGAACGAGTCCGGGCTCCGACTCAGACCGAGTCGGACTGAGTCACCGCCG…
MDP0000180578	547	768	MDP0000786101	2590	2811	222	TCAAAATAAAAAAAKTTGYGAGATGAATTGTGGGTTATGATCAAAATAAATCACATGATCAAACTTAACAAAATTGTGGATTGAAACAGAATTTAGATGGAATATTGTTAAAATGTTTGAAGTTTGGATGGTTGACTGKAACTTTTTTAGTCAGGGTGGTAAACGAATATAAGTTATAGAAAAAAATTTAGGTGTCATTTGTGCAATTTTTTCTTAATTTAA
MDP0000315049	1	293	MDP0000315050	1	293	293	TAAACTTAGGGTTTTGCTTCTGCAACAATCAGAGTCTTAGGGCGAGCAGAACAAGGAGCCACAACCAGTAAAACGCCWCGTTTAGTCTCACCATGCGTAACACGACGTCTTGTAAGGCAGACCAAATGACGAGACTGTCCTCACTTTATGACGTGGCACGCGGCAAATGAWCCATACAGGTGGGAAGTATAAGTAAATTTACCACCAAAAGAAAAATGTATCAGAATTTAGAAGTCAATCGGAGCAGAAGTCCCAGATTGAGGAGAGAGACGGCGAGAGAGACAGAGAGAGGG
MDP0000314927	2044	2172	MDP0000224518	562	690	129	AGGAATCCCTTCACACGTGTGAACTGTAGAAGCAAATCTGAGCGAGCAAAGGGTTTCCTCGAAGGAAAAGATATCTTGCGAGACGTTGACTACCATCAACGTCTTGCAATCTCCTCCTAGACAAGGCTG
MDP0000716501	555	870	MDP0000289110	2364	2679	316	TTTTTTGTTGCATTGAAGTTGCTCCAGCTGTTGTAACTTGTAACAGAAGTGTAGGGTTATCAAGTATAATGGGGTAGGAGAAAGTTGTATCAGTCCAGACGTGTGCAATATGTAGGTAGAGGGAGATGCTTGTATCTTGTGTATCAACTACCGCGCCATTCTTTTCCTCTAATTTTTCGTTGGATAACTAATTGGTTCGTAACGTGTACTTGTGTATATGAAACTTGTGATGCATCATTTTTATGATGTCACCGAGGGATAGTTAATACATGAATTTGCTCGAGTCTAGCGTCTATCCAACTATCCAACGTATAGC
MDP0000173257	58	410	MDP0000414018	12	364	353	CTTTTTGTAGGATTTTCTGCATGGTGGGACCCACCCACATGGTTCTCCTATCCCTCTTGTCCATGTGTCAGTTTTCTCCCATGCACTCTAGATCTCATCTCTCATCTTTTTCTCTCTTCACTTATCCCTCTCTCTCAGAACTCTCCCTCTCATTTCCCTTGCAAACCCCGACAATGTACCATCATCCCTCACAGCTCCCACGAGTTACACCACCACCGGACCATCACCATTCCACCGAACTTCATGGTAGACCACTACGACTCTCACCTCACCTTACCCACGACACCTAGGCCTAAAACCTTTCTCTGCAAAATTGCAGCCATGGCCACTATCCACCATATTCTTCAACGAAG
MDP0000176789	1432	1785	MDP0000279025	607	960	354	AGAACACCACCAGAATCTTCCACGTTATCACTTACACATTCTTTTCTGGATTAATTGGTGTACACCTTTTCGATAATTCAGTTCATTAGAGCTGTTGGATACGATTTAACTCATAAGAGAAATGATTTCCGCATGCATTTTTACTCCTATGTTGTCCGAATAAGTTTTCCTTAGTAATGCATGAGTTTCACAAATTTAAATTTACCTAATACAGAGAACCTGTGCCTACTAAAACACCAAAACACATATGAAAACAAGTCACTAAGATTTTCAATTATTGAGTTTCAAGTTCGAATTCCCTTATCCCCGGTAATCATAATTACATGAGTTGCATAACCAATGGTCCGAGCCATT
MDP0000344819	653	817	MDP0000581514	3298	3462	165	AGACCCTCTAATCACTAGGCTTGGCGAAGCGTAGCCCATGAGTCGATGAAGTGGTGAACTCGAATTTGCTGGCAGCTCTTCGATTTCTGAGGATAACGACGGTCTTGCTGACACAATTGTTTCAATTGGATTCTTWTCTTTGTTCTGAGACTCTCTCAAAACAAG
MDP0000141116	1	433	MDP0000333376	234	666	433	CATTTTGACCTAACAAGACCTCAATTCATTTTAATTAGTCACAACCTATCTCAACCGGCACACTAAACGGGCTCTAACAATCCAGCTTCGGCCCGACTTTTTGAGTCTGTACTATTAAAGAGAAAGCCCAAAAGGCACATGGAACGCAATGTAAGTAACTGTTTCCCGCCATTTTTCTTTGCTCGGCTTCTTTGGCGCGCAAGTAGAAGATAAAGAACTCACACTGGAGCCGTGGCCCACTGGAGATAATTTCTCACTTCCACCGGAGACAGAGAGAGAGAGAGACAGTGAGGAGCAAAAATGCAAGCCGTTAGATCTCAGAGGAAATCCTTCGTCAAGGAAGTCGTCCCGACCCTCCCTCTCTACCGCTCTGCTCCCGCCCTTGAAGTTCGTCTAGAA…
MDP0000458200	1821	2131	MDP0000269454	605	915	311	TACGCAACTGAAGTTAATTCGGTAAGAATTGTTGAAGAATGTAAAAGAAAAGAGTTTATTTCTTCATTGGTTATTTCATTGTACCTCTTGTAATGTTCTTGTAGTGAGAAGTAATAGCTACTGTAAAAGAAAAGAGTTTATTTCTTCATTGGTTATTTCATTGTACCATTTGTAATGTTCTTGTAGTGAGAACTAATAGCTACTCCTATTCACTAACAAATCAGTACCAAATGAATCTCACAGCCACTCTCGCAAATATATATTTGAGAAATTTTCATTGATCTCAGTAAATGATGTATCTTAGTAGGTAT
MDP0000320417	1	573	MDP0000593637	1	573	573	TTGATTATGCGTATTAGCTCTGATCATGGCGTTGAACAGAAAGACGTTTGGCTCCATAACTTGTTCAAATAGCAAGCCAGCGTAGCGCAAATCCCCACTGTTGTCACACACRTCCACCATTTTTGTCACCAAGAAATTGCTCTGTGACAACGAGAGCTTCACAATCTGAGCGTGAATTTTCTTCAACCCTTTTGTGCTTTTGCAATTTAGTAACTTGGGTACGAAGGAATTCTCCAGTTCTCTGACAGATAAGGCGCTGATTCTCGTTGCCATTAGGGACTAACRGGGTTGCTCGGAAGGATGAATGAGCGGCAGAGGTTGGCGAATATCCTTCGGAACTGCTCGAAGAATTTGCTGCTTGATCAGGGACTGCAGGCTCATGGGATGGTGATGAGATTG…
MDP0000665724	660	811	MDP0000183350	974	1125	152	GGACAGCACCCCCGTTGGCTCTGACGAACTTGGCCGGCTGGCTTCAACGTTGGCGTGCGGTGTTAGGAACATCAAGAACCAAMGAGCAGAGCAGTCCAGGCAGCATCCGAAATGATACACAATACGCATGATCATGGACATCAAACGAACAC
MDP0000759646	715	1754	MDP0000366807	1	1040	1040	TGCAAAGGAGGCCGCTACAATCTCTGCCCCGACATGAAGTTTTTCGCCACCCCACCGGTTCATGGTTCCTTGGCTAACCAGATTGTGCACCCTGCAGATCTGTGCTTTAAACTGCCCGAAAACGTGAGCTTGGAGGAAGGAGCAATGTGTGAGCCCTTGAGTGTTGGGGTTCACGCTTGTCGGCGAGCCAATGTTGGTCCCGAAACAACTGTTCTGATCGTCGGTGCAGGGCCGATTGGGCTGGTTTCCGTGCTCGCTGCTCGTGCTTTCGGAGCACCAAGAATTGTCATCGTAGATATGGATGATAAGCGTTTAGCCGTGGCCAAGTCTCTGGGAGCTGATGGAACCGTCAAAGTTTCAGCAAAAATGGAGGATTTAGATGACGAAGTTGCCAAGATT…
MDP0000324885	410	889	MDP0000287116	1741	2220	480	CTCTTAACTACATACACACTTGCAGACAGGATATGATAAGAGCGAACCAAATTCCGAAATACAATTGGTTGCTCTCTTCAAATTTACAACACATGATTTTTAAACACAGGCTTGGATCTCAAAAACTAATTCCAAAGGACCTGCAGCTCTCAACTCTCAACTGCTTATATGTTCCACTCTGACTCTTGCATGTATGAAAATATCACATCAACAAGAAACACTACTGTACACAATACAACAAGGTGAGTAGAGAAAATTGGTAGGTTTAGGGAATCGGGATGGTGAAGAAAACTGACCACGTTATCTCCAGGCAGTGACCACTTGGGCAGACTTTGAGGTTGCCAATGGAAGAGGAAGACGAAATGGTGTCTCTTCAGCCACAATCACTTCCTCCTCGGC…
MDP0000159559	849	1176	MDP0000159558	2907	3234	328	GCCACGCCAGTTAGATAACTGCTGTTGAGGTAGTACTAATACTTCCCACCATTCTCCTTTATTTCGATTCAAATTTCGTTGTCCCTGTGTTTTCCCGTCTGTGGCATATAATGAGTCTCGCCTTCGATTGTGATCTGAAGCAAGCCCTTTTGACGTGGGAAATTTGACCGCAAAACACTGTCTGAACTGTTAGATCAAGAGCGATATGTTGGTCTAACGGTTCAGACAAGTATTCGCTAGGTCATCAAGTGTGCTGGTCTCCTACAAGTTCTCCCAAGTTAGATATTAAATTCTTTTCATTCATGCAGTTCTGTTGGAGTTCTGCTTG
MDP0000290212	3143	3369	MDP0000290211	617	843	227	CTAACGAATATGAATTTGTAGGGTTTTCGTGGAAATAGCTAGGTCGCCATTCGTGCGTTTTATTGCAGCATCACTAACAAAAGCGTTTCAGGCCAACAATAACAATTTCATCATAGACTAATAAACAAATTAAAGARGAATTACGAAAGCTCTCATACAGCACACAAGAAATTGGACTTCACCATCCTTCATGCATGTGTTTCGCAAAGCTAGCTTTGTTGCAGACA
MDP0000292734	600	1008	MDP0000085418	1	409	409	GGAGCAAGAYACCTCAAAATCCGAGTTTGGTGCAGCGCCAGTGCTTGCATTTTGCGTTGTACCTAATTGTGCTTTTGGCCTTCATACGAATATAGTGAGGGATAAGCCTGAACTACCCCATCATTTTAGCTAATTTCTTGATCATAAAACTCTTRTCCGRCGGTATTTTTGCGAGCTTGAAGTTGGAGATTCGCCACGAAGYTACAACCTTGRCTTTTTCTTCTTCKTCTTTTCAGCAGCAAAAGCCACAAAGTTGCAATCAATTTTTTAKTTTTTATTTTTTTGTAACTGTGTATTTTTTTCGTTTGTGTATATTAATAACCATCTTCAGATTCTGTTAAAAAAAACCAAACTGCATTRATSAAAACAAGATAAAAAAAATTGAACCGAAACAAAATT…
MDP0000796428	1	419	MDP0000152552	219	637	419	AGATAAGGTTCTGAGGGCAGTCGTACCAATTCTCTTGCTCTTCAATCTCTCTGTCTTGGTTCGCCAAGAACGGCCGCGCGTCTACGCCCAGATCGGACGCCAGAACGACCACTGAGAAATCCTCTCCGTCGGCTGAACTACCCATATCTGATTCTTCTTGGTTCTCTCTCTCTTTCCCGCACTCTCTCTTTTCTCGCATTTTATTTCTCTTTCTGTTTGCGCTTCTGTGTGGAACCTCCTCGGTGAGATTGKACACGTGGCGTGATGTGATAAAGTGATTCGAGAATTTTTTTACAGCAGATGGATGATCGTGAATACTGGCTGGAAGGAGTGGCATTCGGTGTTGAAGCTGTAACCGGGATCATGTGGATTTGGGCGCACAGGATAACGACCAACCAA…
MDP0000619285	1219	1651	MDP0000619284	522	954	433	GAGAGATTGCCGGAAAGGATGTGCAAGAAGTTGATGTCGGTTTGTTTCCACAATTACGAGCACCTGTACTGCTTTTGGCATCAGGGTTTGATCTGCGTCTGCTGCTACAATTGGCCGGAGGTTTTGTACTTCAAGGTTTCGAGGAGGACGTGGCATTGGGTCCCCAAATGCCCTTCTCTGCCGGATAAATCCAACTGCGGGTTCCGGTGGTTTTCCTTTATGCCGAACTTGTTTGCATCGGCTTGAGGAGAAAGAATTGCATGAAACGATAAGCATCGATGGCGTTGTGTTATTAACTTGTTAGTCCGAGAGGTGACGGTGGTAGTATCTAAGGGGTGCAAGTCTTTTCTCAATTTYTGCTTCTGCTTCTGATATGTACTTATTTGTTACCTTGATCCG…
MDP0000364850	161	558	MDP0000233714	381	778	398	CCTTGCGGTAGGTGGTGCCATCTTCTTCCACAACCCAGCCAGCTTCAGCACAGAGAGCTTTCAAGACCTCGTTGTTATCGCAGTGCTTGGGAAGCTTGTAGCTTCCCTGAGCTCTGAGCCCAGAATATATCTTGGCAGCAATGGCTCTCCTCCTCCTCTCTCTCCTCTTGTTGTTCTCTCTCTCCTTCCATGTTGGTAACCTCCCCGACGACCCACCGCCTGTCATTTTAGCTTTTCCTGGTCGACCACCTCCTTCCTTTCTGAGCTTTCTCTCTCTAGATTCTGTTTTCTCGTGGGAGATAGAGAGAGAGGGGGGGGTGTGGCGAGCTGCAGTGGGAAGGGGAGGGAAGAGAAGAGGGAAGCAGTACTTTTGTGGCTGTCTCACGAGGAAAGTGCTC
MDP0000256921	1178	1397	MDP0000854686	670	889	220	TCATAAAGGTAGTAGGATGGGTGGATCAGAGTCGGAGGTTTAAGTCAAGCTTGCATGGCTCTGATTGCGGCTCTAATGCTTGTGGATCCAAGCGGAAGCTGCCTGGCCACATAGAATCCATTACATCATCCAGTGTAAAAGGCATCATGCTAAACCTTGCATTGGCATCACTAAATCTCGCTACAAGTGAAGTTTCATCTCTGCTTGGCTTGTGCACAAG
MDP0000242745	1226	1690	MDP0000242744	1495	1959	465	GCAGCAAGACCAGGTGATGACTCGTACGATGAGAATCGATCTCACAAAAGAATAAGGTTTGATCTCAGTATAGGAAGCAATGCAGAAGAAGAAACTGTTGCCGGGGAATATAATTGCATTATAGTTCAAAACAACAAAAGCTGCATGGAAGCTGATGCGATCTAGGGGGGAGATGGTTGGGATGAAGAGGAGGCTCCAAGTGCTGTTCTGGTATCCGTTGATTGTTCTTCAAGCGGAACTGATCAGAAGTACAAATTTGGAATCGGTTGATCTTCTGACTTGACTGTTGTGTTGTGAGCATTACTTTGCTTGGCAGAGGTTTGGTGTTGCACTTGCACATATGAAGATTGAACTAGCAAAAGTAAGGTCCACATTGTTTCGACTCACAAGACGAAGTGT…
MDP0000223726	2208	2757	MDP0000341525	205	754	550	GACAGCGGAAGTGTTTGACTTAGAGCTGATGAGGTATCTATACATAGAGGAGGAAATGGTGGAGATGTTACAGATAGCCATGTCTTGTGTTGCAAGGATGCCTGATCAACGACCTAAAATGCTGGATGTAGCGAAGATGATAGAAAACGTCCGCCGGGCTGATAATGACAATCGAACATCGTCTGAAAACAGATCCGAGAGCTCAACACCAGCGCCGGTGGTTAGAGCAGAAAATCCAACTTCGCAATGAGCGAGCGCCACTTGCCATTTTTCCCTTCTGGTGTAATTTCATTTCATCTCAAATGCTTTTGGTCCAGTTAGTGAACAAATATGTGGTAATTTTTATTTTCTTTATCAAGTTGATCCCATTTAGGTAGAAAGTTAGGTCATTGTCAATGT…
MDP0000207465	1	372	MDP0000354477	37	408	372	TATTTGTGTTGTTCTGGAAAACCTACCTATTGTGGAATGGGTCAGGAGAAGACGGCACTTTTCTGTTGCTTGTGGCAAAAAAACCTTCATCTGCTCCAATTGAGTTGAAAACTCGAGGCTTCCCCAGATTCTCCACCTTCTCGTTTAAACATCTAGCTCCGGATACGCCGTCRTCGSGCAAGCCGGAGATGCCCAAGAAAATCAACAGAAGGCCAATGGCTTGATTCCTTGTGATGAACATGGCTTCCGTAGATCAAAAAATGCTGTTTTTGTCTCCCTTCAGCTTCTCTTTAAGCAAAAATGCTGGCTTCTTGTTCAAACTGTACGGACTACCAGTCAAGAAAGTTAGAAATTCGATATGGGCAGAAAAAG
MDP0000243167	1	372	MDP0000787991	1	372	372	CGGTTCTTCCAAGTCGTCCCCGAAACGATGACGCGATACCGTCGACATATCGGGCGAGTCATTTCCTTCCATAACTCGCTAGTTTGCTGCCGCAGCGAAAGTCTGGTAAGGGAACGAATTGGGTTGGAGAAGCCTCTGTCAAAAATGGGCCTACTAAATCCCCACAGGCCCTATTAAACTTGGGTCCAATATATGTTTTGAATTAAAGTTYTGCTACAATYGCAGCAGAGTTTATATACATTTTATTACACACACATGCAATAAACAAAAGCAYTGGAAGTGGCGTCCTTGCTGTCCACGATGCAGCAGTCAGAATACACATGCAGTGACCTTGCTGTCCAGAACAATGATACATCTTCACRTGCTAACCTA
MDP0000219415	805	976	MDP0000311072	1043	1214	172	ATGAATCATCCAAAAGAGCCCAATCTTCGGAACCAGACTCCGGGACGCATCTTGGAAGTTGGAACCCATCCTTCTTCACACCTTCGATCCCGARCGCCCACCTTCAGGAGCCCATCTCCTGGCCGTKTTCCTCCACCTACGCTGCCGCCGCCTTCATTGCCATCTTCTCCAG
MDP0000181063	372	673	MDP0000282249	405	706	302	TGATATCCTTAAGGAGATCATCGGTGCCGAAGTGTTCGACATTAATATAGACCAGAGTACCGCAGCTGCGATCAACGGCAAGGCGGCACATCTTCTCCAAGTTGTACGGCATCTCATCGAGATCACCGTCATTGTGCATGTCGATGGTGCGACACATGAGAGGCTGGTTCTTGCAGATGTTGCGCCAAGCCATACACACCCTCTGAACGCTCTCCAAAATCTCGATAGCTCCCAGTGGAGACAGTATCAAAACGGTGACGTCCTTTGGAAGTTCCAACCAGTTCCGCCTTTTGCCTCCGGCG
MDP0000346808	178	712	MDP0000128119	1401	1935	535	GAAATCGATCCTCAGTACTCGCTAATCGAGCKGTAATGAGAAGAAATCATAAAGAAATAGCAAAACCAKAAGCCTTTCATTTCACTAGAATAATCTGTTTTCCTTTCACATCTATATAGAAACATGAGAGGGGCAGAGAAAGTGAGGGAGAATCATCACTACCTTGACCTTTCGACTATTTGCGTGAATTTTTGTTCTTCTATTTTTGTGCAGTTTCCGTGCTCGAGACTCAGCTAGCAAACTGCAGTGGCCACACCATATCTATTTCAGAATTTCCTATCAGTAGTATCTTGACYTAGCCTACTGCCAGGAAACTCCAGGTCCACTGGCCGCGGCTCTAGCCTCAGCCAGTGAAACGGCCATGGCCAGCATCATCTGCTCCTCAAAACTCTCGGGAAC…
MDP0000218078	627	980	MDP0000905911	209	562	354	GGGAGTGGCGGTGGTGGGAGGGGAGGTCGGCGGAGATTTCGGGGATGGGATTGGGGTGGAAGTGGTGGAGGAGTTGGGATTTGAAGAAAGGTTGGTGGGGGGAGAGGATAAGGAGGGTGCCCTGAGAAGGAGTGTGGAGGAGGAGGAGAAGGGCGGCGATGAGTCTGGGGAGGAAGAGGACGGAGGAGAGAACGACGAGGCCGCTGCCGTTTTGAGGATCGTCGAGGAGTTCGGTTATGATGTGCTCGTGGAATTGGAGCATTTCGGGAGAGAGAGAGAGAGAGAGAGAGAGAGAGAAAGGAGTTGGAGAGTGGAGGGAGACCAAAACCAAGTTTTTGAGAGGGTTTTTCAGGG
MDP0000232030	1	358	MDP0000232031	1	358	358	GCTCGCTGAGGTGGCAATGGAGGGGGCTAAGCAGGCCTGCACTCGCCATTGTAGCCATGTTTGTCAACTGTTATGTAAAAAGCAGACCAAAGACTTCAGTGACAGTGAACCCAGTATGGKTACCGAGTCTACTCACTGCCGAGGCAGTGAAAGTTAATAGCTTTAAAAACGACGCGTGGAAGATTCTTCATGCAATCGCAGCTTGGGCYTGGACTCYTGGTGTTGGAAAATCATATGGGCTCACTCTSGCCTCAAAAGCCCGTCAAAGTCCAACTGGGTCCAGTAGTATTAGATATGCAGATGGTGGAAGACTTTCAATCTCCAGACGCCAGAGCARTGGCTGCAGGTGGAGGTGGAG
MDP0000159747	885	1293	MDP0000266079	879	1287	409	GGATGAGCTTGCCAAGCTCTACTGTGGAGATGATGTATACTTAGAGATGACTTGTGGTCGGGAACACTCACATCCTTCTCAAATTGGAAAACCACTTCTTTTCCGTTGAAATATTCAACCAAGAAAGGAGTCTTAAGTCCAAGGTGAGGCTTCGCCACCACCTACACAACGAAACCCTAACCCCCCAAACCCATCTTCTCAACTTTCAGTGTTGATGGCCGTAAATTAAAACTCAAAAAATCATCTTCTCAACTTTATAAAAAAAATAGAAATCAAACGGTACAAAAAAAAARRCGCATTTCAACATAAGATTTTAGCCAATGTAGGATAAACATTACCAGCGTCAATAGAATTCTTTGCAGCAAGTCTAAAATCATTGGCAACGTGTGGAAGTTCATC…
MDP0000356917	402	463	MDP0000158858	478	539	62	TACCAGGTTCGATCATCAAACCAGTTCCAAAAATCGTATATTCCATTCTTTGTCAGAAACTG
MDP0000672088	660	1713	MDP0000360526	1	1054	1054	CACAATCACCGACCTCTCTCCGGCTCCGATGCACGGAGCCCAGCTGCGTGTCGCCTACCAAGGCGTCCCCGGGGCGTACTCCGAAGCCGCCGCTGGAAAAGCCTACCCGAAATGCGAGGCCATCCCCTGTGACCAATTCGAAGTCGCCTTCCAAGCGGTCGAGCTCTGGATCGCCGATCGAGCAGTCCTCCCAGTTGAAAACTCCCTTGGCGGCTCAATTCATCGCAATTACGATCTCCTCCTCCGCCACCGCCTCCACATCGTCGGAGAAGTCCAGCTTCCGGTCCACCACTGCCTCCTAGCCCTCCCCGGAGTCCGGAAAGAGTACTTGAACCGAGTCATCTCGCATCCTCAAGCCTTGGCTCAGTGCGAGCTGACTCTCACCAAACTCGGCCTCAA…
MDP0000255506	251	461	MDP0000034109	182	392	211	CCGCAAAACCAGTGAGAGCAATTGGCCTGACAAGGAGTGTCGAAGTTGCCATGGCACACCGAACACAGATCGCCGCCTGGAGGGCCGTCCATTCCGATCTCCCCTTCGCTTACCCCGCCGTTACTTCATTCCTTGGAAGAAATTCTGAAACCCCCTTAACCATGACGTGCCACACAAATGGATCGCCACGTGTCGCTACCCAGGACCCGGA
MDP0000307555	3627	4035	MDP0000359583	25	433	409	GAAGTCTGAGCAAGCTGTTAGTGCAGTTGTACACCTTGGAGGCCATGGAAAAATGATGCAGCAGCAATTTTCGGTCTGCACTGGAACTATTGCACTGCTTGRAACCTGATGGAGGCAAAAGCCAACGCACCATGCTCCCCAGAAATGCTGCAAGATGTCACTGATCTTTAACTCTTTTTCTTATGGCATGTCGCTTTGCGCTCTTGTTGTAGCAATGTGCTAGTGTTTTTCTGCATGTAATCTCCATAGTTTCGTACTCTTTTTTGGTCGAAAATGTAATCCGTGTTATTTGCTCACTTATGTATGAATCATGTTCGTGAGTTGTGAATAGAAAATTTTGGCTGCAGATGCAAGTATTGCAACATATCATAAGAGTGTTTTCTTCATTTTCCSTGCTGT…
MDP0000228279	275	564	MDP0000228280	1475	1764	290	GGGTATCCATCGTGTCAAATGTATGGTCAAACATRAAGCACAATTCACTCATTAATGTTGTTGCAATAAACAGTCGAGGATGCATGTTCTTGTATACGGATGATTTTTCAGGAGTAACAAAAAGTGGTAAAGAGATTGTTGATTATTTGCTTAAAGCAATTGAACAAGGTGGGGGGAATCAATGTCATTCAAGTTGTAACAGATAATGCAAAGAATTGTGTTGCTGYGGGACAAGAAATTCRAAAGGTACACAAACATATCTTTTGGTCTCCATGTTTGTTCATACATTG
MDP0000361520	2	865	MDP0000764876	185	1048	864	CAAGCTTTGACATGCTTTATTATCAGCTAGCYGGCGCCACAYATCACTAATGATGACATGATTAACAACTACTAAGTGTGATTTAGGAATAAGATATGATGATCATCTATGCAGGACACTGGAATCCAGAGGGAGGAGTCTTCCCACAAGCAATGAGCACCTGAAGAGCAATGGGGATGATGAGGTTGACATTGAGAAGCTTAGCCTTGATGGTGGTGCAAAGGCAAATAGCAGCGTCCAAGTCCACCAGTCCCTGAAGCACCGGACAACATGYATCTTTGGCACTGCTTCCAATTCCAATGTGGATAAGACCACCCAACACATCTACACAAGCTCCCAATTTTAGGGTGTCGATGGGACACGTGTCCTTTGGTGGAGATGGTGGTGGTGGTACTAACT…
MDP0000344901	1	691	MDP0000268602	137	827	691	TTCCCAATTGCACACAGTGCATCGATTAAAATCCGAAAGCTCGATTCTTCGAGCCGGATGCCCATTACATGGCTCCTGAGCAAAATCTCAGGCACCAATTTAAGACCTTCACAGGACCCACAAAGCACATACAGCAATGCATTGAGAGAGTGCGCAGAAGGGACACACCTGAACCTGAGAATCCTGTAAAACAGATCAATGGCGTCCTGGGTTCTGTTCCAACGGCCATAAAAACCAATCAGATGGGCAAAAATATGCTCCGGCGTGTCGAACTTTTCGACAGTTTCGAGCCGGCGGAGAACCGGAGCGATGTGGTCGAATTGGGAGGTTTTGGTGAGAGTTTTGAGGACAAGTGGTAGGCTTCCGGAGTTGGGTCGACGTTGTAGGTGCTGAAGGAGW…
MDP0000193091	452	814	MDP0000600174	868	1230	363	GGGGCGGKTTCAGGGCGAGGAGAGCTTTGAGTCATGCAGATGCCAACAGTGACGGGCTCATTTCTAAAGAGGAGATCAAAGACCTTGTCAACTATGCCCTAGAATGTGGGTATACGCTAAATTAATTATAGTACGTAYTGGGTTATTAGTAGTTGCAGGCTTGTAGCGAAGGAAGGAGGCGATCTTGTGTTGCCCCTCTTATGTATGTAATGCTTATGTAATATAAAAAAATTAAACAAGAAACCTTTTCTTTGAGAGACTTGTACGCCTAAGAAGAACAATAGCAGCACCTGAGCCATATTACTGGGGACCAGCAGCACCGTCACAAGGAACGGCRCCATAAACGCTCAACATCGTTGCCGA
MDP0000246196	2660	2806	MDP0000133164	606	752	147	CTTGTAGCAAAATGATTGGAAGGAAACCAAGTCTCTTTGAACCAACCCCGTCTATCAGAATGCAGCGGAACCTTGTGCTTTACGGAGTTGTTATTCTTCCCATTCATTTGGTTGTAAATGTAATTCTGCTGGTGTTGGTAAGTTTGC
MDP0000362852	1	767	MDP0000456916	671	1437	767	CAAAACAACCCCCAATAAATCACCAAATTAAATAAACCCCTCACACTAACTTTATTTATTTATTCCCCCATAATTTCAACCCTGCACAAATCCACTTCATGAGAGCGCCACACTAACCAGAACAACAGCCAAAGACACCAACACAATCGAAGGAGCCGCTACTCCATGTAACGCTCCATTATTTGACGGGGCCGTCGACTCCTGGGACCCTGGTGGCGGAGAAGCAGTTCCCGGCGATGTGGGGCCCGCAGGCTGGCCGGATGGAGCAGGTGTAGCACCCGCAGGTTGGCCGGATGGAGCATGTGTAGGTGCGAGCCCCTCCGGAGGCGGTGCGGGTGGAGAAGTAACAGTTCCCGACTGTGTGGGGCCCGCAGGCCCGCCAGATGGAGCAAGTATGGG…
MDP0000199345	1104	1518	MDP0000761511	1713	2127	415	AGGAATAGCTATAAGGTTCACCAGTCAGTATGAGGAGCGCCCAGATGAGTTTTACGACCCAAATTTTAGTGAAGTTCATTTCGATGAAAGTAAAAGTACATTGAATGGCGAGTAAAGTTTAAAAGAATTACATCCAATGGGTGGTATAATAATTTTAAGAGTGCATATACATTAGTCTCCAAAAAAACCGCATAAGATATCAAGAGTACACACACAGGTGGTAAATGAACCTTTCTCAAAGGTTGAGAATCAATTTTCTACTAAGCACAATCCTCCCTATCTCGGAGATGCCTCATTCCCATCCTTCTTTATAACAGAACACAAAACCTGCCTTGATATGTAGGTCTCCAGCTCCCTCGACACCTCCGTCAATTTCAAGTCAAAATTGTTTCGGTATTT…
MDP0000721987	2480	2958	MDP0000343520	249	727	479	CGTCGAGGTTGGCGTTTAGTGGGGCGGTGAAGAAGCGGAGCTTTGTGGTGACAATTGCGGTGGATAGGAGGACTGTGGTGTTTGGCGAGTCAGGTGCGGCGTTCGGGTCGCTTTATTGGACTGACGGGAAGCACGCGGTTCGGAGCCCCATTGTAGTGACCCAAATGGATCCCTTGTAAAATTGAAGGGGAAGAAACACGTCGTTTTGATGTTTTGTAACTTGTAAGAATAGGTGTACAACTACGTTCTGTCGGTACGTGTGGGGAGAGGCTTTTACTGGGTTTTGTGTTGTGCTTTACTAAACCAAACTACTACCATAGCCCAATAGCTTGTTCTGAGGGTTGGTGGTGTGTGAAATTTTCCTTTTAATCTTTTGTTTATTTTTTCCTTTTAAATTAT…
MDP0000261171	1	323	MDP0000582939	410	732	323	GTGACTTTAAACTTTCCATTTCAGAGAGTTCTAAGATGATGTCCAACTGTGCTTTTTCGAGTGCATTTGACAAATTTCAGGTTTCATCCCACCTGCCTGAGCAAAATTAGGCTTTCCACCCCCTCCACCACTACAAAACTTAGCAATAGGCCCTATGAACTTCCCTGCATGCATTCCCAACTGGACAACCCCTGGGGTGAATGCAGCAACCCAAGGACATATTTCCAATTTCGTAGGCCTTCTCATAATTGGTCTGATCAAGTGTTTTCGAGTTGTTCGGAACCTCCTGAAGGATGCGAGCAATACGCTCGAGGCCAAGCCCG
MDP0000358311	186	632	MDP0000297798	1	447	447	CTGGGAAGAGCTCCAGAGCTCAAGGTGAGAGGGAGAGACGACAAGCAGCAAGCGATTGATGACCTTGAAGTATATGATCTTTTGGGAAGAAGGGCATTGACCCTGTTCGAGTGGGATGACCTGCGGCCATCCATATGCCATATACATCTTCTTCTTCCTCCTCTTTATTCTTCTTCTTCTTCTTCTTCTATATCTCTGGATTGAATTGCCAATTCTCTGACTTTTGGGTTGGGTTTTCGTGTAATTTGCAAGCGATATAAGAACGTTGGGGACTGGATCAAAGTGGGATTAGAGTCTGTGAGCGAGATATGAATGCATGGCTTCACCCGTCTCAGGTGGATGGATCTCGAGAGAAGAACAAGTTTAAAGCAATTAGTWTTTTTTTYCCATTTTTCCTGT…
MDP0000225990	1697	2034	MDP0000345243	417	754	338	AGGTTCCCGGTTATAGCATGTCAACAAGTGCAGATTGAGCGACATTCATGTATCACATATGTGCCTGGAATTTAACAAGAATGAGCTAATAAAACAGTTGACATTATTTCTGTGGTAAATGCAATTTTTTTATGCATGTTTTATTCGGCATCCAAAGAAAAATTCTGTACAAATGTCCTAATTGACATGCATAGCTGCTACAATATCTTCAACAATTCTATGAACTTTTATATTCTAATGAACAAGAACTTTTGTACAATCTACAAAATAAAGCTGTAATGTTAGTGCGGAAGAAATATCAAGGTTGTGATCTATTCTTCTTAGTCTTGACTATTTCC
MDP0000916669	1942	2686	MDP0000355380	1	745	745	GGTCTTCGAAATGGAGGAAACCATATGTCCGCCTCTTTTACCTCAGACGGAAAGCACATTGTCTCAGCAAGCGATGATTCAAATGTACGCATCTGGAACTGCAATAGCCAGGACACGACATCTTCGCGATCGAGGAACATATGGTCTTGTGAGAGTTTCGTGTCCCACAACTCCATGATTGCTATACCTTGGAATGGTGTAAACAGCTTGCCGGGAACCCTTGCATCCCCCAGATTCATTGGGGATTTGCCTCGAAGCAGCCTTGATTATCCCTTAAAACATCTCAATTTGGATGAGAAAGTAGAACAGAAGTCCTTGCCAAGGGGTACCGCGACTTGGCCCGAGGAGAAACTTGTAAACTCAAGTCCAGTACCCGTTTCCCCAATGATGTGCAGATCC…
MDP0000296213	1220	1503	MDP0000922840	962	1245	284	TCTTCTTCCCTTTTCGGTTGTGAATGTATCAATTCATTTAAACTGGAAATGGCAATATCTTCGTTGTTGGAGACTTAGAATGTTAAGTCGGAAATTTTTAAGTATCTTCTCTATTTAAACTTGTCAAAGAGAGCAATTTATCTCTTTGCAAACAACAAATTCATAAATGAAAACAGAATTCCAATAAATAAAGCTCGTCTACACTTACAGGTTCCAACATCATTAGGATTGGTGGTTGCTATGGTGTTACAACAGGGGTTATTATATTTTCTTGTCAGAAGAGA
MDP0000353636	1	844	MDP0000447222	364	1207	844	CCTTATAGATCTGATGGTCACATACTGGAGAAGGACTTACAAGTCATGGAAACACCGATACCATGACATCCTGTTCCATGTAAGTCACTCTCTACTGATTCACCTTGAGCTCTTAAAGCTCCCATCATTACCTGCCAACACCATATACTTATCTTTCCTTGTGAGAACGGTGCACTCAAACCCTAAAGCCTTACCTATCTCATTTTGTACATGATTGGCAACTTCAAACCTTGATTTCCCTCCAAGATTGCATGTTTCTTGTTCAGGCAGTTTATCAAGGAGCTGGAGGGTGTAAACAGGATGTGGATTCATGAAATGAAAAACTGGATCCAAACTTTTGAACCCACTAGCACATGTACCATAAAACATATTTACTTTCACATCAACGGCTACAGGAAC…
MDP0000898442	530	918	MDP0000294395	166	554	389	TCACCATCTTCGCCTTCGCTGTCACCAACAAAGGCGCCGGAAAAGTACTTTCCGGGAAAGGGTACAAGGAGTACAGGCTCGGGGACTAGTCGCAGTGGCTCCAGAAAAGGGTTAACAGCACCAAAAAACTGGAACAAGATCAAGAGCTGTCTCATTGACAGCAAGATCTGCTCTACTTTCCGGAAAAATGTGGAGGCTCTTCGGAGACGGCGGCGATGGATCATACCCAGTACTTGAAGAACAGTAAGATTCATAGCTGCAGTGATGAATGTTATTATTTGCTATTTCCCTTTGATCTTTCAGCGTGTCTGCACATCAGACAGGGATGGGTAACATGGGTGGGCAAAGAAATGAAGTGGGAGAAACAAAAGCAGAAAAGAAAAGAGAAA
MDP0000353998	1	496	MDP0000317886	1640	2135	496	ATGGATGTTGGTTGTTCTTTGGAATTATTGCAGGGTTTGCGTGCTTTTTCTGCATCAGATTTTAACTTGAGCCTCAAACCAAACCTCTTCAAGAATGTGTTCCAACTCCCCTTTGTCTTCACCAGCTTCTCAATCTCTTGCTTCATGCTCAAGCACTCTTTCTCGAGCTCCGAAACTCGTTCCCTCATGTCATCAACTGTTACAAAATGATCGCGCACACGCCGCACAGTGCTAGCTTGAGCAGGTGCCTCATTTCGAGCAAGCGCAAGATTTCTACTTTGGTTTTGTGAGATCTCGAGGTTCTCAGATACAAAGAACCAACCGGAAATTGATGTGCGCAGGCGAAGCTGTTCGAAGAATAGAACTTGGACGATGACGCGAAGCGGTAGCCTCTCATTC…
MDP0000160288	1	485	MDP0000412417	1	485	485	AGAGGTTGATATCGACACCTGTGCCTAATCTCTCTCCGCCTTCCGGTCTGAATCCCTAACACGCCGAGCTTCTCCATCGCCTTGTTGAAGGGGGTGGAGGAGAGGAGGATGGAGGCSTCGCAGCCGTTGGCGAGGCAGTCGTGGAAGAAGAGGCGGAGARTGGCGGCGGCGGTGGTAGGATTCATGATCTGCTTATTTGTGACGGTGTCTCGAGCACGATTTTTGGTAGTAGTTGGTGTAGAGTCGGGATTCGGCGCCGGGGAGGGTGGTGAGAGCTAGTAGAGAGATGTGAGGAGGACAATGAGGAATGCCGCCATGCTCAGCTTCTCTCTGTGGCTGCTGCTGCTTCTGCAACTGCTTCAGCTGGCGGGCGGTAGCCGGAAGGAAGAAATGAGCATT…
MDP0000438030	1	496	MDP0000249184	1332	1827	496	TCTCATGGGCATAAATTAAATTGCATATTTTTAGTTTGTTGAATTATGTGTGTGATTAAAATATAGCAATTATGCACTATATTTGTTTAGGTAGTTTTGGTTGAGAGTAGTAAGTTGCCAATAGCTTTGGACTCGGTGGTGAGTGTGATCGTGCCGCGGCCGAGGAGGTCGAGGAGCAAGAAGGACAAGGAGGAGGAAGAGGAGGTGTTGGTGRTTGAAGGGATTGAGTTTCTGGCGGATAAGACTCTCTAGTTCGACGTGCATGTGAACGATGACGAGGACTTGCTGAGCCCACCCGACATGTCCGAGTTTGCAGGGAGCTTGGTGTATTTGCCACAGTTCCAGAAGAAGGTTAAAACCAGCCTGCATCTTGGGATTACGGACTTGTTGGAGGACTTG…
MDP0000355788	59	186	MDP0000205772	728	855	128	CCAGCACGGCGTTCCTACAAAAGTGTTTCTTGACCGTTGTCTATCAGCTGCCTCAAACATGCAAGCTGAAACACCAAAATCGGCAAGCTTCACCGCCCCATTACTATCAAGTAATATATTTCCAGCCT
MDP0000193261	370	915	MDP0000333063	130	675	546	AGGGAAAGTAGCAAGAACAGTGATAAGAGGTTCGTTCCCTCCTTTTTCCCTTCTTTTCTAAGAGGACAACTAAAGCAACAAAGAACTAACTGGCTGAGTGTATTCCCTCAACAACAACAACACCCAACACAATCAGGATCAAGAGTTATAGCTAGGGATTCTGTTATTAACCGCTTTAACAAAGTGCCCTTACTAGGTCCGAACTCAATGATGGAATGGCTAGGCTGGGTTGGGCAAGGGATATGAACGGCGCCTGGAATCAGAGATGAACCAAAATGTGTGTCTCCGTAAGAAACCTTGCTTGAATAAAAGTTTACAAACGTACTCAGTAAATCCTTTTTTTTTACTCACCCTTGTATTTTCTTGTTTTTTCATTCATTATGGTATTGTGCTTGATCA…
MDP0000294594	772	1038	MDP0000588636	1174	1440	267	TGAGAATTATCGTGCTGGGTTCTGAGAATTATTATGCAGGGATTAATAACATAAGGGTTGTGTGTAGATTTTGGGGCTTCGTTGGTGTTTTCTGGATGTGTTTGTTATGTTTGTGTTGTGGTATTATAAGCTTGGTTTTTCAGATCAATGAAGCATATTACGTGTTACTTCCTATTTCAATTTTTTGCTTTTTTGCTTTTCACTTTTGTTGAAATTTTCATAAAATTGGCTTCAAAATGCAAATCAACGGAACAAATAACTCAAATA
MDP0000415189	1	381	MDP0000281874	913	1293	381	TCACCTTTAAAAAATATCACCTTGAGCACCATGGCTTCCAGGGAGTAGACGGAATTGATATGGACATCCCAAGCAAGCCATGTGGTGACTAATGTGGTCACGAAATCCATATGGCTTCTCCTTCAACTCTTCTTCTATGTCCTTCGGCCTGTGTTTCTCAAACCGAAACCCCCTGGTTATTGGGAGTTCCTCAACCTTTTCATTCAGATAGCCCTTGACGTTGCCATGGTCTACTTTTACGGCTGGAAATCTTTTGCTTACTTGATCCTCTCTACATTTGTCGGCGGTGGGATGCACCCAATGGCGGGTCACTTCATTTCGGAGCATTATGTCTTTAACCCTGATCAGGAGACGTATTCTTACTACGGCCCTCTCAATCTC
MDP0000657964	1076	1404	MDP0000183195	2210	2538	329	AAGAGACTATATCTGATGATCGTAGGTAGCTTGGCAGGTGGAAATCTGTTTGTTTACGGGAAGCTGTACAAAGGTGGTGTACACAGTTTGTTAGTCAGGCAATTTGTTAACGAATTTTAGTCTCTGTAATTCCACTAATAGAAGTWTAATACCACTAGACCGTACCTTCAGAAATTTAAAAAATTTCATTCGACTTTGCTAAATTTCAACGAAATATTAACTTATGAATCCCGGTTACGTCGTACTGAATGGAACTACAAAAAAACTAGGGAAGCAAATTAAAATAGTTGTGTWTCAARTTCAAAGCGATGCAGATTCAATTTCCATGG
MDP0000270305	823	1043	MDP0000165310	117	337	221	GGCAGCTTGAGAGCGAGGCGCTCTCGATTGATTCCATGGTCTGATCTTYCGCGAATCGCAATCCGACSGTGGCGATGGCGTCGACGCAGAACCAATCGGCGCATGTGGATCTCTTCGACGCGTATTTCCGACGGGCCRATTTGGACCGCGATGGCCGGATTAGTGGCAATGAAGCCGTCGMTTTCTTCCAGGGCTCTGGTCTCCCCAAACAGGTCCTTGCG
MDP0000293952	1997	2454	MDP0000462801	483	940	458	CAATGGGTGTGGAGCGTCAACTGCTACGAACTCGACATCCTCATCGCCGTCGCCAACSGCTGCGATGTCGTTTCCCTCAGTGTAGGCGGCATCGTCGTCCCCACAATACTACTGTTTCAAAGTTTCAGCTTTGGCCCCTTTKTTCTCCTCAACTGTAGATGTGAGCTGTAGAGATTCAGTTTCCCCCAGGTGATTTGTCAACCTTAGGTGGAAGCTCAGAAGACCCGGCTTTCTCTGATGATTCAACATTACTTTCCTGATCTTGTTGCTCCAGAAAGGACATAATCTAATTCGTAGATGAAGGCCATAATCCTAAAGCTTCATTGCCGGATTTGGCTTTCTCTCTGTCTTCGAACCCAAGGGCGCTATCAAAATTTTTCTCGATGTTCTTAATGCTCT…
MDP0000358291	1	760	MDP0000860630	1	760	760	ATTAATGATCGGTTCAAAAAACATTTTCACTAAAAGCACTTTCAATCATTTTAAAAACACTTTTAAACTAGCGCAATGTCTTTACGTTTCATATATAAGCTCTGCAATCTCCATCCCCATTTCTGTTGCAAAGAAAAATCGAAAGCAAGATGACACGAACGAACTCTTCCAATTGCCCTTTCGCTGCCTTATCTCCCGTAGAGCTTCAACGGCGGTTTTGCAACCGACCTTTTCCTGTAAAACAATTATATTTTTCGGCCTAAGGAAGTTGCGGTAGATCGGCACGGATGAAGGGGTCTGTCTCCATCTCTTCCTCAATGGTTGAAGGAACCGCGGGGAGATCCGCTTCCCGCCGCTGATGTGCCCACGATAGCTTCCGCTTTATCTTCACATTGTGCG…
MDP0000371724	1	416	MDP0000333313	208	623	416	GCCCGGGTCGAGTTGTTTTGTGAAATAACAAATCCTGAACCAAAGTTTTGACAAAATTTCTCCAATTTGTAACGGTCACGTGTGTGGCGCGTGACTTGGATTGAGACTGAGAGAGGACCGGCAAGTAGTCTGTTCAAAGTCAGAAACAAAACGACAACCAAGCCGCAACATATCTGGGACACATGACGTCACACCCAACAACTCAAAAACCCGTACAAACACTTGGAACACGCATCAGAGTCCARTAACTTCTCTCTCTCTCTCTCTCCTCCGATCAGAAGAACATCGACAACGACAACAATGGCGGATGCGAACCAGAATCCAGAAATCTTTGAGCTCAACAATGGGAGCATGCGCGCCCTCATCACAAACTTTGGCTGCACCATCACTTCCTTGTCT…
MDP0000419926	3741	3930	MDP0000328061	637	826	190	CTGGCCATARCTAGGGTCGGTGGCTGCGGGAAGAAYGAAGTGGAGGACACACACACAACAGGTATAACAAGTTTAGGAACCGGAAGGCGAYATTCCGTTCCTTATTCGTAATTTTTTTCACACATACCGCAAAGCTTTTGAAATGAACAAACCAACTCGTATATATTCGCTTCAGACCTAGGGGATAAGA
MDP0000316092	1	915	MDP0000364258	286	1200	915	ACTAACATAATTATTTGAAAAAAAAAAGGTGACAAACTAATGAATTCCTTTTCCATAAAAATCACACCAAATGACAACCGTTTTCTTTTCAAACAGGAAAAAGGAGCCAAGTGCCGTTTTGTAATTACCGCCAAAAGCCAGACCCTATTTCCCACCCCCTCACWGCTTAAATACCCACAGCACATGCACGAGTGAGACTGCATCACAAAAACCCGGCAYAAAGCGAGTTGCCGGMGATTCCAACTCGTTTAACTCAGATTCTCAAAACTCACTCTTCCTCTTCCGACGCAGTTCCGACAAATGGGTTCGGAGCTGATTTTCCGAGGGCACGAAGCCGACCAACAGGTGGCGGACACCTATTCGCCCAAACCCCCAAAGCCGTGGGCCTCCGTGACCCGC…
MDP0000320298	1941	2022	MDP0000231867	940	1021	82	AGCAWACAAAAAGCGAAAGAAGACTCAACGTGGCCATCCTCGAGTTCGTTGTTCTGTTGAGGTCCTGCATCTCTTCTTCCCT
MDP0000430983	1497	1662	MDP0000305830	834	999	166	ACGGTGTGAAATTACGCTGCCGGCCCAATTTTCCACCGTGCACTTTTTGTCGACAATGTCCTTAATTCTCACTGATTTTGATTTGATGGCGTGGACGGTGGAGGATTTGATATTGAGTCGCTCCAATTTGGAGGTTTTGGAGTTTCGAAGCTGCAGTGAACTTGAT
MDP0000327678	152	742	MDP0000684170	1717	2307	591	GTGGTTTTACACTAAGTCTTYTATTAAGCATTTTTGGGTACGTGCCCGTTGGTGATTTGCAGKATAGAGGAACATGTGTTTCGACACCCAGTACTCTGCAACAGGTAAATCATAAGGCAATACTTTTGGTGCCATCTAAATCTGATAACTTATCAAACCATTTGAGCAGAAGCTGCTCAATTTTATTTTATTACACTAAATCCACACACAGTAAAATATGCTTACAAAAMTATAGTATCAGCTTTACATTTCACCAGTTGACGCTAAAACATGATTCTCTGCATTCGTGTTAAGTAGTGACTATATCTTCTGCACTGTAACCAAGTCGAGAGTAGAACCATAAGTTCTGTGTAGGGCTTCGGCACACCAGCCATGACCATCATCAACTGTTGGCATCCT…
MDP0000849221	1087	1314	MDP0000301147	742	969	228	ATGTGTTGAAGTTCAATCACTTGTTAATCAGTGCAAAGAGTCTGAAAACTTCATCAAAGACTATATCCGCGATTAAATTGTCGTTCATTAGAAGATTAAGAAGTATCTTCGCTTYGAGATCACAAATAAACGAAAGTCGATAAGTAATCTGAAATCTGTTGCTACTTAATATGATAAATCTGTCCTCATCATAAACGAAAGTCGATAACTAAATAGTAGATGGCTCTC
MDP0000355711	1	253	MDP0000256841	3783	4035	253	GAATCCGTAGCATAAGCCTTCTTACACATATATCCAAGATTGCATTTATGAACTGCCATGCAGAGAGCTTTTATATAAGAAATACATATAAAAGACGGGAACTTAGAGTACGCAAGCATGTCTCCCCTAGAGATTGAAAGATAAACAAACTCAGAGTCATGCTAAGTTCAGAAGCATATAAACATGATGGAGATTCCAGACTTCTTAACCAGGATCACGTTTGTCGGCACCATGATGGTCTGTTGGTGGAACC
MDP0000283225	1960	2703	MDP0000346746	142	885	744	GAACGCCCCCATCTTGAACATGAACACCGGCCCCAGGATCCCTCTAAACACACTGTAAAAAGCATAGAATTTAGGGGACAAAAAGTCGTACAATTTGGCGGCGGCAGGCGAACCGGCCCTCCGAAACCCGGCAAGGGTCCAGGCGTTYTGGCAGCCGCTCGTGATCTCAGCAAGGAGGAGGAGAACGAGGATGGCGTGGGCCCCGTGGCGGACGGCGTAACGGCAGGTGGTGAAGACGTAGAGGGTGGCGAGGTGGTGGAGGATGAAGATGACGTCGTTGGGGAAGAAGAGGAGGTAGTGGAGGAGGTCGAGGGAGAAGTAGGCGATGCTGAACTCGAGCACGGTGTTTTGGGTGTCGGTGTTGGGGGAGGCGAAGGTGGTGGCTTTGTRGCTGCGGAG…
MDP0000148136	718	1120	MDP0000441013	776	1178	403	TGTGTGGATAAGTGGCTGACCKTTCAGTCTAGCTGCCCGCTTTGTAGATTGTCCCCTCCGAGTCATCACCTCTCTTTAGTTAATAATATGACCTCCTCATCGATTTTATATCATAATATTTTCATGTATATGACTGGATAATTACACAATTTAATTTTATAATAATTACAGGTTTTATACAAAATTCACCCTTATGATCTGTTRTAGATAATTCGTATTTTTGTGTAATTCTATTGCCATCTCATATATGCATTTTGTAAAAAGAGAATCAAATACAAGACCGTAGATACCTTCGTCTTTCTACCATGAACTACAACGGCCCATGGGCGTCGCCAATGGCTGAGAGYCCCACTTTGCAGCTAGATAAAATGATCTCTTCAATGAATCATTCTCTTCCAG…
MDP0000190531	4012	4759	MDP0000324154	82	829	748	GCTGCAAACCGCTCACTGTGGGGTTTAACAAGACTCAACTCTCTTAGAAGGTTGGACATCAGTTTCACTGAAGAAGGTGGAGAAGAAATGGGATGTTCGTTTCCGGAAGAGGGTTTGCTGCCCGCCACTCTCACTAGTCTCTCCATCCGCTTTCTTCCAAATCTTACAACCATCCAAGGCAAGGTTTTGAGACAACTCACCTCTCTTGAAGACCTCACAATACGACGGTGCCCGGAGCTCCAGGGCTTTCCAGAAGAAGCGCCCAAATCTCTGAAAAGCTTGACTATTTGGGAGTGCCCTAATATCGGGTGCTTGCCGGGAGAATGGCTTCCCACATCTCTTTCACTACTGCAAATCTGGACGTGTCCGCTGTTAGAAGAACGATTCCGAAGAGAGACA…
MDP0000369910	17	760	MDP0000265003	1888	2631	744	AGTACAAGAGCCCAATTGTGATGGCGGCTCTTATGAGTGGCCCGAGGAGTGGTTATGGCCGGAAATGTGCTGAGACTTGCATCGCAGATTATCATGTACTTCAGCACATAGATTCAGATTGTTACATTTCCTTTTTGTTAATATTAATCCTAAATCGATTTAATTAAACGAAATCCCATTTAAGTTCAATAAAATCGTTGCTATCCATGTAAATAAACTAGCACAAACGAAAACGAGAGATTAAATAAGCAGGCAAGAGAACCGAAGCCTAGACACCGTTAAAAATGGTTGGTGGTGCGATCACTGACTTGCCCCGTAAGTGTCCTCCGACAACGACGGCGACTCGGACGTGGATTCAAAGCCCGCCTCGTGACTCGGCGAACCAGCCACGCCCCGAAT…
MDP0000267051	1	360	MDP0000161000	30	389	360	CCATCATCGTCGAGAGGACCGGCTCCAAGCGGCGTGAAAGAGGGGGCCTTTAAGTCATCGACTCTCAAAAGGGTAATTTTTTTAACCATTTTCCAATCTTCTAATCCGAGTGTGGCTTATTTTCCAATTTTATAATCTGGGTTTGGCTTATTTGCCGTTGCTTTCRCTTGGATTTTCTTGTTTTGTTGTATCCTTGTGAATGGTTTTTAATGCTCTGTTTGGCTGCTAGGAAAACGTAAGAAAACGTAACATATTTTGTGATACTCGTTTAATTTGGTCGTTTTACCATTTTCAGYTGTGATGGACATTCCTCTGCCTGTTWGTAAATTAGCTCTACATTTGGTTAACCACGATGACAAG
MDP0000279502	1099	2092	MDP0000336576	1	994	994	ACGTCATCTCCCTCTCAGAACTTGGGTTTCTCTTACGCGACGGAGGCCTGCGGGCTTTGGGTGCTAAAGGGTTACGCGCCAGTAATGGGGATGAAAACCACGCGCTCAGCCGCCAGCACGAATCGGAAAAATCAGTTTCCGGCGTTGGTAACCAGAGACTCGGTGCTAAAGTACACCCTGGCGCACCAGCAGCTGGAGGCGGTCGTTCAGGTAGAATATTCTGTTGGATTTTACGATGGGTTTATTCAGGTGACGGCACGTGTCGACAATCTCCGCTTTCACGTGGTGAATCTCGGATTTAACAAAGACGACGACGTGGACTACGCGGAGGAGAAGTATTTCCCATCGAGGATTCGGGTCTGGGTCGGGCCGGAAGTCGGGGCGAACTACGTGAACGGG…
MDP0000299682	2061	2153	MDP0000829375	178	270	93	GCAGGAGGTTGAGAAGGATATTGGTTATTTTGATTGGTTTACAAGGAAGTTCATTCGAACCTATGTTCATACGCACATCCTCACCACTAAGAG
MDP0000179037	1468	1776	MDP0000916524	928	1236	309	GCTTCCTAACGAAACAACCAATTCTTGGTAAGAAACGAAGGTGACAAGCAACTATACGGAAAAATGCGCACGGTTCCTCATAACGTCTCAAATTCGAAAACCATAGAAATCAAAATAACCGTAGCAAAATGCCTCCCAGATCAACTGCAATAGTTTCTCATCCACGCCGGTTCAAACCGAACCAGTTAAGTTAGTAACGAATAATACGCTAATATCTCCGTTCATCTTACTAAATCTACTTCTTCCTTCTCATGAATCCCAAAACATCAAGATGGTGGAGGCTGGAGACTAATCTGCCTTTCACTTTGC
MDP0000274720	3207	3609	MDP0000171095	1041	1443	403	CATTTTTKGCTCATCGCCAAATTGTGGTTGTCAGCGTCAYCACATCATTATTTGTCGTCGTCACCGCATCATTATTTGTCGTCGTCGAGCCAGTTTGATATAGGGAAATGATTTATGAASTGTATTTAATACTCTCTTTCCTTTTTTCCTTTTAGACTTTTAATCGAACAAATTAAATGAGAATCGAGGCACTRACACGAAGAGTGCATATTTACAATTAATTATAATTTGCAAGCTCAGCACTACATTCCCTAMATGCCTGCATTCAGAGAACTTTTCTAAGGGCTTCTTCACGACTCATCAWCTGGATGGATCCCAAGATGRGGATGTGAGGTTCGATCTCCSGCCCTCCATCACCTTGTTGATTCTATGGCAAACATCARCCGGTGGAATGGCCCA…
MDP0000611555	66	648	MDP0000217590	402	984	583	ATTGAAAATAATATATAGTATAAAATCTGCCTTTCACTCGGCACAACTACCAAGAAAAAGGAAAAAAAAAACATGGACGCATGTACTGTATGAAAACGCACATGATTGACGCGCATTATTGACCAGAAGCGAAGGAAACTCGCCAAAAATGAAGAAAAAAGTAAAGGAAAAAGGGAAAGGCTGAGGGAAATGGGAAAATCAATATCGCCAAAAACCTTCAATTTGCCTAAAGAAAATGAAGGAAATGGATCCCTGGTCGAGCTTAGGGAAGCTGTTAACTCCGGTGCTGGTGTTAGTGTCCTACCACTTTGCGGCTCGCAATTCCGGTCTTGTCTTTGATGTCCTCATCTTCCTCCTCTGCTCCCTCGGCCTCGTCTTTCGCCAAATGAATGTCTCAGT…
MDP0000232724	960	1200	MDP0000320946	936	1176	241	ACCAATCAAGATGGATTTGGCATATCATCTTCTCCACAAGATCAAGGTTTTTTAAGATTGTACTCCTGAATTGATTTTAAGAAACACAATGCAAATGAGGGAATTTTTATCGAGTGAATCGAGACCATTTCAAGCCCTTTGCCCCAATAGGTCACTTCCAAAATCACCATCTTWTATCGGATGAAATAGCAATGATATTGCCCCCACCCCAGAAATCAGACCAGCTGTAACTTTCTAAAAC
MDP0000752388	1	224	MDP0000166025	1	224	224	TTGCTTGGACTGCCCTGGTTCATAACTACCAYGTATACGTGGCAKCCTGTCCGCCACTCATAARCTTGACACGTGGCACGAAGGGAAAGTAGCCTCAAACCGGCTGTTCCAAACAGTGAGTTCYATTGCTCTCAAACAAACAAAAAACAGCARGTTAGATTTGAGGGTACTAAAATAAATATGGCAAAAGTATTGGGGTAGACTAGCAAAATAAAAAGCACAAA
MDP0000752388	1	224	MDP0000219860	1	224	224	TTGCTTGGACTGCCCTGGTTCATAACTACCAYGTATACGTGGCAKCCTGTCCGCCACTCATAARCTTGACACGTGGCACGAAGGGAAAGTAGCCTCAAACCGGCTGTTCCAAACAGTGAGTTCYATTGCTCTCAAACAAACAAAAAACAGCARGTTAGATTTGAGGGTACTAAAATAAATATGGCAAAAGTATTGGGGTAGACTAGCAAAATAAAAAGCACAAA
MDP0000349437	1	733	MDP0000396622	35	767	733	AACATAAGCCCAACTCCAAGGCCCAATGCAATACTCCCAAGCCCACCGCTGGCCCAAGCAACCAAAACAGAAACAACCACCAGGCCCGCCATCACGGCCCAATTACTGACGTGGTGGCCCCACACCTCAAGTGGGTCCTCCCTAAAAACATAGATCACCAGCCACAACCCCACGACGGCCACCGTCACCAGAAGCCAGCMCGGGCTCCCGATGAGGGATAGCACCCCGCAGGATCCGATCAATAACAAGTAGTTGACCCGGAAGTGGTTGGCGTTGGTCTGGATCCTGGTCAGGGCAGAGGATAAGGAGTCGGGTCGGGAGATCGAGGAGGCGAATTCGGACCATGGACGGCGGCGGGAAACGGCGTCGTTGAGGTTTTTGATGGATCGGGTGATGGCG…
MDP0000171532	1	310	MDP0000171531	1	310	310	TCCCGCCCATCTCCTCATATGTGTTATATATATATTTGTATGCATTTTCATGTCTATGTGTGTGTATATGCATCTGTGTACATTCAATTTTTTGGAAGTTGAAAAACTGAGATTACAAGAACAAGAAGTAAATTGGAAAATTTTCCTTTGATTTCCCAGGAACCAAACGGTAGTTAATTATGTAAGACAGATTATCATGCCTATTGCTTTTATACATTTTGTTTCTTCTGTTTTGGTGGATTGTCGTTACTAAAAAAGGAAACTAGCTTAGCATTAAGAATTTAGCTAATTGTAAGTTAAATGTTGATAG
MDP0000668138	1	418	MDP0000668137	1	418	418	TCTTCCATGGCTCAGTAAACTCCTCCCTGCGCTTTGTCTCCTTCTCGATCTGGCTTCGAAACTCTAGGGCGGCAACCAACGGCCGAGGCTCGTGTGTGTGTTTTGTGCGGAAAGCCATAGATTCAGTGCGGTAGGGAGGGATTAGGGAGCTGTGCGGTGTTGTGTTTTTTGAGGGCGGCGAAAGGCGGAGACTTTGGCGGGCGGGCGGGCGTGCGGCCGAGGGAGATCTTGGGGGTGGCGTTTGGGGTTTAGAAATTAGGGTTGGAAGGTGTGCCTGCCCATGCGATTGGTTTGTTTTTGATGCCGCCAGAACCATTGCCTTGGGATCGGAAAGACTTCTTCAAGGAGAGGAAGCACGAGAGGTCGGAGTCCCTTGGCTCTGTGGCACGATGGAGGGAC…
MDP0000134664	3	969	MDP0000806558	66	1032	967	CTACAAATCAAATAAAAAATAATACCAAAACCCAAAAAAAAATTTATTAAAGAAAAAAGTAAAGAAATGTTTGAAAGAGAAATAAGGACAACAAAGAATACACATGATGATGATGATATACTAGCTCTAGTCTACATAAATTTCAAACGAACGAGGGCCTTTTTGTAATTAAACAAGTAGTGCAAGTCCACCCAAGAATGCCACCAAGGCCATGCTACTTCCATGCCCAAAAGAACCTGAGTTTGGAGTGGATCCGACGGGAGTTGGGGTTGGTGTCTGTGCAATGGAGGGTCCTGGTGGAGCTGTAGGGGATCCTGGCATGGCCGGTGCAGGTGGCGAGCTCGAAGATGGCCCTGGGCTTGGACTTGATGGGACTTTAGTAGGGGAAGCCGCCATTGG…
MDP0000280090	707	1041	MDP0000178186	1151	1485	335	TCATAGTTAACCACAAATATAAAGCGAAAAACTAGGAATAAACGTACATTTTCGTTAAATGTGTGCACGTACTATAAGAAACACACATTTATCACATTCACCGATCACGTCTCTCACAGAGGTGAAACCCACTTATAGGTTGGTTCCGTGTAAATTGCACATCCGTGAGAGAGGTGTTTAACAATGTGATCAACAAATTTGGTACAAAATACTTTTGTTTCAGTAAGCTTTTTGGAATCGGACATATCAAACTTTTTTAGAATTATCAAGATGAAGACATGAAAACCCCTTGAAACAATTCTAACCTTCGGACAATGACAGAACTACAACGATAT
MDP0000522218	2388	2994	MDP0000369610	184	790	607	TTCTAAGAAGGTGCTTACGACCAGTGACGTAAGGAGTGGATGTTTACTCTATGCATCTATTCTGAACGATGTTGGCATTGACCTGCCAAAAGCACCAAGTAACTTTGGTCAAATTATAGGGAAATTAGTCTTGGTTGGGGGYTTGGATTTCAAGGTGGTGAAGGAGGTCCTGAAGGCGGTGGACGACGAYTACTTCCAGAAAGCTATATTGGATGCTGCACTGAAGGTCGTTAGCTCTAGTCCGTCAGGGCAAGGCCTGTTGGATTCACAAGCATCTGATATTGACGCTTGCCGGAGCCTATTCTAGAAAGCGGCCTCGGACAYGTTTGCACGCACGAGCACGCTCGAGTTTCTGTAACCACGTGGGACTACGTTCGCCCTCTTTTTCGGGTGAGTGAT…
MDP0000747045	1705	2052	MDP0000747046	535	882	348	GAGCAACAGCCTTCTCTGGCAATCCCAGTGCACGCAGTCGCACCCTAGGATTCATAAAAATCGAATAAAAAAAGGGTAGCGGATTCGTTTGTAGTATGTCCTAGTATGAACTTTGTTGGTCCATTATCGAGAAACATTAATCATTGTAGCGATTGCAAAGTACAATGAATGCAAGAATTTGAATTTTTCTTAAACCTATTGCTAATGCAAGAATTTTCCTACTACATGTAAATAAATTACAAGCGGATTAAAAAATAAAAAATAAAACATTGAATAAGAGCTGCAACAAGAAAACACTAATCAAGCTGTGTAAGAAGAAGAAGAAGATGATGAAACCAAAGTCCTCCA
MDP0000497276	235	493	MDP0000181565	507	765	259	AATATCCGCGGCGGATTTCACGGGGGAGCTATTGCTGCTGTAGCTGAGACAGTGTCGATAGCTTGTGCAAGAACGGTAGTGGCTGAGGATAAGGAGATTTTCTAGGGGAACTGAGCATCTCCTACCTCTCTGCTGCACCAAAGAATGTGAGTTAGTCCACCATAATCCCCGGTCGTTTCTTTCTTTCGGATTGACCAGTATTTCATCTGAAAAGAACATCGACATTACGCTACAGGCGGAGCTGATAGGTGAAGGATCT
MDP0000298277	1	569	MDP0000753360	1	569	569	TGCCTGCATGCACCCTCATAACATAAGGGATCAGCTTTGATAGCAGCTTTATACCACTGTCGGGCCTGGACGCTTGCCTACAGCAACTTGCACCGACTAGGATGTGCACCGACTCGATTGAAATATCTCAGCAATATGATTTTCCAGTCAGAGTCTGAGCGGTAAATATCTCGAGCAATTTCTTCAATGAAAAGCTTCGTTTCGTCCACAAGGATTTGCTGCAGCAAATGGGAAGTCCTCTGTACATGGGACCACCTTCGACCAACCATAAACACAAGCTTTTTGCATCCATGGGCAGCCATGACTTCCAACAGAGTAATTGTCAACCTTAATGCCAGGAAGGACACCGTCTTCCTTCAAAACATCAACGAGCGGCTTACCAGCAGCTGTCTTCTAGTA…
MDP0000298277	1	569	MDP0000531630	1	569	569	TGCCTGCATGCACCCTCATAACATAAGGGATCAGCTTTGATAGCAGCTTTATACCACTGTCGGGCCTGGACGCTTGCCTACAGCAACTTGCACCGACTAGGATGTGCACCGACTCGATTGAAATATCTCAGCAATATGATTTTCCAGTCAGAGTCTGAGCGGTAAATATCTCGAGCAATTTCTTCAATGAAAAGCTTCGTTTCGTCCACAAGGATTTGCTGCAGCAAATGGGAAGTCCTCTGTACATGGGACCACCTTCGACCAACCATAAACACAAGCTTTTTGCATCCATGGGCAGCCATGACTTCCAACAGAGTAATTGTCAACCTTAATGCCAGGAAGGACACCGTCTTCCTTCAAAACATCAACGAGCGGCTTACCAGCAGCTGTCTTCTAGTA…
MDP0000154371	3103	3453	MDP0000154372	954	1304	351	AATGCAATAGTCCCGACACTACTTGAAAAATCTGCCCGAAAATGGACATGAGAGCATATTTTTCGTTATRTTGCCCTTCAACTGTAYGAAGTAAAATAAAAATATCGTTTGATTTACCGGCATCYACAAATATAGAGCTTCCATAAAAAGCTGTCGCRTTAGCCCCCGAAAATTGTTGTAGAAACATCAGCCCGACACCAATCTGAGACGAATCAAATGTGTGTGCAAATGTCGGACACATCAGAAAAAGGGGAGKKGAAACAGTTGATGAATTCTGTAAWTATATTTTCTTTGAGAAATTCATACGATGAGCGAGTCAGCATATCTCTTATGGAACAAGTCTAGCATACT
MDP0000797986	437	557	MDP0000195265	1	121	121	GGCGGAGCAAATATCAGAGAAATGCCACCGCGAAAAACCTTATATTTGCAGGTTACAACCATTGGGAGAGGTTGCTGCTGAGAGGACTTTCTGATCAAGGAACACTTGCCACAGTCTTCAA
MDP0000251447	905	1287	MDP0000251448	1331	1713	383	AGCAAGATCAGGCTCGGTTCCTAAAACTGTTTGAAGACGGGGATGGTATTGAAGATGAAATGGGGCTTGACCATATAATCTGATTATAAACAGGTTTATCTTACATAAATTTTGTTGTTGTAAAAAGAAAAGGAGAACAAAGTTAAACTTAGAAATATACTGTGCAGCGCTTTACTTTAGTCGAAATTACGAGTTATATGCTTGTGTTGGTCAGATGCACAAATGAGACATACAAAAGTTCCATAATCTCAAAGTTCATAATAAAGTTGCAAATCATTGTTCACTACATGTCTTTCGATCTTATCGATACAAGCAAGGCCAGTAGCCGAAAAGACTCTCACAAACTCCAGTCTCTGGCACGTCGTATGCATATCTAACCCTAG
MDP0000362333	39	935	MDP0000576346	490	1386	897	ATCTTTATCGTTAAAACTCAAAGTTTTCAAATCATTTTCATTAATTTTCTTTWTTTTTTTTRGGKTAAAGCTCATTACTTTGAACGTCAAATGTAAGACTATCAACCAAAAACGAACTCATCAAAATTAGTGTATGACGACTTATTCAAAAACAGAAAGAAGTTTATTACTTGAACCATCCATTAATTCAAGTTCATAAATCTAAGTAACCAAAGAAGAAGGAAGAAMTTTGATAAATTTACATTTTCAAAACCCACATATCATGTCATATAATCAAAATCTTTCTCCCCAAGCATCAATCTACGCCCTCGACTTCATCACAATGGTGGAATGCTTCAGGATGTGCAGGCTGAACTGCCCACCTTTCTCCGAGGTGTCGAGCTTGGACTGTCCCGGCGG…
MDP0000704323	3281	3593	MDP0000211837	349	661	313	GACCAGTACTGGACAGAGCCAGAGGAGGCAGAATGCTCGCAGAGCTGAGAGGAGGCCAGGAACCGTTCGCCGACGCAGATGAGGCTGTGAGGCGGAGAGGCGCAGAGCTTGTAGCGGAGCTGCTCGGCGCCGGTGCGGAGGTCCCAGCAGCCGATGCCGGCTTCGACGGATGACGAGGGTTTTTATTGAGCGTTTTGGAATCTCGGATAGAGTAATGGATACGTAAAAAACGTTGATGGTGCTGCTCTCTGGGATTTTTGCTAGGGTTTATGAATGGTGCTGCTCTCTGGATCAATTCTGTATATCTTTTCCT
MDP0000704323	3071	3209	MDP0000211837	986	1124	139	CTGTGATTCAAGAAACAATCGATGATATGCAATCCATTCTTGCTGTTAAGCGGGCTCTCAGCACTAAGTGCACCAACGTATATCTTGCCATCTCTACCACTGGCAAAGACGACATTTTCACCAGGATCCAGTGCAATGG
MDP0000245017	1	474	MDP0000346532	243	716	474	AGCCTCTTCATCAGGGAGCTTCACCACCGGCAACTTCCCATTGCTTGCTGGCGATACCAATCGGACCCCTGAATTCATTTCCTGCCAAGAACCAAACAACTACCAGAAAGATAAGGACTTTTTTTTWTTTTTTWTTTTTTTATATATATAATTTTTTTTTCTCTTAATATATAATTTAGTGGGTCAAAATTTTTAATTAGAAAAATGTATTTTTCTCTCGTTCAGCTGAAGAGAGCAATCGCCGTTGATCGGGCCAAAAAACGACGACGCAACAGCAGCTCATAGAAAGCTTCGGAGGCGATGCAGAAGGAATCGAATGCCGATTGGAAGCGGAATCGGCATTCGATGGCGGCGGACGGAGGCAATGAACCGGCTGAGTTCAAAACCCCAAGTTCCATG…
MDP0000245017	1	378	MDP0000245016	1	378	378	AGCCTCTTCATCAGGGAGCTTCACCACCGGCAACTTCCCATTGCTTGCTGGCGATACCAATCGGACCCCTGAATTCATTTCCTGCCAAGAACCAAACAACTACCAGAAAGATAAGGACTTTTTTTTWTTTTTTWTTTTTTTATATATATAATTTTTTTTTCTCTTAATATATAATTTAGTGGGTCAAAATTTTTAATTAGAAAAATGTATTTTTCTCTCGTTCAGCTGAAGAGAGCAATCGCCGTTGATCGGGCCAAAAAACGACGACGCAACAGCAGCTCATAGAAAGCTTCGGAGGCGATGCAGAAGGAATCGAATGCCGATTGGAAGCGGAATCGGCATTCGATGGCGGCGGACGGAGGCAATGAACCGGCTGAG
MDP0000334122	1	1024	MDP0000304878	122	1145	1024	AATTCTTGTGGAATTGAATAAAAAAAGATAGCAAAATGCCAACAATTACTAGTTGCCAAACTTGGATAATATTTAAAAGTACAAGGAAGAATTTAACTTTAAATTGCTCCCCATTTGCTTCTATACACAAGTGTAATATATAGAAGTAAAGTTCCTTGCTCTAGGATGGCATGATCAAAAAGTAGTAATCTCTTTACTTAATTAGTCTTTACTTACATGGAAGGAATCCATGGATTGATATATCCATAATCATAACTAAAATCTGAGACACCAACCATGGCATAAAGCACTTGGGAGAAGATGAAAATACCTCCCCCTAATATTACCAAAACGAGAACTGCAGAGATAGGGTTCTTCAACAACTCGTATAGAGGCGCGAAGGTCGCGTACAGAGCACCT…
MDP0000951745	1605	1983	MDP0000369846	187	565	379	CAGATTTGTGACTTGCAGTTCCACAAAGAAACAGCTCAACGCTGCTCCAGCCACCGCATGTACGGGTGCCCTTGCTTAAGAACTTAAAATTGGACGACGAAATGGTGAGATATGGTGTATTTTCATCTCGTTGTAAGTTTCCAAGATGTAGCAGTTAGATGTTGTAATAGGGTTCGGGCGAAAGAGCTATTCCTTGTTGAAACTTTGTTTTCATTACCAAATAAGATGGTTGAGAATGTGAAGATTTGCCTCCCTCATTCTTCATATGTTGTCTTGGGAATAACAGATATCCTCTACTTGTGCTTTTGTACTCATCGACCGATGTCGGTCGGCAACTGTAAAACTCAAAGCCTCATTCGATAATTATTTTGTTTTTAGT
MDP0000358638	1	422	MDP0000320618	705	1126	422	CCTGAGTGTAGCCATTAAGGAAGCTATTGACCCTACTCAGACCGTAGTTGTATCCACCAATAGGGCTGCGACTAGGGCCAGGCGATAACTCTTTGGGAACTGCACGCTTGACCTCAACCATCTTCCCGTTCAGTTCATGAAATGTCTTAAGCAAAACCTTGTCCACTGCCTCTTCTGAATCATAAGTGATGAATCCAAAGCCTCTCGGTCTCTGGGTGTTGTGATCATACATCACCACAACATCTGTGATTGTCCCAAACTGCTCAAAGTACTTCTTGAAGTCACTCTCTGTGACAGTGGATGCTAAACCTCCAACGAAAATTTTTCTTGTGCGGCCTGGACCTGGAGAACCATGGATGCTGCCACTGCTTCTTCCCAATATGTTTTGGTCATCCCTTG…
MDP0000343280	1	376	MDP0000825399	1	376	376	TGTTGGGTTTTCCGCAGACAATTTGGTTCTTGGGGCGGGTCGGGTTGAAAAACGGTGGCCGGGATACGGTGGCCATTAGCCTCACAGTGAGCGAAGGGGAGAGGGAGAATGTGTGGATAGAAGGATGGAACTTTATTAATTAAAACTTTGAGGGGCGGTCGTGTAGTTTTCAAAACTTGAGGGGTTAGTAAGTAAAAATTGAAAAAGTTGCCACATTTACACTCTAGCGAAGCATTCAGCTCGGGGAGTGACGAGTGAGAGTGAGAGTGAGAGTGAGAGGAGAGAGAGAGAGAGAGAGTCATGGAAGGCCACTGCGACGACGATCCAATGGAGGAGGAAGTGGTTGAGGCGATGCCTAGGAGAATCAAAGGCAGAG
MDP0000464120	440	708	MDP0000464121	995	1263	269	GGAAGCATGTGGAGACAAGCGTAACAGCACACGTGCCGATACAYCCATTACTCTGTCAAAAGCAAAAGTATCCCATATCAGCAGGGTGGAACGTACTCTAGATTTGATGGACTTGTTTTGACCCTCAAATTCTTCAGTCGGCCTTATACTCTGGAGGAAACCAGAAAACCCTCCAGCTCAGTTCAAGAATAAGCCTGTGGAAAGTTACTTCTTCAAAAGCAAAAGTATCTCATATCATCTCTTCTCATTTTTCTTCTCTTTATCCTTCA
MDP0000265444	896	981	MDP0000135782	154	239	86	AGGCTGGGGATCTGCCGTCTTTTAATAATCTCAAGCAATTGAAGTTGGTTCTTTATGATTGCTATTACTCGGAATTGCTAGCTGAG
MDP0000161081	1	348	MDP0000161080	24	371	348	TTGTCAAATTTTTTGCCATCTGGGTCCACTTTCTCAATGCTAAATATATCATCAAACAGGAAATCAACCATTCTTACCCAAGTTTGTCAAAGTTACACCTACACAATCATGAAATAAAATGAAATTAAAGCCTCATAAAACAGTAAAAAGAATGATACTCGAAGTTGAAGCTACCTAACAAATGCACAAAAGTGGTTCTGGGTTTCTCCTAAAACTCAAATCCCAGTTGCAGAAACAYAAAAGCATCTAAATTCAAGCAACTCCAAACCAYACTCAACAACTAACAAAAACCCATATGGAATGGAAGAAAATTACCCAAAAACACAGACCTTTTCTGAAACTATTCAA
MDP0000478258	225	353	MDP0000354964	442	570	129	CCCAAGATATACTTGAAAGATCAGATCATTATAGTAAGCGTCGCCGCTGCAGATGCCATCAGGATTTGCAAAGGAAATGGCGCCATCGAGATTACTTGTTCGTGAGAATGGTCCTGGATTTGTTGGCCT
MDP0000360956	559	733	MDP0000316680	4026	4200	175	TGTTGTTGTCTGTAATATAACCTTCAAATTACAAATTCGACACTGGTGAACATGCGCATCAGTTTTAGTGATAAACCATACAAGGAAAGGAAATCTCTCCTCTCTCTTCATTCTCTATGGTATTTTTTTCCCGACAGTACAGAAGAGTGTAAATTGACATTTCGGAGTGCCAGTA
MDP0000443966	1250	1750	MDP0000140519	2413	2913	501	GAAATCTTATCGTTCATTCCGGCGGCTGCTTTTTCTACGACTGCTTCGTTCCTTCCGCTCCTTGGAGCTTCGCCGGAGAGGAGTTGCGACTATCGAAACCATTGGACTCAGTATACGATGCAGAATCGTTGTCAAATCTTCTGCGGCGACTCTTGGATAACAACAACGTCGACAACTCTTGGATGACGACGACGGTGCCTCCTTCATACTTCTACAGAAGGAGAGGCAAGAGTCTCGACGACGGCGCCTCCTTACTTCTGACGACAACGGCGCCCCTTTTTTCTGCGGTGACTCTTGGATGACGMCGATKGCGTCTCGACGACCGTGGAGTCGAGACTGAGAGAGATGAGATTGGGAAATCGAGACTGAGAGAGATGAGATTGGGAAATCGAGACTGAG…
MDP0000348011	511	702	MDP0000259471	401	592	192	CCGTCCGCCTAAAAAAAGCGGGTGACGTCGCCCTGACGTCACACCCACTCGGGCTCTCAGGCTGGCACGAGTTGCCAGGCCTCTCCCTCGGGCTGGGCCTGTCCCTCTGGCTGCCACACGCTGGACCTCTCCCGTCGGGCTCTATGGCACTGTTCAACCCACTGTCCCCCGAGTTATAGCTCCCACTGGAGC
MDP0000342841	577	814	MDP0000192272	1536	1773	238	TTCATTTTTTGTTATGTAGATTGTAATATTTATGCCCCGAAGTGACATAATTGACATTATACTTCAGCCAAAATTGTACTTGCTGTTATTGCATGGACAACTGAAAATACATGCTATTTTTACCTGCTACACATGATTTATTTAATTCGGTTGCTAGATGAGATACAAGATGTCAACACGACGGAAAATTTCTCAAGATTCCGATCTATAACACGAAAGACCCCTGCCGCCGGCCTTT
MDP0000765828	510	969	MDP0000765829	573	1032	460	GCTTGACTCACCCAGTGCTCTTGCAGCAGCCGTTATGAATTCCAGGTCTGCTGCATTTGCACAGCAGCGGAGCCAGAGTTTCATTGACCGCGGAGCAATGAACCATCTTCCCCTTGACAGGAACAACACGTGTATTATTAGTAACAATTATTCACCTTGAATTTCATTTACTGATTCACATTTGCTGGCACTGACCAGTATTATTAGTAACAATTATTCACCTTGACAGGAACAACACGTGTATGAAACATAGAGCTCTATAAAAACATTCAGCAATTCCACATTTATTTTCAAGGGAGATTAAAAAAAGCAGATGCGGGTACATATGTGTAAAACTACCTTGAAACAGCGGCGTAGTAGAAACTGAGCTGTCATACCCTTAAGCATGAGGGAGGCTGC…
MDP0000358095	267	644	MDP0000259614	1	378	378	GCACTGCCTGAGAAGATTGTCTTCCTCTCGAGTCCAGGCACCTTTTCTCACACTCAGGTTTTCGTTATATCCCTCCATCTCTTATCTGCTAGCAGCTAAGCTTAGCTWWTCTTTTGCCTGCTACCCACTTCATACACTCCAGAAAGACACCTAGCTACCATTATATATAATTAGAGTGTGTTTGCCATGACRTTAACGCTATGGATACCATCGGCCTAATTAATCTTACAAGGCCAGTGACGTGCATGTCTGATATCCACAGAAGCAAACACTGACAAGTTTAAAACATTCCAACAGTTGTTAWTAGCTACCAGTCTAACTTGTGAAATACACACACACACACACACTCRATATATAGAAAAGCTAACATTTCTGCAC
MDP0000370184	1	429	MDP0000354168	1	429	429	CAGTTTTTTTTCAAAACACAGCAATACCAAACTAGCTCTAACTATAACGTGGAGTCTTCTTTTTGTACCTAGAAGTTGTGACGCCAATGGAACTCTGAACCATTTTATATTAACCCTATCCATATTCATGACCTCGAGAATATCAACAGAACACGAGTCAGAGACTCAGAGCCTGACAAACTAAGGAATCCACTCAATCCTGGCTCCTCCCAGATTTAGATAACGTAGACAAGGGAGAAGACAGAGATTCATAGTCTGAGAACTAAAAAAGGAGAAGAAAAWAAACCATAAAGAATTTCAATGATGTTTGGTGGAAGAAGCATGGGCGGAGGAGGTGGAGGAGGAAGCGTGTTTAGGACTGTGAGTAGGGCAGCAGTCACCAGAACTGTTGCTGGTGGC…
MDP0000322500	1377	1656	MDP0000433879	1	280	280	GCAACAAATGCCACCGCAGCGTCCCTCTGTAAATGTGCCTGAACTTTCATACCTCGTCGTGGACGTCCTTCGTGATCATCGTCTGCACCGGCRGGTCCGCCGAGTAATCCAACTTTGGAAAAATGGTCTCGGGGCAGTACYTGGGGACAKAGAACCCGCTGCCATTGTTGGCGTCGTATTGGGTCAGTGTCTTGGCGAAAGACGTCGGCTTTTCCTGATTTTTCGACCCATATGCCTCCGTATCCCCGTCTTCCGCGACAAAGGTTCAATTTTGATTCCA
MDP0000287791	1109	1281	MDP0000912964	108	280	173	GAAGTGAACTGAAAGAATTACAAACATGCTCAACTACAGGAAGTCACAATGCATTCTTACAGCTTTTGATAGATGATCCTCTACTTCTTTTCTATAATTCGGTAAAACATCTAGTATCTTTCCTCTCAGATATTCGTATTTCGCATGTTAAGCCGGATGTTTTCTTTGCTCTG
MDP0000184409	1006	1445	MDP0000345886	1	440	440	CTTCACAGTGGTGCCAATGGCTCCATTATTCACCGTGATGTTAAGAGCACAAATATTTTATTGGATGAGAAAATGGTCGCCAAGGTTTCRGATTTTGGGTTGTCAAAAATGGGCACGATCAACACGTCCAAAACACACATCAGCACAGTGGTGAAAGGTAGTTTCGGGTATCTAGACCCGGAATACTTCCGACGTCAACAGCTGACTGAGAAGTCTGATGTGTACTCATTTGGAGTGGTTTTGTGGGAGGTATTGTGTGCGAGGCCAGCTCTGCTGCATACGGTAGAGAGTAGGCAAATCAGCCTCGCTGAGTGGGCCAAGAGTTGTCATGGAGACGAGACACTTGACCAAATCATTGACCCAAATGTGAAGGGTCAGATTGAAGTCGAGTGCTTGAAC…
MDP0000269498	2915	3135	MDP0000351381	477	697	221	TTCAAATAATAGGTATTTTGGTAGGAAATCTTACAGAAACACATTTTTTCAGGTGAGGAAGTTGCATCTATGCCCCCGTACCTGTGTGAAAGTATGATAATCATGGAAACTGAGATGACAGGCACCGGAGAAGACGCGCAATCACAAGGCAAACTGGGTCGAGAAATGAGGTGGACATGTATATGCTCAATCAAAAATTACAAACAGCGAGAAAACCCGAC
MDP0000341790	285	687	MDP0000249299	1	403	403	CTTCAACAGAATCAAAATGGTCTCTCTTAATCATGTTCCCAAGCATCACAAACATTGCCAGTGTCAGTATTCCTGCCACTACCTGCCTCAAATCCACACCCATCTCTCTCCCTTTCTCTCTACAAAAAAAAATWAAAAAAWWAAAAAAAAACTCTCCTTTCCCACTCAGAGTCACAGATCCTACTCACTGCAAAACACTCTCTCACTAACTCTGCTGAATGAAGAGAGAGAGAGAGGAGAGGGAGAGGAGAGAGATGAAGAATGATGAAACCCAAGTGGGTAATGATGGATTGGAGCACTTGAAAATCAAGCAAAGAACTTGCGTAATAAATAGTTGGGAAAAAGSAGAGAGTGATTTCAATCAAAGATGGAAAACTTTAAAGGAAAATTGTCCAGCGC…
MDP0000238271	1813	2160	MDP0000359410	601	948	348	GGGACACTAGAGCTGCCATATAAGACGCAAGCCATATACATTAATCCTCTGCCGAAGCGTCAAGGGAATGAGGTAGCAGCTGGCATTACATGCTCTAGAGATGATGACGACTACCATTCGTGGAACAACTACACCAAGCCATCGGAAGCCATTTGGGAACCTTTCAGGCACATGGTGAAGGCTTACTRGTGCAAATACTCMAAACCGCAGAGCTATGATACTTCATGGCTTCAAGCTGAGGGATGGGGAGATGAGGATGCAAATATCAAGGATTTTACCCCAAGCCTAAGTGATGAGACCTTCACCATCAATATGCCTGAAGAATATAATGAGGGAACCTCGAAAAAG
MDP0000319231	2119	2400	MDP0000230447	811	1092	282	TAGGAAGGAGAGGCCTTAGTCGGATTGTGCAGATTTGTTCGTACATAGAAAGACATCACGCGTAGCGTAGGTTAATTTCAGTAATGTTCTCCTTCCCTWTGTGTTTTTGGATGAATTTCAGCAATATTATAGTGTGTTCCAACTTCCAATTAAACCAATCACAATTTTCAATAACCAAGAAAAAATAATGGTATTTATCCTCATTGCAGTTGTTGYACAACAGGCAAACAAAAACAAAATCAAACCCTTCGAGTAACTCGATTCAACGCATAGCAAACTAGC
MDP0000282670	266	432	MDP0000674245	644	810	167	ACTAAAAAAAWAAAATTTATTTAATAATTTTTTAAATGGGGGCCCACCCTTCAAWCCCTTCTCCGGTTCTTCCCTTGTCCCCCCAACCAAGGAGGCTTCCGGTGGTGCACTTTGCGGCGGGAAGAGTGGTGATGCCGGTGGATACGGCGCTGATGATGCAACTGGGG
MDP0000593150	662	1020	MDP0000915728	692	1050	359	GTCAGCCGGCTAATTCTAAGATCTCGCTTAGAAAGCCTAACCCAGGTGGTACTGAGTAGATTATCCACCACATCAACCTTCAAGTTGTTACTGACATCAAAAACCATATCCAGAAGAGGATCTTGAAGTGTTCCTTGGAAGACTTTCTGTTCAGTGGCGGATCCAGGAAATAATGTTTGGGGGGTTAATAAGGATAGCGCGCGCAGCGGGAAATTTTTTTTTTTAACAGAAACGGCATGCATATCGTCATTTCATCGGGTCTTGGTAGGATAGCGCGACCAGCTACTCCAAAATCCTTGTTTAAAGGTCCTGAACGTTCAAACATGGAGGAAGAGATTGCTTCAACTTGTCGGCCTTCT
MDP0000138811	2079	2676	MDP0000333990	1	598	598	TGCAGGACCAATGTTGAGYTCTGGAATGTGCACTGAAGTGTTCCAGTTCGATGTCTCAGCTGCTACCTCTYCAGGAGGTATAATACCTGCATCTKCAGTTTCCAATGCTTCTGAACACCGTCAGAATACTACAGAGCTGAACAGGGGAAGGAATAGAAGGATCCTCCGTGGTCTCCCAATTCCCCTTCCTGGATCCGGTCATAACGTAACTGAAGAAAATGTGACGGGAAATCAACAGAACAACWCCCTGCCTGGTAATAGATCGGTTTCTCCCATGGTKGTCTCTGTTCTCGTTGATCCTCGAGAGGCTGGTGATATCGACGTSGATGGCATGATCAAGCCGAAGTCACTTTCTCGAATTTTCGTTGTAGTGCTGTTRGACAGCGTGAAATATGTCAC…
MDP0000333070	420	755	MDP0000898556	502	837	336	CGTAAATAACAAAATAAGATTGGGCCTTTGGTCTGGATTTGGCCTCTCTCCCGGACCCCCCACCCACAATAAAAAAAAGGATGTGATATCCACACATCTCATTTTACTTCTCACACACTTTTTTAATTTTCGGTCATCTGATCGGATGAATTGAAAAATATCAACAGACAGAAATTATCAAGAGGTGTGTGAGAAGTAAAATGAAATGTGTGGATAACACATCCTAATAAAAAAAAACCCAAAACGCACGTTCCATAGATCCCAAATTARGCTTCAATTTTCAGGCTCGTCACTTGCCCGTTAGCTATCTTTTAGCTCTGTAGCTTTGGCGCCATG
MDP0000251733	675	894	MDP0000512495	1	220	220	ACTCCCTTCGCGCAACCACAGTACCGATCTTTACCTTGAAGAACTTGCTTGTGAACTTGTCATTAAACAAGAAGGCATCCTCCTCACTATGTCCTTGCTCATTGGCTCCTTCCGAAGAACATTCTTCCCCTTAACACAGGCCAGAGATAGCAGGCACCTCTTCAAGTCAATGGCTGGTATCTCTGTGGCCTGCTCAATTTCCTTATACGTCAACCGGTCA
MDP0000290320	2578	2817	MDP0000191823	640	879	240	AGGTAATAAAGGCAACATTAGCAGCATTTCTGATATGTTTTTCGTTGCCYTTTTTTGGGYAATAAATTACTCATGTTGGTGCTTCGGGAATTCACTCGCTCACTCACTGATTGCAGGTATGGCGGCCTTGTATCACCRTAGAATGTTAATCAACCCCAACTCCAAGGTTTAACATTCAACATAGATCATAGGGGAAAATACAACATAAACAAAACAAAAGCAAAACTCTCCACCTCTCCA
MDP0000224441	779	837	MDP0000328366	58	116	59	AGGTTGTTGAGCAAACAGTTGAAGTGGGAACTCAAACTGCTGTTACCTTAAAGGGCCAA
MDP0000208634	1	507	MDP0000356415	100	606	507	ACTCACCAAAAAGGAACTGAAGACAGCAAACCCAATTTTGGATACCAAGCAGTGACAACGATGGCACAGAGATGAATTTTTACAAACGAACCGATCGGCGCGAGCAGAGAGAGATGAGATCAGAAAGGTAGAAAAATTAGGGTTTGAGACCGTGCCCCACCACAGCAAAGCTAACTTTTGATAGCAAGCAGAGACAGAGAGGAAATTTTTACAAACCGATTGATCGGCGCGAGCGGACAGAGATGAGATCAAAAAGGGAGAAAATTTAGGGTTTGAGAGATAAAGAAAGCTAATCCCAAAATGGGTGAGAACGACGACTACAATAAAGAAAAAAGGAAAGAGCACCGAAGCATCCAAAGAAATCAAAACAGGAGAGGATCAACCCGTGGCCTCCGAGGA…
MDP0000320555	1	510	MDP0000348010	243	752	510	AAAGTCATCGTAGCTAAACGAGACCACATAACACATTGCTCAAAGTGAAAACCATATTCAGCCAACGTTGTAGTGTGACCACAACACTAGTTAGGCGAGAACAACAAGACTAAACTAAGCTAAACTAGCTTGAAAAAAAAAAAAAACCAAACTAAAGCAAAACTACTCAGAGAAATGAACCACAAATCAGCACATTCCGATGGAAGGATTGGACAATTAAATAAGAGAAAGGCCATTGCGGATGGGCAGTCCCATCAGCAAGTCGAGAAAGGCAACGGAGCTACACATTGAGCCACAGCAATGGAGATTACAGATCTGGAAAACCGTAGGTGGTGGGACAGCCAAAACAGGCGGCCCAGACAGACAAACGTCAGATTAACCACCCAAGGCAGTGCAACT…
MDP0000657440	1	176	MDP0000657441	1	176	176	TTACATGTCATTTGGGTTCAGTCCATTTCACATTGCAAAAATAATAACAAAGGTGTTTTTCATTAAAAAAAATAATAAAATTGGTTTTATTAGCGACCAAAGATAGTCCTGCTATGAAAATATTCTCTCGTAGCTCTCTTTCACGAAAATACCCTCAGCTTACTTACTATTTACTT
MDP0000871206	1	237	MDP0000871207	1	237	237	TGGTGACGATCAGGAAGAAGATGAAGGAGAAGATCACAGAGAAGATTGAGGATCAGTGAGAGTTCTTTATCAATGGGATTGGATAAGGAATTCTCACTCAGCTGGTCAGCGAGCAAGTTGATCCTCACTGTGATTTGTAAATTCGAGCAAAACGAAGCACTGTTCCAAGTTAAGACCACAATCATAAAGTTATAAATGAAGGAACTTGGAGAGGCGGAGAGGCACTTTGGGGCAGTG
MDP0000336435	66	718	MDP0000303908	926	1578	653	TCCACATGTATTTCAATTTTCGGATTTYTTCGGTTCAATTTTCGGTTTGTAATATGTAATACATTTGTATTTTGTAATTGTGACCTACATAAAAGGAATGGGAAATTGTTTTTGGTTTGCAGTTTTTGGTTCATCTCTAATACATCAGATTGTACAAACCGAATAATCCGTTAACCTCGGATTTATTTATCGTATTTACGAAAGTACTACAACTTAAACATTTGCCACACGAAATATGCATATCCAAGCATTATACAGGMCCCGAGCTGCTCACAAGCTCCGAACACTCCGAACCATTCATCACGGAACAAGCAGTATCTTTCCGATATGCTTGCTACTTTCCATCAGCCGGTGAGCTTCTGCCGCTTCATATAACGGAAAACATTTGTAAACCACCGG…
MDP0000359454	622	760	MDP0000340322	1842	1980	139	CCTCCTYGCAGCATGCACTCGGCTTRTTTTATCTTCACCRAAGGGCAGATCATGGAGAATCATTGTAGCATCAATGCCCTTGAGAATATCCAGCACTTCATMRGGTTCATCACCAYGTAATGAGACCACCAMCCGTGTA
MDP0000279018	302	805	MDP0000327743	299	802	504	TGAAAGGAGACGGGAAGAACAAGAAGTGCCTAGCATATGTTGCTATTTTCATTGTGTTTCAGATCATAGTTATCACAGCCTTTGCACTTACCGTGATGAAAGTCAAGGGTCCAAAAGTCAGATTTAGCACAATTGTTACAGAAAATTTCAGCTCTCCAGCCGCCAACTCTCCATCTTTGAGTTTGAATTTGGTAACCAAATTTGCAGTGAAGAACACAAACTTTGGTCATTTCAAATATCAAAACAGCACTGTCACAATCTACTACGGTGGACAGGCAATTGGTACTGCTGATATTCCTCAGGGAAAAGCCAAAGCTCGATCGACTCGGAGAACCGATGTTATCATTAGCATTAACACCGACAAGCTTTCAGGATCCACAAACCTTGGCAATGACATCA…
MDP0000351592	537	654	MDP0000135368	1063	1180	118	ACCTCTGCGTGGGAGCCTTTCTGTCTGAATCTCCCTTTGTATCTACAGGATTTTGGGTCTGCTGATAATTACCCAAACTAGTCATCATGTACTGGCTTTGTGGAAGATCAAGAACTCT
MDP0000316943	1306	1692	MDP0000316942	1000	1386	387	GTCACTTGGAATGAGTACCTTGGAACCAAGGCAAAGCTTAACAACAAGGCACTTCAATCACTCCGACTGAATGCTCCTCTGAATTAGTTGCTGAGTGTACTCATATAACTATGCTGCGTCTTCCTTTGCTTTCTTCTTCCCCGTAACAAAATAATAAAACTTTAATTTCTGCTACATAAGAAATTAAGGRTCTAAATATTTCTTTCTTGCCTTTTGACTWGATATAATATTCATGAATTTAACACAAGGAAAAAGATAGGAAGACAAATATAATACATTTTTGTACAAAAAGTAGAATTTCTAGTCTATGATTTCTTCCTCTTCTTCCCCAGGTCTCTCTGTTCCCTCTCCTTCACCATCATCTTCATCACTGCTATCAACAGAATT
MDP0000684641	1493	1926	MDP0000233724	908	1341	434	AGTCTGTGGAGGAAGACGGGGAAGGTGCAGCTGTGTTGGGTGAACAACAAGTGGAGTTTATGGTCATGCCGGGATTTAGAATTGGGGAAACAATTGTGAGGTCTCGGGTGTATGTTTCAAAGTCAAAAATGTAACCGTTGTTTGGAGTTTACAGTTCACTGGCTAACTGGTAATTCAGCTGAACCTAACTTCTGTTACGAAAATGTTAATAGTTAATTTAGTCGACAGAAATTATCAGAGTTTTCCAATCATAGATGGAGTTTTAAATTTCCAAATTTCAAGTTTTGATATGTTGCTTGTTCATTGCTTCTTTTGCAGTACATTGATGACATGTTTACTTGGATTGGGAATTAGAATTATTCCGRTTCCTGACTTCTCATGTGTTTTACTAACGCGTAT…
MDP0000627622	938	1293	MDP0000162075	702	1057	356	AGAGCTCTATGTTTCATACACGTGTTGTTCCTGTCAAGGTGAATAATTGTTACTAATAATACTGGTCAGTGCCAGCAAATGTGAATCAGTAAATGAAATTCAAGGTGAATAATTGTTACTAATAATACACGTGTTGTTCCTGTCAAGGGGAAGATGGTTCATTGCTCCGCGGTCAATGAAACTCTGGCTCCGCTGCTGTGCAAATGCAGCAGACCTGGAATTCATAACGGCTGCTGCAAGAGCACTGGGTGAGTCAAGCCCAAATGATGAGGGCTTCCTCACCGGAGAGGATGACAAGTTGGTTGGGTAGCTCGAACGAAGCTGGTTCATGTTTTGGCGATGGTTTGGGGTTGAAG
MDP0000258101	1	208	MDP0000358034	1	208	208	TTTTTTTTTCTGGGATCCTTGTACTTCTCGTAAATATTAAGAATTTAATTCAAAAGAAAGGAACTTTCTCTTTCATTGCTTGCATCTTTTATTCAGATTTTTTACTTTCCTTTCCTTGCAGTTGCTTGGAAGAAACCAAACTCAGAAGACCTTTGTTCAGTTCAATCCGTTAATATATATATGGTGTTGGTGATTTACCAGAAGTGTT
MDP0000171922	286	554	MDP0000676815	409	677	269	ATGATAGTGTGGGCGATGGTGATGATAATGGTGGCGAGGCCAATGGTTGTGATGGTGGTGGTGGTGATTCCAATAAAAGGGTGTGGTGGTTGGGCTACAGAAGTAACAATGATGGTAAGGGAGGCGACAACGGCGATGGTGGCAGTTATGGTTGTKATGGCAGTGGTRACGGTGMCGGCAACGATGGTATTAGCAGTTGTGGTGGTAGTGGCGGCAKGTATGGTTGTGGGTGGTGGTGGTGGCAACAATGATGGTAGCAATGGAAATGG
MDP0000261805	1156	1692	MDP0000354730	1	537	537	GGAAAACTGCATCTAAATGTAATTAAACTACGCGACCACCTTGAAAAAGTAGTATTGGACCAGTACACAGCCTTGATAAAATCTGAAGCTCGGAAGAAGGATCTTACCAAGGAGCTTGAGCGGAGTGAAGCTCGGTGCCAAGAACTTAGGAAAGTACTTGAGCAGACTGAAGCTCAAAAGAATAAGGAAGATCGTGGAGAGAGTGAAGCTCAAAACAAAGAGCTTGAAAACTATCATGGGAATAAAGGGCTAAAGAAAGAACTCGAGTTCTGTGAGGCTCGAGGGAGAGAACTTAAGAAAGAACTTGAACTCAGTGAAGCTCAAAAGAACAAGCTTAAGAACCAACTTTTTCAGAGTGAAGCTAAAAACAATGAGGTCAAGAAACAACTTGAGCAGAGT…
MDP0000261528	356	434	MDP0000153634	473	551	79	AATCCGCATTGAGGGAAAGGAAGAGAAGCAAAAGCGATTTGAAGCGGAGGAGTAAAACCCCGGAAGTCTCCTCTCCAGG
MDP0000261528	661	736	MDP0000153634	154	229	76	AGGAAGGAAGTGTGGACTACGTTTCCAAGGCAGGATGAAGCAATGCAGTTTGTCAAAGGGCATGAGAATGTTCATG
MDP0000278748	92	473	MDP0000602198	166	547	382	CGTCATCATTACCGACCTGAAAACTTCCGCGCACCGACTCCTTTTTCTCTTTCAGTTTAAAAAGCGCAAAGCCTCGAACCACCTTTCTCTCCAAAAACACACCGACAGAACCACCGTCAGCTCCTCCGGCAATGCTGCTGGAGATTCCGGAAGCTCCGCCACCGGACCCGTAAACTCGAYTCGACTCCACCAAACTGGCTTCATCCACAATGCCTCCCGCCCAGAACCTCAAGCACCGGGTCTTCATCTGCCTGAATAAGCTCTCCGACCGCGACACTTACTCCCTCGCAGCTTCCGAACTCGAATCCATWGCCCGAACCCTCGACCCGGCGTCCGTACCWGTTTTCCTCTCCTGCATCCAGTCCACCGACGCCTCCGACAA
MDP0000860188	533	656	MDP0000297723	896	1019	124	TTCTCTGCACCAGCAACTGGGCGGAGGATCGTCCCACGATGAAGGACGTGGCGGCATTGTTGAGAGAAATTTGACACGATCAGGGTTAAGTGGGAAGCGAGGTGCATAAGCCGGCTACCAACGC
MDP0000326278	1	658	MDP0000209471	720	1377	658	CTGTTCCCCTCAAATACTGCTTGGCTAACTCAAAGTTGTGAACAACATATTTACATTAAACCATGAWAAAAAAAGGGTCGGATCAAGCTACACTAATGAACTAAAGGACCATAATGGCATATGAAGCTGCAGAGGATTGAGGACAGGAGAACTGCCAYTGATAGATCATCCGTGCGGGTAGTGCTGCGAGGATTGCATCTGAAAACCCAAATTTTGCGGTCCATAGTACAAGTTATTAGCAGCACCTTTGTGCAGATCCTGCCCCTGCATTTTTTGTCCGTATGAACTAATCCCATAAGGATGGGAGGACATGAACATATTTCCATGCCCTTGATTAAAACCCAAGTTTACTCCACCGCCTTGCGGCTGATGCCACTGAAATGGAGCCCTAGCGGTGGC…
MDP0000194326	377	578	MDP0000292177	326	527	202	ACCTTGGAAGGATCGACCTTCTGGAAGTTCTTGACGACGGAGACGACCCGATCGGTGACCTCAGATTTGTCGAGGAAGGTGCCCCTGACCTCCTCGGAGAAGAGACGGCGTCGGATAGCGGCAAAGGGGGAGAGGAAGAGAGGGGCGGTGGAGCTAGGGTTAGAAGGCACGGCTTGAACCTGCACTCTCAGGTGCTTGAGTA
MDP0000210684	1386	1625	MDP0000333516	452	691	240	ATTCACCTTCTATTTTACTGGATTCTTTTTGAGAATGTGATGTCTTTGCACCGCACCAAGGCGACATTGATTGGCCTGCTAGAAACTGCGAGGTCTAACGAGTGGGTTGTCACTGAAAAGCTCGGAGATATTGTCAAGAACAAAGCAGCCGAGGCTGCCAAGAACAAAGTAGCAGATGCTAACAAGACTAAACCAGCCAGCAAACTCTTCAAAAGGCCACGATTCAAGTTCGGAAACAGG
MDP0000334040	132	703	MDP0000678128	1727	2298	572	AGCATATTGGAAGAGAGGGAATCAAACACAGGACCTCGGGTGAAGGGTTTAGTTCTTGTGTATCACAAACATTTTTGGGAGGAAAATTAAACGTGGCTCTTGAGGAACTTTAGCATTAGCTAGGTGCATTTACTTCACAAYCAACACATAAAGGTTACATATATAATGAACAGATCCAATAGTCTGGGAACGACTACAACCTAAACCAAACGAATTCTTAAGCAAAAACAATCTGAGACGCGCACACATACAACTAGAGTCAATTCTTGATTGAGATAATAAGCCGATTGACAGGCCGAATCACTTTAAGTTTGGAGTTGGCTTCTTCTTTTTCCTGCTTTGCTTCGTCAAGAGTAGCGAGAATCGAGCAAATCCAGACTTCTTTCTCTTACCAGAACA…
MDP0000123385	652	914	MDP0000238675	1145	1407	263	ATTGAAATATGAATTTTACAAATGTAATGCGACGCAGGGAAAATCCCGTTTAAGTGTAGGAAGTTTTCAGATTCATTCTTGCCACAAAAGGCTGTTTCTTTRCTTYTTAATGAATATTTGTAAATTCGTGAAACATGATGTGAGCTTTGGAGTAAAGTAAAGGGTACACATTTCATCGAAATTCATTCAAAATTCRATATCAAACAACTCAATAAAGATTAAGCATAATCCGTTCAACTCATACAGTAGGGTGGGAGAGCATT
MDP0000171048	857	1385	MDP0000366834	1	529	529	AGGCAATTGATGAAGCTGAAGACGAGTGGAGCCAGCACAATGCGAAGAGACTAATCGATACAAGCGTGAAGGGCTTGCGTGGGTCGATTCCAAAGGACTTTCCGTACTTCCATGTGGAGTTCGGATTGAATAAAGGGTTTGTCCACGTTATTGATGACGAACAGCAGTTCAACAGCAGTCTTGGGCTGAATGTCATTAGAGGCATGCTACAATTGCCTGAGGAAGACATGTATCGTCGCCGAAGACATGAGACGGTGGAGGCACAAAAGCAAGCGGTTAAGAGCTTCGATCAAGATTGGGCAGCTTTTGACTGGACAAAACAGCTTCACCAATCGTAAAGCCATATTTTCCGATCATTTGCTRCAGAKTGACTTTTAAGGCGTTGGTGTATCTTGTAAC…
MDP0000254187	1	403	MDP0000352881	106	508	403	TGAGCCCACTCACATTTGACTGCATGCGATACGACACAACGAACTTTTTCAGCATTTTTTTATATCTTTTTTAATTTAAAACTTTTGTTTTGAGGCTGTCAGTTGATGTTACTGGACTCCGCCATCCATGTAGCATCATGGCTTTATGATACATCACATCCCTGGAAACACGAAATCTTGCTCTCCATGTGTGCATGCAAGCATGCATGCATGGTCTCTCATTGATATATATTATATATATGTATATGGGTGCATGGCTGGCCCACTACTTGATCCACTGATGCGGCAAGCCTCTGTTCTATGGCCTTTTTGGATTATGGGGTTCCATCTCTATGCTCACATGGTCGAGACTCAGTCTCAACTCTCAAGTCTAAACCTAACAAATTGAGAGGGAATTGC…
MDP0000254187	788	960	MDP0000637472	491	663	173	GCTTGTCGACTTTCCAAGTGGGGCAGGAACTTCTCCTTGGAGATTATTGGAAGAGAGATTTAGTCTCTCCAACTTCATTAGGTCTCCGAGGGATGATGGGATTTCGCCAGAGAAGAAGTTTTCGCTTAGACCGAGGATTACTTGCAGCTCAGTCAGCTCTGCTAGCTCAGATG
MDP0000129868	1299	1989	MDP0000350910	63	753	691	GATGTATCCAATCATTGGCGATAGATACCAATGCATAGACTGTACCGAGAAAATGGGATTCGACCTTTGCAGCCATTGTTATAATACAAGGTCCAAGCTTCCAGGTCGCTTCAATCAACAGCATACACCAGAACACAGGCTTGAGCATGTACGCATAGAAACGATTCGTAATCAGTTAAAACTAGTGACAGGACGCTTRGATGATCGTTCTCTTGCTCTTCTCATCAGTAATATTACTTCACAAGCTTCATCAGAAGGACTYATTTCTGCCGCCTTATCTACCGTGGCTCGGGAGGAGGCCGAGAGTAGATTAGCTGCCCAGGCTGCCGTCACTAATACTGGAGATGAACAAGATGATTCCCAACCCACTCTTTCATTTGAAAACCAGTAACGCTGCTT…
MDP0000888429	3728	4086	MDP0000345527	342	700	359	TTCTTATGTCTCCAATGGAAATACAGGCTTACAAGTTGGAATTGCGGCCGCACAAATGAATGTACTAGCAGCAGATTTTCTTACTATATTCTCATGGTTGCTTTTTCAGCAGGGTTCATGGCTAAACGCTAAATGCGTCCTTATCTCTCCTGTGGAAATGCAGGCTTACAAGTTCAAGTTACGACCACACGGATGAAGGTACTGGTGACTTGATTTCATTTCTCCATTCTCATGGATGCTTCTTCAATGGGGTTAGTAGCATATGACAATGGTTTCTCATATCCCACTATCAACATGATCAAAGTGGGAACCATATATACGCTGCTACTTCAATACATGTTACCAAGTAAGTGCAAAGA
MDP0000130853	855	1135	MDP0000854331	1	281	281	GGTTCACCGAGCAACAAACCTTCCTTGTCGCCGTTGCTGCAGCCTACGAATCCGAACGCTTACTAGGTTCGCGCTTGGGTCAAAGGCAGAGTCACATTTGGAGGTGATGTACATGAAGGTGAATTACAATCACGTGGTGGGGAGCGCTGATTCGGAGTCGTTTAATCTGATTAACCCGGATCAGTGTTCGAGTCAAGAACTCAGTATCTTCCTGCTCCGGTCCAGGCACTCTTGGGGCTAGCGTACACCAACTGGTTTTCAGACAGCAGCAAAAGAAAAAG
MDP0000219860	1	224	MDP0000311406	1	224	224	TTTGTGCTTTTTATTTTGCTAGTCTACCCCAATACTTTTGCCATATTTATTTTAGTACCCTCAAATCTAACYTGCTGTTTTTTGTTTGTTTGAGAGCAATRGAACTCACTGTTTGGAACAGCCGGTTTGAGGCTACTTTCCCTTCGTGCCACGTGTCAAGYTTATGAGTGGCGGACAGGMTGCCACGTATACRTGGTAGTTATGAACCAGGGCAGTCCAAGCAA
MDP0000675484	625	746	MDP0000034413	1837	1958	122	AGTTTTGCTACAGAGTTTGCTAAGCTGTCTGCTGCATTCTGTGYGGATGCCTCCGCATATACGCGTATGACATCTTCTGTTCCTGATGGKCGTATAAAACATCGGCCTCTAGKGTATTTAAC
MDP0000137804	219	637	MDP0000377368	1	419	419	CGTGCATAAAGGAAATAAAGTTGGTTGGTCGTTATCCTGTGCGCCCAAATCCASATGATCCCGGTTACAGCTTCAACMCCGAATGCCACTCCTTCCAGCCAGTATYCACGATCATCCATCTGCTGTAAAAAAATTCTCGAATCACTTTATCACATCACGCCACGTGTCCAATCTCACYGAGGAGGTTCCACACAGAAGCGCAAACAGAAAGAGAAATAAAATGCGAGAAAAGAGAGAGTGCGRGAAAGAGARAGAGAACCAAGAAGAATCWGATATGGGTAGTTCAGCCGACGGAGAGGATTTCTCAGTGGTCGTTCTGGCGTCCGATCTGGGCGTAGACGCGCGGCCGTTCTTGGCGAACCAAGACAGAGAGATTGAAGAGCAAGAGAATTGGTACGA…
MDP0000194940	2060	2388	MDP0000194939	1109	1437	329	CCATGGAAATTGAATCTGCATCGCTTTGAACTTGAAACACAACTATTTTAATTTGCTTCCCTAGTTTTTTTGTAGTTCCATTCAGTACGACGTAACCGGGATTCATAAGTTAATATTTCGTTGAAATTTAGCAAAGTCGAATGAAATTTTTTAAATTTCTGAAGKTACGGTCTAGTGGTAYKATACTTCTATTAGTGGAATTACAGAGACTAAAATTCGTTAACAAATTGCCTGACTAACAAACTGTGTACACCACCTTTGTACAGCTTCCCGTAAACAAACAGATTTCCACCTGCCAAGCTACCTACGATCATCAGATATAGTCTCTT
MDP0000383784	1	210	MDP0000776161	1	210	210	GACGAAGCTCCCCTTGACAGGATAAGCCGACCGTTATCTAAACCCTAACGGGCTAAAACAGGTTAATCCAAGAGAGGCAGAAGTCGACAACTATCATGCCCAACTGATCCCCGCATGTTCACCACGTCATGTACATATCGTTGGCGTAGCGGTGGGTCGGTGGACGTCTCGTACGCTCGACGGTGTCTTCCAATCTTCTACTCCTTAATT
MDP0000295418	1681	1888	MDP0000124915	772	979	208	GGTCCTGGAAAAGCTCCGGCAGATGGAGGTTTGTAATCTTGGTCCTCTTTCTGRTCTTCTTCGCCTTCGGTTTGCTGGATTTGTTAGGAATTCCTTGAGTCTCTGCCAAGGCCCTTCTTTTTGCAGTATCCGTGGCCGGCTTCATCCCATTCTTCTGGAGCTCTTTCTCAATCTCAATCATATCGTGAGGCAACTCAATCGCCCTAAA
MDP0000366457	792	965	MDP0000898597	503	676	174	ACCTCGGGGAAGCGCCGATGAGTACGAGCTTGGAGAAGAGTTCGGGGCGGCGGATGGAGGCGAGGATGCCGATCATGGCGGAGACGGAGTGGCCAACATAGGCGCAGCGGTTGACGCCGAGGGCGTCGAGAATGTTGAGGAGGTCGTCAACGTAGGCGTCGAGGGTGGTGTAGC
MDP0000260456	3255	3567	MDP0000235605	816	1128	313	CATCTCCATTTGACAAAAGCAACAAATATGGCAAAGAGAGAGTATTAAGCTGAATGTAAGATGATGAACAAGAAAGCTCGAAAACGAGCYCCCAAACTAATTGCAATACAACGCAAAATATTCAAGTTTCATCGGACATATTAGTGTAATTCCCTCTGCATGCGATTTGAAAGAACTAAAATTCACACGACCGAWGCGATACATGTAATTTATTCCCAGTTGGTTTTTAGGTACAAGGGTCTGGTGCCGGAAGTGTACTGACGGAATTAAAGAAACAAAACATACACATTCCGGTAACATTCAGTCATCGACA
MDP0000260456	3255	3567	MDP0000260457	816	1128	313	CATCTCCATTTGACAAAAGCAACAAATATGGCAAAGAGAGAGTATTAAGCTGAATGTAAGATGATGAACAAGAAAGCTCGAAAACGAGCYCCCAAACTAATTGCAATACAACGCAAAATATTCAAGTTTCATCGGACATATTAGTGTAATTCCCTCTGCATGCGATTTGAAAGAACTAAAATTCACACGACCGAWGCGATACATGTAATTTATTCCCAGTTGGTTTTTAGGTACAAGGGTCTGGTGCCGGAAGTGTACTGACGGAATTAAAGAAACAAAACATACACATTCCGGTAACATTCAGTCATCGACA
MDP0000241632	1077	1403	MDP0000357082	416	742	327	AGGCTCCGTGCGGACTTTCTCAAGTAAATKTATTTGATTCTAAACTTTCATATTGTTGAAAACAAGTATCGCGCGATATAGATTTACAATTTTATTCTTGATAAAAAGTGTTTGTAGTATGACACAATTGTATTGCTGTATTGAATGAATTATGAGAATTTAACATTGAATTGATTTATAATCACGTGTACAAAGAGAGGAGAGTGTTAGCAGTGCCCCCTTGATCTGGCTGGAAAATGATTTGCGAACAGAACCAGAAAAGGGCGTAGAATTTCGTTGTTTGAGTGAGTGCTAGGCTTCAGAAGTAGCCGAAGAGGGAGTATAATT
MDP0000358944	164	975	MDP0000279279	791	1602	812	ACGTTTTTCCTTGATGTCAGAAGCTGCGGCTCTGATGTATAGAGTTCTTCCATCACCKTCATTTGCTTCAACTTCATGCAGATTCAAGACATCTCCATGCCAGATTGAACATCCATTGTCATAGCCATAAGCAGTGCACTGGCATTCATTTAAGCAGGCTGATCTACAACTTTCGATACTTAGAAAACCTTCATATTGTCTATTATCAGGGAATGACCCGCTATTTACTTCTAGAAACCCATCTCCCGCAGCATTCCCACACTTCACACCGGTTCTTCTTGAACATCCACCAGAATAAAACTGCAAGTCCCAATCACTCTGCTGGTTTGGCTCAAAGCCCTTCAAACATTTGCAGTAGTTCAAGGATGTGGGTTTGCAACTGGAGAAAGCCCCACAAGA…
MDP0000270728	1	361	MDP0000370015	1	361	361	AAAAGAGGGGAGGGGAGGGACCAGTGAGGAAGCCGACGACGCGTAGCTTGCCGTTCATCTTACTCGAGCAAGAAAACTAAAGCTTTGATCCCCAAATTTTGGTTCAAGCTTTGGAATTTCCAGTCGCAGCTCTCCAAGTAAATAGGGCGGGCCCGTTTTATTCAGTCTGGTCTGTCGTTTTTTGACTGTTTCTTCTTCAACGGTCGGTCGTCTCTGAATCCGTACGTTTCGTCGGTACAAAACCGAAAGGTTGGTTCTTCTGAAACCCCAAAGGAAGAAAATTTAGGGTTTTCGGTTTTCATGGAGGTCTCTTCCGGAAGTAGTAGTCCCGCCAGTGGGGGGGCCACTGGGAATAACAGCA
MDP0000527564	1	418	MDP0000893933	318	735	418	GTTCCTACTCTTTTTGTTTTGGAAGAAACTTCTCCACCTGCGGCGCATGCTTATTTCAAATTTATTTACAGATATTGGTGTAATGAGTGGAGCATCTCTCTTCATCAAAGAAAACCTCAATATCAGCGATGTTCAAGTTGAAGTTCTTAACGGTACCTTGAACATATACTCTCTCATTGGCTCCGCCTTAGCCGATAAAACCTCTGACTGGATTGGACGCCGGTACACCATAGTACTTGCCGGAACAATCTTCTTTATTGGAGCTCTCCTCATGGTTTTGCCCCGAACTACGCCTYCCTCATGTTCGGTAGATTCATTGCCGGAGTTGGAGTTGGCTATGCTCTCATGATAGCTCCTGTCTACACCGCCGAGATCTCTCCGGCCTCGTTTCGTGGCTTC…
MDP0000196817	2090	2506	MDP0000196818	1234	1650	417	TTCCCGAAATCGGGCGGCATAAGTACATTAAGTATACTAGTGAGGACATTGATGCTAAGATCAATGGCTTGTTCCGCGGCAGCAGAGKATCCGCCGGCACTGGTGGTGGCCGGAAGTGAAGAAGCTAAAGCTGCACGGGATGATTTGTCTTGTATGTAGTCGAAAAGAAATTCACAGAAAGTTTTGTTTATGAATTGAAAGCTTTGTAATGTAGATGTTTGTTTCTGTTTAATACAGTGTTATTTTTTGTTCCCTCTTTTTTTAGCYTTYGTGAATGGAAGCCTTGTTTTAGTACTTTGATTAGAGCAGCTCCAGCGTGTGCTGGAGCCSGAGGGACAAGCGAGTGAACAGGGCCAGAGAGCCCGAGCAATCAAGTCCAGCRTGTGCTGGCAAGGGAGC…
MDP0000684365	1	412	MDP0000217429	1	412	412	CACCATCCAAATGGTCTTCGGCGACACCATCTCGATCGCACTCAGGGGCGCCAAAAGTCTCACCGAAGAACAATTTCCGCCATGGAAGACGGCTCATCTGCCGCCGCGGCATGGATAGACGGGATCATAAAGGATCTCATCCATAGCTCCCTCTCAAATCTTCCCCCATTTCAAATTCCAATCCAATTTTGTCTCCCAATCGACATCACTTTTTCTCGTCTCGGAGAGTGGCTGGTTGATCGGAAAAGAATACCCGGAGATTGGAGGAAACGATTAGCGGCAGTAAGAGCTTGAATTTCAATGGTATTCGCTTCTCTTCCCAAAGATATCAATCCCTATTTCCATAGCTTGGAATCTGATGGAATTGGTTACTTAGAGGCCAAACAAATATATGATATT…
MDP0000359974	1	381	MDP0000301919	847	1227	381	ATAGGGCCGCAGAATCCGCCGCTTATCAGCTTTCCGAACCTTCAACACTAGGTTCCTACTCCCACCGGCGCCGCTGCCTTCTGTTTGCCATATGACCTTGGCGCCGAGGAAATCGTCCTCGATAGTCTGATTGGGGTCGAGCTGGAGCACAATTTCATTGGGGTTTTTCCCGGTGACGAGGTTGGTGAAATCCGATTCTTCAATGGAGGTGAGCGAGTTGAGATAGTCGGTGACTCGTCCGTAGAGCTGATTCTCCTGCATGCTCTCGTTGAATTTGGGGACTTTGAACGATTGGTAGACATGGAAGCAGTCCTCGAACCGCAGCCACCATTTCTTCACGATGTAAACCAGCCCAGTTCTGTAAAGCGCCACACGGATTGC
MDP0000191802	2003	2514	MDP0000360939	192	703	512	TCACATCGGGCTCATCGGCTCTGTACCTCTTCCTCTACGCCACATTCTACTTCTTCACAAAGCTCGAAATCTCAAAGCTGGTGTCGGCCCTCTTATACTTTGGATACATGCTCATTGCATCTTATGCATTCTTTGTTGTCACCGGAACCATTGGCTTCTACGCCTGCTTTTGGTTCACGAGGCTTATCTACTCATCGGTGAAGATCGACTAGACAAATAAACGGGCTCGGCAAGGTGTGATATCCCCTCTTCCTCTCCCCCCCCTCCCCAGAAGATGCAAACAGGTGGTAATATCTCTTCAAGTAGTGTAAGATTTTGCAATTAACTTTGGATTCTTGTGCTTTCGAAAATGTATCCTATTTGTGCTCAATTTTGAACCATGACAACAAGCCGACAAGG…
MDP0000325646	1	751	MDP0000151003	1325	2075	751	GTTAAATAAGTTAAATACACAAAAACTCGTAAATTGTTTATATCAGTCCCTGAGGAGATCGACCTTGCTTGAGCCATTCTATACTACAAACACTTGTTCTCAAGAATTTTCTATGGTTTAACCCTTTGTTTTACAAGTGGTAAAATCGCTATCACCTTCCTAATCTTATCTTTTGATAAGTGTCTCCATATTCTACCATTGGATTACTATCCTTAACAGGATCAAGGGTCGTATGGGATTGGGATAAGGTTGAGAGCAGCTTTCTTATGGACTGAGAGTCCGTAAACTTCATCGGTGTCCATGGTCTCGGCCAATGCTTTAGCACCAGTAGGCAATTTCCAATCAAACCAATATAGAAGGTTGGAAAAYACATATTCAGTTGAAGCAACCGCAAAGCCR…
MDP0000359928	1	1006	MDP0000889223	1340	2345	1006	AAATCCAAATWCACGTCACTCTAATCTACATAGGAGAGAGATTCGTTAGTGTAATCGGAAATATGTTCTCCTCTTCCTATATCTTTAGTCGCGTATATCCACCAATTATACGACAGAATTTAGACCAGGAGGCAGAGGGTGCTCCTAAAGATTGRACAAAAACCCAATCCAAGCCCTAATGCCTTCCATGTTTTCTTTGCCAGTATATACCATAGTTCTTTATCTAAGTGTTAAAATCAAATGTGAATGTAAAAGTAGACAATGGTGAGTAAAAAACCAGTGCATGCAGATTAGGGCATCTTCTTTTTCTGCCTCATTGAGTTCATCTTCTCAAGCTTCCACTCATCTCTCAGCCTAGCAATGAAGTTATCAGCTTTCGTATTAACATCTGGGCTAGGG…
MDP0000875406	1359	1776	MDP0000875405	1983	2400	418	TTTGTTTCTCATTTCAAGTGGGATCAAGATTGGAAAGTACCTCTACTGCGGTTCCGTCGTCTATCCCTACATTATTCGCCTTGATCTGGATCGACATCCTGCACATGCCACTACATGAGCTAATTGTAGTCCCTTGATATAATCTTGAACATGTATGGAATGGTATTGTGGCTTCACTAGAGAAACTTAAGCATGGAATATAGATGCAACGGTAGTGTTTGGTTTATGTAATTTTGCCTTGCTTATATGTAAAGCGCCGAAAACATACCTTCCAGTGACACTTGTTACAACTTTAGTTGTTCAAAAGAGGCTGCCCAATGCCTTTGCTTTTTCTCTCAGAACAAACTTTTGTATCTTTCCGGTTGCAGTTTTCGGTATGTCATCGAAAATGACTGTCCG…
MDP0000562538	1836	2304	MDP0000185846	1275	1743	469	CAAGGAACTGGTYTCTCCAAATTACCCTTTTCCGGCGACGTTCACCAACGCTTCCCTTAATCTTGCAAGAATGGTCCCGTTGATGTATAATTACGATGAMAACCAGCACCTTCCATCTCTTGAGGTGTATATGAAATCCATGCTGTATGAAACTGAATCTGTGTACTAATTATTCAASGCTATAAAATTGAAGAAATTATTGAAGCTTTCMCGAATTTAAATAGTAAAATTTAAAAGGTCTAGCAACAAAACCACAAAYGTTTCGACAMRCAAAACAGAACAAAGAACAACAGAAATACATTAGTCCGAAGGCAACTGCAAATTGTAACGCCGGTAAGTATTTGTGTTCCCAAGCTTCACAATCTTCTTTGCTTCATTGATTCTGGAAGCCTTAGCCAG…
MDP0000676985	1	359	MDP0000292892	1	359	359	TCCGGCAACGTCAACACTCTAGTAATTGCAGGAACCGGAGGGACGTAATGACTTTCCATTTCTGTAACCGTTTCACGGCTTTTAACTGACGGCAATAGTACCACTGCATTTTTAGACTACTCGTCTACCTTCGACTCTGTTTCTGGAAAAGACGGTGTCTTCTCTGTTTCTGAACACACACCGCCGTTAACTCTACCATTGACGACGACGCTCCGGCAATACACTCTGTTGACGGTGAACTCCTCGTTTACATCTAGAGATCGGGGGGATTATTCGTTGTGTTGGCAGGCCAGAGCGTACATGGCGGCTAGGAGCGCCATGATGAGCGAGATGAGAGAGAGAGTTTGTGGTGTTTCAGT
MDP0000319715	1	393	MDP0000619662	1	393	393	TTGAAACTGTCTGAGGCTATCTTCGGCATGCTTGCGTACATTCCCATCAACTGTTTGTGCATTTATAAGAATTTGGGTAACCTCCATCGCCATTTAAATTCCGAGTTGGTGGGGGGATTCGGTGAGAGAGGGAGCGAGTGATCAATCCCAGTCAAAGACCGAGTTGACGGAAGAAGAAGAAGAGTTGCAATCATTACTCCCTTTAATTTTCCACTAGAAATTCCTGTACTTCAGTTGATAGGTGCACTTTATATGGGTAACAAACCAGTCCTCAAAGTCGATAGCAAGGTATGCAGTGTCATGGAGCAAATGATGAGGCTGCTTCATTACTGTGGCCTACCGACAGAGGATGTTGACTTCATAAATTCTGATGGGGAAACAATGAACAAGCTA
MDP0000339975	515	627	MDP0000010661	553	665	113	CCTGTGGCTGGTTTGAAAGGAAACTGATAATCATCAATGGATTCCTTCTGAAGAGCTTTGATTCTAGTCAAGAAGCTGTTCGAATCCACCGTCGCCACTAACCGAGCATACAG
MDP0000332650	1	95	MDP0000199652	492	586	95	GAATWGATCCCGCTTGGCTTCAATAACTTGGGAAGATGCTGGTGGAACTCTCTCAAGTCTTCCTAGTACTCTCCGTAGGTGTCAAAGAAAATCCC
MDP0000319404	1	246	MDP0000319405	1	246	246	CGTAAAGACTCGAGCTTTCGCTATCAGGCCGAATTTTGTGTATTATTTTTCTTTTGTACCCCCATATTTTTGCCATATCATTTAGTTTCCCACCATATATTTCTATTCCACCCCCATACTTTTGCCATAATATTATTTTAGAACTCGCCGTGTCATGTTTATGGATGAAGGATAGGCTGCCACGTATACATGGTAGTTACGAACCAGTGCAATCCAACCAAACTAACTTTGAACCTTTTGGTTCCA
MDP0000239443	795	996	MDP0000239442	822	1023	202	CTATATTTGCCGTTGTAARGATGCGCGAAAATCACTTCCCATATGGAATTTCAGAAGTTAATTAACATGCATATGCMAAGTTGACGAACACAAACTCTGTTTAGATATAGAATTCAAATATCACAGAATAAACGGAGAATTACAAGGGGAGAWATTACAGAAAAAAAAAAAAWTTTGGAGCTACAAAACGAATGGTAYAAAC
MDP0000348003	24	359	MDP0000191584	2201	2536	336	CGGAGAGGAGGGAACCGAAGCCACAGATGGAGATGTAGCCGTCGGGTGAGACGATGGTTTCGAAATCCGACTCGTCGTTGAGTTCCATTGGCGGCGGTTGGGTCGCCGGCGAGCTTGATCGGCCGGAATCGGAGGACATGGCGATCGGAGATGATCGTCGAAGCCGATGAAGTGGAGTGTTTTTTGAGATGTGTAAGGTCGGGAAGGTGAGGTGGGATAGGAAGAGAGGTTGGCGGTGGGAGCACGCGCCGCGCGCCAGGGAGTGAAAAGACGGAGGATGAGGGAGCGAGAGATGGAGAGTGGTGGTGATCATTACGCACGCGGAGGGACAGAGAA
MDP0000213265	1	422	MDP0000306482	304	725	422	TGGGATTTTTGGTATTTTTTTCCACCCCTGATCAAAAGTAAGAGTAAAATAAAAAAATGGGAATATGATTATCATTTTGTCAAAATGTTAAAATTACAATTTTGCCGTCCTTTTTTGTCAAGAATGACTCAAAAGTGAGGCCAAAAATGAGAAAAAAAGGCAAAAAGTTGACGAGGATGGTTTTCTAAATATACAGTTAAGTGTAGATTCGTAAACGAGCTGAAGTTGGGAGAGAACTTCACATAGGCTCGTCCGTCGATCATATTTTCACGGAAAATTTTTATAATTTTCTCAGCAGCGATGAAAACCCACTCTCCTTGTCTAGTTTTCATCTCAGTTCTTCTCTTTCTTCTTCCAATTCTAACAACATATACCGAAGCCGAGGTTATAACCCTAACC…
MDP0000344946	1	108	MDP0000251269	1694	1801	108	GCTCGACCTTGTTGCAAGCATATGCAGGGTCCTGGAGGCAGTTACAAAAAGCCTCCTCGTCTTTGGGGAATGAGGTAGGCAGGGGATGGTCYGGAATCACACCGACCT
MDP0000245076	1793	2051	MDP0000370175	504	762	259	GTGATAAATTTCTTTGTGGGATTGCTGTTCTTGCAACTGCTGGAACAACTTGGTCCGCAGCTTCTGTATTCTATATTTGGCACCTTTTGCATGATGGCTGTGGTTTTCGTGAAGCGAAATGTGATCGAAACGAAAGGAAAATCGCTCCAAGAAATCGAGATAGCGCTCCTTCCACAAGAATAGAGATAGTAGATGCTTATAATATGAAACCAGTGTTTGCTGCTGGAAGCCTAYCAGTTTCGAGTTACTGCCGAAAATG
MDP0000293130	706	1044	MDP0000518272	277	615	339	GTACATCGTGTCGTGGTTGGTAGTCGACAGCTCGAAGGCGCAGGGCTTGTGGACCACGTCCTCGGCGCCCTTCACAGTCAGGCACGTGCCGACCGGGATCACACCGCGCGGCGTCGACGAGCGGGTCACGTGACTGTCTTTGAACCAGAACAGCTTCCCCTGTTTCAAGACGAACCAGCGGCGCCTCCACGTCTTGATGTACTCGCCTTGCTTGGTCAGCCACGTGGCGCGCTCAGGATTGGACCAGAACTCGATTCCGGTGTAGTCTTCCGGGCTCGGGTCTTGGCCCGTCGCCGCCCGCCACAGACCCTCCATTTTCTTGGTTCAGCGGCGCGTGAG
MDP0000187113	287	872	MDP0000286716	4815	5400	586	ACAATTTTCAAGAAATGGCACATCTTTTTACTTTTTCTCTCACTCTCCACCTCCACTGTTATTTCTCTGTTATTTCCTCTAGGCCTTCAGACACGCAACCATCACTCCCACCAGATGTTCTCGCCCTCGTTGCCTTCAATCCAAAACGGATTTACACGGCACCCTTCCATTCTCTTCCAACGCCACCGTCGTCCAGTCCTTCTGTGAATACGATGTTCAGTGGACCAGTCCCGCCTCTAAACCAGAACACGCTTCAGACGTTCAATGTCTTCGGAAACAACCTCACTGGCGCAATCCCCATCACTCCGACTCTGTTGCGGTTCGGTGCTTCATCCTTCTTGTGGAACCCAGGCCTTTGCGGCGTGACTGTGAATAAGGAATGCAACCGGACGAAATCCT…
MDP0000358499	1	345	MDP0000249389	1	345	345	GAAGCTGGAAATAGTAGCAACAGAAGCTACGATCCATGAAGACATACTAATCTAACTAAAAGTTATGTAATTAGAGACTAATTACCAAAATGTTTTTCCAAAAGGGCTTTGTATTAGGCTGCCTTGCTGATTAAATAGGGATGATTAGCAAACAAAAACTGTTTAATTAATGATATTAAAACGATTAAATCAATGAAAACAAACATATGAGGACATATTTGAAGGCTGACGTGAGGATATCAAGGATTTCAAAATTGTAAGAGCTGCTTAATATGTTTGTTTTGTTGTAGATAATATCAAAGTGGGATTCTGGTTTTGTTTTGGGTTCTGGTTTTGTTAAATGAC
MDP0000141262	831	999	MDP0000333208	1	169	169	GTGGATTGAAGAGCCAACACTTCTGGTGACACGCTTTGAGTATGCAAATCTCTTCCACACATTCACGGATTGGTACAGCGCTTATGTAGCTTCAAGAGTCACTGGCTTGCCAAATCGACCCCATTTGGTCTTTTTAGAKGGCCACTGTATGGTACGTGGGTTTGATTTT
MDP0000368935	290	835	MDP0000192967	192	737	546	TTGTTGCCCTTAATCTTGAACCACGTATCAGCACAGTTCTTATGGGCAGCAGCCAAATCATCCTTGCAAGAACAACCCAATTCAATCGGAGCCCCGGATTCGTGGCTGTTACTCTCCAAACCCAGATGACAAATCCGACAATCTCTCTCTACTCTATCCAAATGCACCTTAATTTCCGGAACTCCAATCTSAATTTCGACAACCTCGACCGAACTGTCCGAAACAGACGAGGCTCTCCGAGAATCTGACACCACGCCGATCTGAGGATCAGAGACGAACGCAAAATTGTACTCGTCGTAGGAGCCGCCATTGGTCGAGAAGAACTGAGAGTAACACGACCCGTCGTCTGCGTCRGAGAAGCAGACGCTGCTTCCGCCGTCGGCGCTTCCGGASAAGGAG…
MDP0000336521	1	817	MDP0000166765	1310	2126	817	CAACTGAAGTTTTAACAGAACAAAAAGGGTAGAAGATAACGAAAAGACCGGCAACAGCAACGAAAAAAAAGCATATAATAAGATGAGAAATATGACAGGACGAACTTGAGGCCAACACAACCACTTATACCTCCCACGGATTAAGTTCTTCCCGACGACCATCAAATTTCTAGTTGTTCCAAGATTTTAACTGTCTTCGATTCCTCCAAATCATCGGCAGCTSCTCTTACAGTTTCCTCTACTTGACCTATTGGTTTATTCTGCACACAGGGAGCAACAACAGCGGCAGGATCTTTCGGAATGATTGGAGGATCTTCTTTCAGAATGATTGRGGAATCTTCTTTCACAATGATTRGAGGATCTTCTTTCACAATGACTGGAGATTCTTCTTTCCGAGTG…
MDP0000557856	916	1227	MDP0000156132	1984	2295	312	CAACAGTCATAAGATTTCAACACACTGGCTGTAAACAGATGGTGAATATTTATATTAATTCGATTCTGATACGTTAATTTCTTCCCTTGCATATATCTGAGGGAGGGGGGAGGGAGGGRGGGAGGGTGGGAGGGGGAGTCGAATACGATTTTAACATATGGTTAGTATTTTCTACTGCAAAAGTGGGAAAAGTTCCTAAACCACAGCCTATTTTAAACCCTAACTATCTTCACACTAAAATCTTACCAATGCACTCGTCAAACTTGTTTCCATCGGAATCTGAAGACGGTGCATGAACTCTTACTTGCGTTT
MDP0000250145	1	549	MDP0000485895	144	692	549	TTAAGAAAGTTTATCTTCTTCTTCGATCTAGTGGTGGGTTTTCCATACTGGATGATGGGAGTTTTGGGAGGCAGCATCCATTGAGGAAGCAAAGGCGACAATGAGGAGAGGTGAGACTCCGGCATTGGAGAGAATGCCTAGCCACACCGTGTAGTCGCATCAGAGATGAACTTTGCAACCTCGCTCTCACCTTGTGCCCGGATAATTGTAGCCCACCTCTTCCTTCCCTGAAACCTTTCATTTGCAAACTCCCACCTGTCCGGATCAACCTTTATGAACCCATAAGTGTTGAGCTGGAGAATGAAGCTTGAGAAATTGTTGTCCTTGAAGTGTTTGGGCAGCAGTCCTGGAGAATTCGTACAAGTCCTAAACAATGAAGCTTTGCCAAGCATCACTCCA…
MDP0000213283	2038	2606	MDP0000340502	1	569	569	GCTAGAGATTCAGGACAGCGCGCAATTGCAAAGCCTGTTTTGTATGTTGTTCTTTCGTCATTTTTTATTTATATTTACAACACAACCCTTCTCCTCCACGCTGCTGCCGCTGCCAACCGGCACCATCTTCACCCATGTAGACGAAATCCCACTGGTGGCAGCTGGCCATCATGGTGGATTTTGCGTCGTAAATTGCCAACGAGGCGAAATTTTATGGGTAGMAAGAAAGGAGGACTAGAAAAAGAGGGTGATGAGTATAGAGCTGAGGGGACATGATAGGTCGTATATAAAGACGAGACTGTAAGCTTTTTGTTGAAATATGAGTGTCACAGKTTTTTTTTTTTTTTTGATAAAATTTAATTTTCGAAAAGTGAGGTTGAAACTCATGGTCCAAGCTGG…
MDP0000325675	1	910	MDP0000401086	1125	2034	910	TTCATAGCATCCATTTTGGTTCTTCCGAACATGTTCAAAATTACAAAGAGCTCTTTTTCATACATAAACTAAACAACTCGTACAAYAATATCAATCTGAAGTTATATAACAAATCATCACGAGGTGAAGACACTCATCAGTTACTAGACAACAAGAAAACTCACGTTTATCAGGCAAATACATAAAGATACAGGTAATAACTTACGAAACAACTTTACAGTTAGATCATTTTGAAAGAGAGGCCACCAGCTTCTCCTTTAATTGTTCGGCATCACCGCTTTGAGTTTGAATGGAGAATGTATGAATAACCTTATCATTGTCTGTTATGGAAACGTTAGACTCTTGAGCTACAATTTTATGTTCCCTAAGTGTTCTGAAGACTTCAGAAACCGGGTGAGA…
MDP0000880721	567	812	MDP0000333391	1	246	246	GGATACTGAGGCCATGCTCGGAGGCATGTACGGAGCTGACTACTTTCCGTCTTGGATCTGGTGGGTTATCGACAGGGTTTCCTGTATGCACAAGGAGTTGGATAGGATTTCGAAGGAGTTGGATGGTTTTTTCCAGCAGGTGATTGACGATCATCTGAAACCTAGGAGGAGAGTTGACGAACAAACTCATGAAGATATTGTTGACGTCCTGCTGAACATAGTGAAGGAGCGTAGTGAGTTAAGAGC
MDP0000295590	857	1119	MDP0000295589	929	1191	263	GTCAACAATCATCGAGAACGGAAAATCATCCTGAAACTCCATGCAATAACAAAAAATTTGCACCGAAACTTTTTTTTTTCTTTTTCCGTTTATCGTTTCTTTTCTTTGTACAACTCTCCTTGAAGAGAACATGAACAAACTATACATGAAAATTTGCCTTGTTCTTCTAACAATTCCTTGTAAATATTTTCTATTACAACATAACAAAGTTTCTGTTTCTAAATCGAAAGCCCGAGCTGGATGTCTTCATGAGAGCAAACATG
MDP0000395565	664	861	MDP0000131094	2200	2397	198	GTTTTTGAAAAGCATACGCTTGATTTATTGATTATACACAGGAAGACACCAGGCATACGCTTGATTTTGCGGTTGCCATATCAAATTATTTATCAATCATGTGTGTGTAGCGAGAGCAGGACTAACAATTGAATCAAAGCTTTTCTCTTGTATGCAGATGTAACTCCCGTCCGTACACAATAATCTGAAAACCAGCAG
MDP0000333744	1	579	MDP0000293996	463	1041	579	TCCTGCACATTACGTTTTCTTAGTACACTCCTGAAATTAAAACTAAAAATAAAAAAGATTAAGGCAGCAAACCTTCAGCCCTTTAGATATTTATACACACTTCCATTTATTTGTACTGTATACATATATACACACCCTACTATATATATATATGCTATGACATATGAAGCACTGTACCTTGTGCAACTTTATTTACCAAGTCACCACTTTTGATCTCTATACCTTCCCTTCAAGTTTGATTTACATCATGCACCACTGAGACGAAGGCAATGTTTCCCAGCAATTTCCATCCGTGAAACCGCCGCCGAAAATCCCTTGATCTGCCACCACYGGAAGATCAAKCGACATGGCTGCCTMCGTCCATATCGAGTCATCAAACACCGGAAAGCTCTCKCTCAT…
MDP0000291955	1252	1536	MDP0000194017	739	1023	285	TAAAGCATAACCACAATCAACTCAAACCAGTCTATTACACCTTAATGCACTAGTTCGATTTGGCAATGMAATCACGCAAAAATCGCGCAACCGAAACTGATCTATGACAGATCAAAAAGGGTCGGGAAGAAAATGGAGAAAGAAATGGACTCAGACACGATAGTGAAAATTTAATATCCCGAAAACCGGCAGACATTTAAACGAAAGAGGATCCATTTCATAATCATAGAGTCTACATGGTAGTGAATTTAATATCCAGAAAACCAGCAAAWACATCCTAAAGAC
MDP0000914155	44	444	MDP0000262845	1	401	401	CCGCGACTTGTATCAGCAAATCTTGCAAGTTTGGAACTTTTGCCAGCTTTCAAATTTGAAGCCTTATCAAAATTGCAAATCCTTAAAGGTTCAAGGGCCATATCTCCTAGGTCACAAAGTTGAATGGCACATCTTTTAAATAATCAAAAAGTCAAGGGGCAAACATGGAATGAAGATCCTTTATAAATCCCTTTCCGTTAGGGCCCTTCAGCCAATTAACCTCACAGCCACTCCGGCACACATTTGCACACACAAAAATGGTTAGAGTTGGACCCTCCTCCAATCTAAAATCCCTCCACCCTCTTCAAGTTTTCTCCACCTTACCACCACCACCAGCTTCTACCTTGAGCTCCACCATGAGGATCAAAACCCTAATCCACACCCTCATTTTCTCACATG…
MDP0000906542	530	613	MDP0000301858	1746	1829	84	CCTGCCTCTGCAACTTCAAGTCCGTMCTCCCTTCGATTGGGATCGACCCTGCGCTGGCTATGGCGTTGCCTAAGAAGTGTGGCC
MDP0000251991	1429	1776	MDP0000405929	715	1062	348	AAGCGTGGCGCTTCATCAAGTCAAAGAAGTGAAATTTCTGGTGCATGACCTTGTTGGCATCACAAATAATTTTGGACGGYGGAGTACAGTTTTCTTATCTAGACCATTGATGGGCCATCTACCATGGAAACCAACTACTACGCTCTACTTGTGCAAAAAYGAGAAACGGAAGAAGGGTGGAGGGTAGTTCCTTAATTGTTCATCATGCCTTCCATATCGTATAAATATCTGCCTACCCTTTTACCATATTTATATCCTGATGGCTAGCAATTGGATTGCACAATGATCAATGGGAAAGGCCTATTGGTTCTGAATCTCCGATGCAACTTTTTCGTTGTCGTCCCAGCA
MDP0000369726	1	820	MDP0000158045	50	869	820	TGGGTCTCTGAGTTTCCAACCCAAATGTAAGTAAACTTGGTTTTTGATCCTCTGATTTGACTACCGCTGTTGGATGAGCCGTGGGTCCCGCACTGGTTCATGCAAAACCCATCAACAAGAACATCAGACGATGTCAAAACGACATTGATCCCGTAGTTTTGGGTGCCCTTTGAGGCCAGCTGTTGGATCTGGCGGGAGGTGAGAGATTTTCCCAGAGAGTAATTTTCATCAAGAATTTGGGTTCCTAGAGAGAGGGAGAGAGATGAAGAGGGTTTTTTCGAGAGGTGGTAGTATTTCTCTATGGACTTCCACCATGTGGCGACGGATGGTTGGTCGGAGGTGGGTTTGGATAGAGAGGAGATAAAATCGGAAACGATTGCACGCTGGGAAGGGGTAAAG…
MDP0000808664	1	575	MDP0000353547	197	771	575	CTTASGTCACAACATATTGAAATAGATATTAATGATATACCCCAAGCCCATAACCTATCAATTATATTGTCGAGTTATATTATAACACGAAAATTAATAACGAGTCTCACACAAAAAATTCGTGCACAATTTTCAAACCGGGATCTGTAGCCGTTGGAAATTCAAAACCAAACATAAGATTCAAAAATTTTGACCGTTAGCAAAAAGACCAAAATCCCTTACTCGTTAGCCTCTTTCTTTCCTGCTCCTGGAATTCGATTCTTCCCTTCCCCTTCGGTCCACCCAAAGGCACAACCAAAAATGGCGAGGAAAGAAGAAGAGCCAAAACAGAGTCCGATAAACCCGAAAAACCAGCAAAGAGAACCAGACCCAGTTGAAGTCGAAATCAGTGGCACCAGC…
MDP0000261749	1036	1413	MDP0000618774	1715	2092	378	CAGATAAACGAGTTACGTGAGGACATATGTATTCCTGACTATTGTTTTGCCGGTGGTGGCGAACTGGACATTTTCTGATCATGTTATGTGCGATTGATTTGTACTTGTATCAAATATATGTGATTAATTGTTAACTGAAACTGAACATTAACTGCAGAGAAGGAAATCAAAGTTAACAAGACARATTATAAAGCCAAGAAAAAAAAAAATCATAAACSGAAACACTCTTAAGAACCGCGACCTTTGAATTCTTTACTTTCTAAGCGCTAGTTTTTCTCTCCTYTTTAGTAACGTTTCATTTGGTTTTGAGTCCACTGTTTTCTTCGACCCTGTATGACATTGCAGCGGCTGTTAGAAAGTCTTCCAAAGCTTTAGTAG
MDP0000219369	2216	2616	MDP0000311035	1242	1642	401	AGGTTGATGACCCTATCACTTCAATTAGAAATCTTTTCACGTCTCCATCTCCGAAAAGAACGAAGCCAACTGTTTTAACAACTCGAACTTCTGAACAATAGATGAGTGACTTTTTTGTTGCCAAGCAGGTCCAGGATTGGCCGATGTTAGAGAGGTTAGACTGTAACGTCTCCATTCGAAAGTCCCTCTCGTGGCATTAGTCCCACTCGAGAGCATAAAAATGTTGTATATACGAGATTAGAGTGCGACATTCCTGTATCGCTCGAGTGCAGCTCGAGCGATAAACCGCAGCGTTGTTACGATTTTGATAAACACAGCAATTGAAGTTTTGAGGGATATAAATTGATTTAAGACTGCTACAAGATTTTGATGTACTGATGTCCGCGCACATGTTCATTG…
MDP0000229720	756	1221	MDP0000318707	1581	2046	466	TGAGTCGTTTGTGCAGGTCATTGTTTTGGAGATTTACCATGAAGAGATGATAGGATCTAACATCGTAAGAGGGAAAATGCGAGAAAGTAAATGCAGGAAATGGAAAGGGAAATCAAAGGAAATTCATATATTCATTCAGTCTCTTTACATCATAAAAGAGATTTAAATATACCCAAGGATAGTTAGGGTTTGAGGTATGGATGGGCCTAATAGTATTACCTAAGTAATGGGCCTAATTGATAGTAATGACAATAGGTGGTCTAATTAGTCATAATCGAAACCCAATAGCTTAGAGTCGCATCAATCCCACCCCCTTAAGATGAGGCTTGTCCTCAAGCCTCTCAAGCTGAGAAAGACGCATGCGTAGTCAGGAAAGAGGCCAGCCAATTGGTCCAATGG…
MDP0000362296	1	713	MDP0000258622	217	929	713	CATTGAGGTCATGGTGTTTTCTTTCTCTGTTCGTTTTCCGTTGCCCTCTATGATTTTCTTCTTCTGTGATTGCATTGTGTTTCGAATTGTTGCACAAAAGTCGAAAGACGAAAGACGAAAGACGAAATATCAGAATTCACAGTTTTTTCTGCCAAATTACGAGTCGAATAAGAGTCACATATTACACATATGGAAAACAGACATAAACATTACATAACAGGTACAATAAGATAGAAAAATCATCAATATCCTCAGCCTCTCTTAACAGGGTCGAAATTGGACACACCAACTACAGCACCGATGATCACAACAGCTACAACGCCGCCGGCCGCAATACTGAGCAAGAAGTTCTTCAGGGAAGGAGAAACTCCTGAGGCCGCTTCGGCCACCTCCGGGATC…
MDP0000354460	1	766	MDP0000691215	36	801	766	CCACGAAACGCTCGGTTTCCATTTCGGTTGTAGGTGTAACCAACCCGCTATTAAGGATATGGCAGAAAGAAATAATAGAAAAAGAGCTCCAGTATAAAGATCCTCATTAGTACGTAAACCGATTGTATACCACCACTGATAAACACCAGAATAAGCGATATTCACTGGGCCAAGAGCACCCCCACGAGTAAAGGCTTCTACAGCCGGTTGACCAAAATGAGGATCCCAAATTGCATGAGCAATAGGTCTTACATGTAAAGGATCCTGTACCCATGCCTCAAAATTTCCTTGCCAAGCTACATGAAACAGATTTCCGGAAGTCCACAGAAAAATTATTGCCAATTGCCCGAAATGAGAAGCAAAAATATTCTGATAAAGACGTTCCTCAGTAATATCATC…
MDP0000348720	511	700	MDP0000241185	1255	1444	190	TATGAATTTCAATTCGGGTACAGATCTCTCCTTCTCTCTATCTGATGAATCTATTCCGGCAAGACCCCCGATAACAAATCTATATTTACAACGACGAATGCAGATTCGGAATGTTTTTACAGAAAAAAAAAAACATGATTCGAATAGAAATCAGTACTGCAGAAATGTGGATATATATATATATGTCTGT
MDP0000203197	1	282	MDP0000445370	1	282	282	CGATTCCATCCCCTTGTCGAAAAGTCCACACTAGGTTACATTTGGTCCAACTTATACATCGGGGTTCCACCATTAGAGTTTAATAMGACTTAAAAAATATTATTCAGACCAACAACTTGCAAGCAAAAAAGCAGCAGCCCACCACCTAAAGTTCTGCTSCATTATTCACATCCKAAAATTATTAATCTGATAAAATTTGCTCCTCCCTCCCTCTTTGATATTTTCACAAATCAGWAMCYTTTTTTTTTTTTCWGTTTCTTTGATCCCAACTCCCCAAGTGTT
MDP0000164958	1173	1228	MDP0000333903	32	87	56	GGAATACATTAAGATTGCAGAAAAGTACATTCTTCATCCAGTATCTCTTGCAATAG
MDP0000132346	1	216	MDP0000944973	1	216	216	GAACCCAGTTGAGATTTTTCAGAAATCAGAAGGAAAATCAAATTCTGTGGGTGACTTTGGAAGTAAAACATCAACCCATTTTCGTGGAAATAGTCAATGACAGAGATGAGTAAAGGGAAATAATCACCGGAAAATGACCAGTGTTGATTCTCTCTCTAACTACAATCTAGAGAGAGAGCAGGTTAGGGAGTGTAGCCATGGCCCAAGAGGATCGGA
MDP0000153664	109	906	MDP0000023070	1	798	798	GCGTGTACTGGCAATGGAGTCCGAGCGAGCCAGAGGGAGAGGCCCGACAGGAGTTGCCAGCCTGAGAGCCTGAAGGGCATGTGATGCAAGGCTGACGTCTAGGCGACGTCAGCCACGTGGTGGACGGGCCGAACTTCCCTTTCTCTCTCTCAACCTTCATGGTTCTTGAACGACATCGTTGTCTCACGGTGGATGGGTGCAGCGACGAAGCAGAACCCCAAATTTTATAGAACAAAACCCATTAGAGACAATACCAAAAACCCATCATGGAAATTGGATGATCAGAACCGGATCGAATCAGACGGGGCTGAGAAGTTGGGAAAGTTGCAGCTTGGGTTCCGAGTTCATGTCGATGATGATGACCAGGGGAATGAAGCCGTAGTGGGTGACGACCTTGGC…
MDP0000840330	730	1038	MDP0000167286	1876	2184	309	AAGTTCTGATTTGCTAGATTGATCTTCCTGCAGACGTTGATCAAATTGTTTGTTTATAGATATAGAAACTGTGCATTACTCATTCTTTGATTTGATTTGATTTGATTGTTTTGTTTCTTCAAAATTTATGCTAACGGCTGAATTTTGCCACTAGTTTTTGTTTTTGAGAGGGTTAATCTCCAAGCCATGTTGCGTAGAGCTGCTCTACATTCACTGCTGAAACTTTCGTTAAGTCGACTCTTTCAGGCATGAAGGCACATAAATCTTTGATTTTTTCCCCTTCCGGTTTCGAGTTGAGGATCAGATGAA
MDP0000487271	56	450	MDP0000186200	1	395	395	GTGTCCGTCGCACAATGAATCAGGCCCCGCGGACCCCAGTTTTCCGTGGCAAAGTCCGCTGTGATAAAGACATCGCAGCCGTCCGCTGGCCACATCTCAGCGGTCAACAAACCACAGATTTCCAAAACTTGGGATTCATCTTCTACTTTCTCTCTCTATAAATGCAAGTAAATTATTGAAYTCGCAGCTAATTTGATTTGCAACTGCAACCCTTCTGATCTTCTRAAAAAATTGTGATCTGGGTGATGAGCTTGAGGTACGCGAGCAGAGTGGTGTACCAGGCAGCTCTGAGGGCGATGCAGGGGATCAAAGACCAGGCTCCAAAGTGTGGCGATTCGACCGTTAAGTCCGCGAGGGATTCGAGCCAGGCGTGGCGGTTATCGGCGTCGCTGGAT
MDP0000659979	645	1542	MDP0000338242	127	1024	898	TTCCAATCACCACCACCACCCGCGATCTCGCAACTCSCGTCGCAGCTCGGTCCGTTACGTCACTCCCGAGTCCGATCTCGACATGACTCAGCAGGTCGAGAGGCAAATTTCGCGGCGGGGCTCCACYCGRTTCAGCGCCAACCCCTCGATTCCGCCCGACGAGGTGGATATAAACAACCCCCGCGCCTCGATGTTCTCGCGCCAGGGCTCTGTGCGGTTCGCGGCGGACGAGGTCGCGGCGGACTCTCCAAGACGGCGATTGTCGGCGGCGCTGGACGAGGAGAGATCGCTGTCGGCGAGGGAAGCTGTGGCGGCGCAAGAGGCTACCGAAGCTGCGGCGGCGGCATTGGCTGCGGCGGCGGCATTGGCTGCGGAAGAAGATACGAGAAATGACGTGTC…
MDP0000684988	786	1272	MDP0000269127	951	1437	487	TGAAAAGGGATGTCCTGTGTCCAGTTGGATTGAAATGGAGAGGAAAGTTCATCAGCTTGCAGCGTCTGATGAATCTCATTCAGCTTCTGATGTAATTTACTTATTGCTGGTGGAATTATATGTGCAGCTGAAACTTGACGTTTATGTTCCTGAACTTGACTCTGAGTTATGGTGGTGCAGTTTTTAAAACGAAATTGACATCCACAGGAAAATATGGTAATTCAAATATGTAATACTCGGGTCCTTTTCATCTTTTTTTATTTCAATTTCAAATCTTTATTAAGTCACACATACACATTGCTAGAACATTAAACTTGTGTAGGAAATGAGCGTAAAATGCTCTTCCGGCAAACATTGCAGCTGGAATAACATGTTATTAACTTGGTAATTGGTGCATTG…
MDP0000461300	1	505	MDP0000461299	6	510	505	GCTCGCTGGAGTTCGGATCCTCCAGCCGGATCTCGGCACCGTCAGGGTCAGYAGATCCATCCTTGCCACCATGTTATGGAACCTCTCGGCCCAACCCAGGACCAATCTCCCATCTCCTCTCTTACATCGGAGCCACTGCCTCCCAACAACAACACCGCCGCCTCTTCTCCCGCACCCCGTCCTGGCCGTTGAAGTAGACCCAGTCATCATCTCCGCCGCTTACGCCGTTCGCAGCGATTAGCCTGCTGTCAACTCCTCCTCCCCAAAACTCGCMGRCCGGAGATTCTTGAAACCCTTACAATGACGGTGGAGCTGGTGAACTTCCCGAAGACAGAGATCTCGCCAACATTCCAGTCCCCAATCAAGCTTCTAGCGGAAYTGACARTGGAAATGCATGGA…
MDP0000250984	281	511	MDP0000711760	467	697	231	CAGCCCAAAATCTGCTGACAATGGCCTGTGCAACTGTTGTCTTACCCGTTCCAACCATAACCAAAATTCCAATAACACGAACAGCATCTGATCCTCCAATATCAAACTCATCGCTGATGGGTTGTACACGAGAATCTATTCCAACTTGGTTGGCGGCTACATCTGGGTGTGTGTTGTTCAGTCTTCTAGTGATGTCGTCAACAAATTTCCATATAAACTGTCCTTCATACC
MDP0000908951	1205	2102	MDP0000334635	1	898	898	GTAACAATAGGAAAACATTGAAGCAGTTGGGGAAGAAAATCGTCGTGTGCCAGGACAGAAATGATACGTTGGACTATCAAGTTTATAATGTCAGCAGAGCAAATGTTGCCGGAGGCATCTTCATTACCAGCAACACAGATTTGGAGTTATTCATTCAAAGCATTTTTCCCGCAATCTTTCTGAGTCCAAAGGAAGGTGAAGTGATCAAAGATTACATCAACAGCAACTCACGGCCAAAAGCAAGCTTGGAGTTTCAAAAGACACTTCTTGGGGCCAAACCAGCACCAAGTGTTACCAGCTACTCGTCTAGAGGGCCTTCCTTTAGCTTCCCCTGGACCTTGAAGCCAGACATTCTGGCTCCAGGGTCGTTAGTCTTGGCTGCATGGCCTCCAAATATCT…
MDP0000354025	1	694	MDP0000244514	1472	2165	694	CTTTTCAGAAAATCAATTGTGTAGTTTCCTTGGTTATCTAATGATCCCTTCTGAGCGCTTTCCAGCTTATCATCAACCTTGCCTCCCTCTGATTCATCTTTTTCCTCAGAAGAATCCACTGAGGTGTCTTCCATAACTTCCTTAGGCGTTTCTAAATCAAGTCCAGAACTCTGTTTATTAGAGCCAGGGGAATTTGCATTGCCATCTTGGTGAGGCGAGACAGCTTCAGAACCTCCATGCACATTGTCACAATTTCTGGAAGTAATAGGTTCTTCACGATGAGTAGCTGACTGAATACAAATGCCACCAGACCCACAAACTGGTAAGGAATCAGGACAAGTTATTTTCCCAGAGAACCCATTTTCAACTCTATTACCAGCATTCCCCAAGCAATGACTT…
MDP0000262721	2552	3265	MDP0000377846	978	1691	714	GGTTTGAGAAGCCACCCCTTTACCCTGAAAGGATGCGTGTCTTATCTCGACGAAAGCCTCTGATGCAAATCATCTGCCAATGCTTGCCTCAAGCTTTCCCCATAGTAGTAAGAATCCTTCTCGCTTTCAAGCACCCTGGGCGGCAGCCCACTCTCATCCGGGTCCTTCCAGAGCTCCGGTTCAGGCTCCCTCGCAATTTGGCACAAGTTATGCAACACGCAACACGCAACAATGGTCTGAGGCACATGATTAATACCCACATTGAGGTCCTGCAGAATCTTCCACCTCCCTTTAAGCAGCCCAATTGCCTCAACCACAGCAGACCTCCCCTTCATAAGCATTCCGTCAAACAGGTTCTGAGCAGGAGTCCCCATCCCATTCGGCGAAAAGGGTGTCAGC…
MDP0000826808	223	390	MDP0000292579	1656	1823	168	CTCATTTGTGAGCTTCTATGCCGAGCTTGGTAAGTTGTGCGATGCGCATAAGGTGTTTGAGGATCATACTTTCGCTTGATGAGAGTTGCGATCATACTGCTTTCTTCTGGCCTTTTTATGCTAATTTGGTTACACTTTGCTTCTTCTGTCTTTGGGGGTTCTGCAGCT
MDP0000219146	959	1452	MDP0000326826	270	763	494	ATAGGCCTAAGTTACTGAGACCCCTTGAGTCCTTCCCTTCTGTGGGAGCACAGCCAACTCTTTTCCAGAAAAGAGCGGCGCTTCGGAAAAACTTAGCCGACGGTGGAAGGAATTTGGGTGTTTTGGGCTCACAAGGGGGCCTGGTTTTGAATGAAGGGAATGAGAGGAAGAGGGAGATGGGTGTTGAGAATGAGAAGAAGAGGAAAATGAGCGGGGGAGATGATGTTGATGATCTGAGTTTTGATGGTTCAGGTTTGAACTATGATTCGGATGAGTTTACTGAGAACACTAAGGTGGATGAGGGTGCCAAGAATGGTGGGAATAGCTCGAATGCGAAAAGTTTTGTTACTGCTGCTGGAGGAGGAGGAGGAGGGGGTCGTAAGGGGAAGAAGAAAGGGT…
MDP0000332689	103	468	MDP0000496087	640	1005	366	AAGATTTCTTTTTCTTTGAATATTTTATTATTTTTATAATTATGATTAAAATAATTATTATAAAATAATGATTATATTATTTCTATATCATGATGACTCATGATTAAATAATATAATTATTATAAATGATATCACATGATTAATTCCACGTTATTGATTTATACAATCATACTTATACTGTCATTTGTTGTCAGGAATTATCGAGCAACCAGCTCTACTGATCAACATTGATCTCTTGCCCAACCAGGACATCCACTTGCTTGGACACCCACGGGCTCAGACACCATTCATTTTGGGCACTTACAAAATCAAACCCAACTTACAGACCCGAGTCATGTCGAGAATCAACTCATACTGAGTGCATGT
MDP0000699844	1	426	MDP0000699845	95	520	426	CTCCAAGACCAAGAAGCACATTTCTCCTGTCTAGTTTGGACTGTGCTTGATCATTTTGGTCATTGTTTGTGGCTTTGCATGAGACCTTACGTGCAAAGGAACGCTTGGGCTTTGTGAGTAGGGAAACTTGGGAGTTGTTTTGAGAGAAGGGGGAGAGAGGTTTTGTGGCGGGGTTGGGAACGGTGGGGGTGGTGACTACCGGAGGTGAGAGAGACGTCATGGCTTAGCTCTCTGGTTTTGTTGGGTACATTGATAAAGATCAGGGAGGTTGCTTTTATAAAGGATTTAGGTTTTACTTTTATGACCAATAACCATGTAGATACCCCGCAGGTGTCGAAATTTAAAAAGAAAAAAAGGACCCCCCAATATCTTGCACCACGTGCGGGGTTAAGAGAAAGG…
MDP0000415972	1	505	MDP0000188945	6	510	505	GCTCGCTGGAGTTCGGATCCTCCAGCCGGATCTCGGCACCGTCAGGGTCAGYAGATCCATCCTTGCCACCATGTTATGGAACCTCTCGGCCCAACCCAGGACCAATCTCCCATCTCCTCTCTTACATCGGAGCCACTGCCTCCCAACAACAACACCGCCGCCTCTTCTCCCGCACCCCGTCCTGGCCGTTGAAGTAGACCCAGTCATCATCTCCGCCGCTTACGCCGTTCGCAGCGATTAGCCTGCTGTCAACTCCTCCTCCCCAAAACTCGCAGGCCGGAGATTCTTGAAACCCTTACAATGACGGTGGAGCTGGTGAACTTCCCGAAGACAGAGATCTCGCCAACATTCCAGTCCCCAATCAAGCTTCTAGCGGAACTGACAGTGGAAATGCATGGA…
MDP0000552249	1081	1446	MDP0000362128	338	703	366	TCCCCGTCATCAGGGTTCCTTCYCTCTAGAGCTTCAATTCCGCGTGTTCCACGTTGTTTCCGTTAAATAATAATTTGAATTTTAGTTTTACCTAAACTTTTATGAAGATTAATCTAACGTGCTGCCTGCCTGCATTATTTTAGGGTATTCCCATCACTCTCTCTTCTCCTCTATTAAATTTGAGATGATTATCTTCAATATCTCAGCCTGCATTGGGAATTCTTCCCTTGTTAAGAGTACGCATTCAAAATCATTTAAATCACACACCCGATTGCTAAACAACTGACACGTCATTAAATCATTTAGCCAATGTATGTGTGTATATATATATACACACCCGATTGCTAAACAACTGACAAGTCATTG
MDP0000352480	1	1225	MDP0000232715	815	2039	1225	TGCATCATTTAAATTCCGTAGAGTTGAGAGCAAATTAGAAATGTAGCTAATATAACATCTAATATAATAAAATCTATCGTTTAATTAAAAAAAAAAAAAAAGGAGAAAAAGAAATGCATGTTTTTTTACCCATTATGGTTGAAGGCCCAGCCCACTCCTATGGAAGCCATTGACAAGCAAAAAACGAAAAGAGAAGGCTCTGGAATGCGTTAACCAAAAACCCCAAAATTTGAAAAACCTCTCAATCACATAGAGCAGCAGCACCACCAGAAGAGAGAGAAGAGAAGAAGAGGGAAAACAATGTCGGGATTTTCATCCGGATCCTCCGCCTCCTCCTCTTCCGCCCAATCCACTTCCCCTTTCTCTTTCTCCAACCCTCCTTCCTCCTTCTCATTCGGC…
MDP0000337886	1	880	MDP0000242697	950	1829	880	CGAACTCGAGACAACGGATGTAAAGCTGAATGCTCTTAACCAACTATTGTAAATTTGAGAAATCTTCAATTCTTAAAGTCATAAAGTCTTACAATTATAATAAGTATTTCAAAGCTATAGAAAATTTTATATAGTTTGTCTCCCACTTAGTAGCATTGTAGGGTTAAGGCTCGAAATAGCTTCTGCCTCACATAATTGGGCAAGCTCTCCCTCCGGCAATGTCACCATAACCGTCCTTGCAAGCCCGCCTTCTGGCGCTGGCATCACCATGATCAAACCTTCCCCTTCCATATTCCCCACATGATACGACACGTGAACTGGTTTCTCCTCCTTCTCAAACATAACTCCATACATCAATGGCTGACAGTCGTCCAACATGTGCTCCATGCTAACACATGT…
MDP0000617759	6337	6870	MDP0000617758	636	1169	534	GCCTGGCYGGAGTTCTGGTTTTCAGTGGCGGCGGCAGAGGACTGGCTCCCACGCCGGACGTTCAAAATAGTCGGGCAGTGTTTCAATCTCCAAAACAGAGCTGGAAAACTTATTTCAAACCAAGCTTTTGCAGAAGTCACAAAATTATTGCTTCATATCAAATTTGCATTCACAACAGAAAATTCATATTCGAAAATCGCGAACRACTTTCTGGAGATCATGAAACCCGATTGAACAGAARCARCAATGCAAATCGTTTCAGGAACACAATAAAACAACTTCGAATGCTACTCCATGACGGCAACTCCTCCAGCCGTCTTTATTTTCTCAATTATGYCACTTGCTTCCTCTTTGGTAACCCCTTGTTTAAGCACACAAGGTACCTTCTCGACGAGATCT…
MDP0000314968	1505	1840	MDP0000314967	766	1101	336	CTAATGGACATATGGCTAACTCTGGCAGCCGARGAACTGCGATAGAACTGGCTAACCAGCTGACTTGTCCGACCATCAAATATCGACAGGATCTCACTTACATTTGATCGATAACATTAATCTTTTATCGATACAGTAAACGTCTATAAATGTTTTACACAGTAAATATTCCAAAAGTTTCTAAAAGGTCTAAAAGATCCTATGGGTTTTTACCACATAAGAGTAAAATAACTTCCAATCGGTTTTTCCATTACCGATAATATTCTAACAGCAGCATGACCATGTTTTACTTCAAGTTGATCATTTGCGGGCTTCAACCTTCTTCTGTTCTTTGGC
MDP0000359131	19	522	MDP0000167252	1	504	504	AGTGTTCTTCATGGTATCGGTAGCAACGATATCAGAGTTGTCGTCGCGGGTATAGGCAGAGACGCAATCGGAGAGGAGGCTGATGCCGACGTTCCACTCGACGATGGTATGGCGGCCGTCGTTGTTCCGCCAGACCCTCGCCACCCTGACCCTTTGCTTCCCATGCCTCTGCTCAAAGTTGAACCCCTCTATCCTGTTCGCCATCGTCTCTCTCTGCGATTCAGCGACTGACGCCAAACACAACCAGGCAGACTGACAGCCTTCCTTTTAAACTGCCCTCAGCCAACGTCGAAAGTTGTCAAACTAATAAAACCATGTACAGTTCAAAACCATGACAATCATTTCTATGGGCATTTCACCCAATCCGATTGGATTTTCACAATTTTTTATAACATTTAA…
MDP0000659907	1796	2079	MDP0000216502	839	1122	284	CATATCCCGTGTTTTATTATTAGACTTATGTATTTTAAACGACGTTGCTCGTGATTTAATATTTCTAGTTGCTAGTCTGTAGAACGATCCTATTTCAACTCAATAAAGTTGTAGTGTGATGTCTTTGGACTTTAGCCGCTATGCAACGGAATTGGAGTTGTATTTCTTCAGTTGTTATGGTAAGAATCGTTGATAAGTTTTTCTCTATACATTATCTGTTGGCTACTTTCAAACTTGTACTTACATACATATGGAGAAAGAATTAGGAGACATCACTTGAAGTA
MDP0000382482	925	1263	MDP0000157726	718	1056	339	AAGCACCGAAAATCTAATGGAAATTCAAAGAGAAGCTAAATTAGAAACAAATGAAAAATAATGGGAAATGGAACCACCAGAATAAAAGGCGTGAGCCTGGTGGCTCTGATACCATGTTAACTATATTGCAACGTTTGGGAATTGAAGGGAAAATCAAGAAGAAATGATGAACAGAGGGATGAACACAGAGATATTAGAGAGAGAGAGAGAGTTTAGAGAGAAATAAGATTTTGTATTAATTGACTAAATGAAAATTACACATGCTGTTTTTATAAAAGAAAATCCTAACCACCTTACTAATTATATTACTAATTGTATTTCTAACTGTATTACACGTAT
MDP0000289511	1809	2103	MDP0000773593	370	664	295	CATCATTCGCGTATGTTTATCGTTGCCTCAATGCAAGTTCGAYACATTTGATAACCTTAAGCTCAATTTATAACAAGCATTTTTAATGTTATGCSTTACGTTACATTGTATATTTTGACAGCAGAGCGTACACATTTACAGMAAATATCTATGTACATATACTTTCCATATTCTAGCCATTTCACAACRTAGCTATCAAGTTAAAACGTSTTTGCAAACTACTCGGATTTTAAACCCGTTTGACAAAAAGATCGAACTTTCATCGACTCAGCTTATTTRCCTAAACCAGTGCTGT
MDP0000339632	273	796	MDP0000151647	3289	3812	524	TTGAGCCACATATTAGCCATCATTCTTGATGAAATGCTCCACAACAAATCCTGACCTTTGGATGCCACATGATGTTTGCCCTTCTTCCTCGCACCAGCTTTCGCCAATCCATAAGAAATTAGCCACTGCATTGCAGTTAGCCTTTGCCTCTCACTGTCCCACGCATTCCTCTTTCCCCCTTTTGTCCTCACTTTCAATCCTCCCACATGCATGCTTGTCACCCTGAATCTCTTCTCCTCCTCATTGACGGCGCCATCAGCTCTCGTTGCGTAAATAAGCGCTATCATAGGGCCTCCAACCGCCTCATATCGCCTTAAGGGATCCCTCAGCTGAACAATCACAGCCAGTGTAATTGTCTCCGGCTGGTTTTCGTCTTGTAAACCTTCTGAACTTGCCAGG…
MDP0000508369	610	865	MDP0000245153	989	1244	256	GATCCGGCGAGAGGACAAAGGCATGCAAGGAATCGTTCCTCGAGGCTACCACCATTTGATTCATCTCAGTTCAAAGAGTCGGAATATTTCCTTGGATCAGACATCAGAGCAACGACGGCGGCACGGCGAAGAGTTGAAGAATCCTTGGATCGGAAAATGGAGCAAGGACGATGGCACATCGAGGAGTTGAAGAATCCTGGCCGAATTCCCAATTTCTGGCGAGAGTAGTAACAACGTAAATTTATACACCTAGCCT
MDP0000595230	1	457	MDP0000346272	222	678	457	CCATGATGTTATGGGTACATGATTTTTGGGCATCGGTGGAGACTACGTGCAGAAGAAGGAGAGAAGGGAATAGAGAAGACTCGCAGACTACCTCACCGAAAAGATCTCATCCCCCGACTCCATCGAGTTCCTCCTCCTTCCCCAGAACGACGCCTTCCACTACTCCAAAATTCCTAGGTACTCGATTCCACCAGCAGCGACAACCACATCAGCAACGGCGATGGCGATTACGCAGCTTCAAATTCTCATGATGCACTCGAGAGCTCCCTTGCCGATCTTTAAAACCTTGACGACGGATAGATGAGGATTGGAAAAGTCTCGATCATCGCCAGGTCTAGGAATCGTGGGCGGGAAGCTCATACGGTAGCCGGATCTCGAGTTCAGGTGGTTTCCATGACA…
MDP0000332194	291	817	MDP0000629440	1013	1539	527	GAAGGTGTGCATGTTTTTCGATGAACAAGGCCAAATTTTCCAGTCTCAAACCCTCTCCCTCWGTCTCTCACTGTACATTGACCAAAATTATTTTCGCCTACTCAACAAAAACATAATAAATAAAATWAAAATAAAMCMAACTCTTCCGTCCTTCCCTCCCCSTCCCTCGATTTTATGGTCAGGTTTTCACTGCCTACCCACTTCTTCTCTCCAAAAAGCAAGCTCATAACTCTTTTGCATTGAGCTCCCTTCGATCATCCAAATTGCCAACTTGTCCGGAATAATCCGCACTTCTCTCGCTCACTCAATTCTGCTAAACCCAATTCGCTTCACCCCAACGTTCCAAAACCCCTCATTACCASCGGCAGCCTGCTGAAAACAAACCCCGCTCTGCTCCAA…
MDP0000354030	188	805	MDP0000204596	1757	2374	618	CCTTGATCCGTAAGGCCAAGTGGTGTGTAATGCTGGCTCCTGCGCTGTCTCCACTCCTTCTTTGTTCTTGACAGCAACTTTAGTCCCATCACTGAGAAGGAGATTTCTTGCAGATGTTTCTAGAATCTCTCTACCAGGCGGTTTCTCTCCTTCATAAAAAACAATGGGATCCAGCGCATAAAACAATAGTATTCGCACAAGCTTGCTCTATTTTCAACATCATCATTCTTGCTAGTTATGGATGCAATGAAATGCCCACAAGCTTCTTAGCTGTTTCCCTTGTCCGAGTTGACTGCGAGACTAAGAGAGTTGACAGCGGAGGGAGAGAGAGAGTTCAGACTTCAGAKGCTCTAGTTCTTTCTCCTCCCGTCTATCCAGCAAGTTGACTTGGTGAATAAC…
MDP0000376827	268	741	MDP0000244932	1	474	474	CAGTCCGCCACCACCATTTCYTACACTAGCTACATGGGGAGCCACAGAAACGGCGGCCGTGGCGGGGACCAGAGCGGCACCAGCAATGGTGACGCTGGCGGTTTTCCCGTGGACAAAGGCGTTGACTTCGCCAACTACTTCTGCACCTACGCCTTCCTCTACCACCAGAAGGAGATGCTCTCCGATCGAGTCCGCATGGACGCTTACTACAACGCCGTTTTCAAGAACAAGCACCACTTCCATGGCCAGGTACAACATCTCATGAGCTCACTACTTAATTACTCTTTTGCCCCCTGTTTCATTGCTCTAAGAACCGAAAAGAACGAAACTTTACTTGAAAAAGCTATAAATTTTACCATTTGTTGTTATGTTGTAAAATGTTTGGGATTAATTTGGTTT…
MDP0000345372	176	598	MDP0000248907	1	423	423	CATTTTCACCTCAAACCAACCACCACCTCGCCACCCTTCCTTCGGCAAACCGCCCAGACCACCATCACTTCCCCTAACTTGCTTTGGTCGCCAGGTGGATGGTTCGAAACGCACAGTGGCCATTGCCACTATTCTTGATTTTCCTGGCGATTCCTCGATTTTCCGATGATGATGAGTCTCGGGACTTCCTTAATCTTCCTTATCTAGATATCCTAACTTTAATTGTTAGGTTAGACATGCATATTTATGAAATTCTGGTGCAGATCAATTGGAGGAAAAATTCCCCAAATTTCGGCGAATATCCGACGGCTTCGAACCCTTTTTCGGCCAACTCCAACCACAGCTGAGGAAACCAAAGGTATAATCTTCTTCGTTGTTCCTTGGGCTTCATTTTGGTAT…
MDP0000350697	161	299	MDP0000267956	627	765	139	CTGAGCTTTGGAGAGACCGAAACGRAACTTCCAATTTGAAAAGTAGTTATCTTTGATTGCGCCACTGAATTYAGGTTCTGAAAGCGAATGACAACGCCAAATAAGCTTCAYTTTTACCTGAGCAGGAAACTGCCTTCCT
MDP0000332308	182	1024	MDP0000206000	3040	3882	843	ATCTTATTTCTTGGTCAAATAAATCTTGGTTCTTTACMAAGTAAACAAATAAGTCATTAATTCTATTTTCCAAAAAATGAAYGAAAAATTTAAATAAAATAAACGMTAMAMTRAMGAGAATGTTTTATCTAAATTACACTTGGGAAGAATGGATACTTTGCTGCCGTYGAAACGCCTACCGCGGCGGCGCGTATTGTGTAGCAGAAACACAAACCAAATCGGAAAATAACTTCCGCYACCATTTTTGCCGTTCGTGGCCTAAATATAGTACAACAATTTCATCACAWGCAGAAGGTCGTTCTACTTGTGGCCATAACCATACTGGGGTGCAGGTGGCCTCCTATTTCCTCTCCTGTCCAATCCAGAGAATTGGTTTCCGGATTGCTGAGGGCGGCCATA…
MDP0000202929	1875	2318	MDP0000202928	1003	1446	444	ACTGAAGCTGGAGATTTCAAGAATGAGAGTGAGGCTGAGTGAGTTGGAGAAAGAGCAGTTGTTTATGAAACAAGGAATGATGGATAAAACAGGAAATGGGAAAACTTTCCTGACCTCACTCTCTAAAGGGATTGGAAGGATTGGGATTTTTAGTGGCCAAGCGGGAGGGAAACCGAAGAAATCAGGTCGGAAGTCCCGGGGATCTGAGGGGAAAACTGGTAGGAGTAGGAGATATTCCGTTTCCTAGGTAGCTGCTTTGCTAAGAAAAATATTTGTTTTCAGAAGTTGTTCGGAGGTAGCTTAGAAGGTTTTGCAGGGAGCCTGTAGTCTGTACTGCAGATGCAAAGGAGTAATGCTACACGCATCACATTTACTGACCGCATCTTTCACGAAGATGGA…
MDP0000312492	1	442	MDP0000387483	16	457	442	TCGCAATGGGKTTTAAATCATCGTCYTTCTTGTACAGAAGGGSCCCATTGGTGAAAAACCAACCCACCGAAGAAGGGAGGTATACTTCWTCAGGATGGAAGTATATAAATGGAGAGTAAGCTTCAAGTAATGCCTCAATTTGAGTTAGGTTAGGCATACTTGGGGATTAGATATGGCGGCGTTTTTCAAACAAGCCACAGTTCACAACCCACCATTTTGTTGAGCAGCTATAAAAGTGCCAGTGGAGACAGAGACACCCATGGCTTAGGTCGCCCTATTGCTGGGTCTAAGGCTAAAGACATGGAATCCATTGGCATCGCTGGTGGTACCTGGTCCCCAGATCCACGAGTCGGCCTCGCACTCGTCAGTGAGGCTGGAACGAACGCACCTGATTTTATC…
MDP0000201436	894	1107	MDP0000201435	574	787	214	TTTGTGAATCGAAGAGACTGAATTCGGACAAAAAATTCAAGACTCAATAGGAATCAAATGAACATGAACAAGCCCTCATTCGGGTATCGAAACATGAAGCAAACTCAAAACATAAAGTCACCCAATGGGATGTTAATACAATTGATTTTTTTAGGGCGCGTAGACTGAGATGCGCTAATCAGCAATAACAAAAGAATGCAGTATAATAGGGAGG
MDP0000666670	1915	2241	MDP0000193157	829	1155	327	GGGGTCCTAGTTGCCGTCAAAGACTAGATCTACAAGGCAGAAAATGGAATTCTCTGTACCAACTGCTATTGGTAGCTAGCTGGCTGATCTATCTCATCTGACCTACCAAAGCTCAATTGCAATACCTCGTAGTACATGCACCTCATGGAACATCAACAATTGTCACAATGAGCATGCATGCATGGAGGCTTTTTATAAACCTCAGGCATACATAAATTACTATATGCACGGGGAGTTTGCTGCATCTGCTGCTTCCAAACTTGCTGCAATATTATCAGAAGAAACTCAGGTCTCAGATAGTCATGCTTTAGGTAATCCCAGGAAAGC
MDP0000532930	352	912	MDP0000155653	1	561	561	CCAATCCAAACCATAACGGCCAATACATTTCCCACTTCCCATTGTACCCCTACAACCCTCCTCTATTTCCTCCTCCTCCTCTCCTCGCCCTCCTCCATCCACGCCCTCAACATCTCCACCCTTCTCTCCCCCTTCCCCGACCTCTCCTCCTTCGCCTCCCTCCTCAACTCCTCCATCTCCTCCGACTTCCTTCCCCGCTCCTCCCTCACCCTCCTTGCTGTCCCCAACTCTTTCCTYTCCTCCACCTCCTACCCCAGGATTTTCTGTTTAAGTGATAAGTGAGAGTCACGACCTAGGCGGGTACCTAGTGTTGGGTTTTTACGGCTCAAAATTAGGATGGTGCAAAGAATTAGGTTTGTGTTACCTATTTGGTTTTGGTGTCCTATTTGGGTTTGAATT…
MDP0000354749	619	757	MDP0000173535	307	445	139	CCTGAAGCTCTGTAACATCTCGAACGCACATCATTCCGTTGTAAAATATGGTCAGCTGCTGCTGCTGCTGCTGGTGTTCTTGTTGCTGGGTTTCATTAGAACCTGGAGAATATAACTGAAGCTCCAAATTGCAGTTCCT
MDP0000270898	1	572	MDP0000166111	1	572	572	AATATACTTTGCTGCCAGAACCGCTCCATTGAATCCCAATTCTCGACTTGGCCCTGTCGAACGGGATAGCTTAGATTGTAAGTTGTACTTGATCGAGATCTTTCCAGCGCCTCATCCCCAATAAAGAAATCAAGATCAGCCATCACGCCAGCGTTGTGCTGCGCTATCCAGCCGGACTTGGAGGAGGTTCTGGACGGGTTCAAAAACGATTCGTTTAATGCAACTACAGTCGGAACAGTGTAACATGGCTCGACATTTCCCGCGAAACCCATTTTAGTATACCTACAGAAATGAATGCAAATGCACATATTAGAGCATAATCTCCTGGGAATTTTAGCAAACAGGTGGGGACCAATACGTGCTTCAATAGAAAAACGTCAGTTGGGGCTTCTCATCGAG…
MDP0000309181	123	785	MDP0000354433	245	907	663	ATTTTATTTTTAGTTAAACGTTTGTAACCGCTTTTATTTGTGCCTATTTTCTAARAAAAAAATATTAAGTACTAGTCAAACAAAAGCTTGCTAATGAAAAATATACAACTCTTTGGACAAATTTCAAATTCTATTCAAAAGAATGTAAGTTTCTTTTTTCTTGGAGCAGTAGAAGAAAATGGGTCGCGGGAGGCTGAATATGGAACTCATAACGAACGAAAGAGCTCGAAAAGCAACGTTTCAGAAGAGAACGAAGGGAATTCTGAAGAAGGCCGGCGAGATTTCAACTCTTTGTGACCTAGATGTGTGCATGATCATCTATGGCCCGAAACAAGCTGGTCGGAATCCCGAACTCCACACGTGGCCAAGAAACCCGAGTGAGGTCAATCGCATAATCAA…
MDP0000180894	872	1119	MDP0000282118	890	1137	248	ACATCTTTGTGTTGGGTTTCACATTTTAATTTCCTCCCTGGCCTCCTCCTCGTTGATGTTATTGTAACATTGTTTTTGTATCCGAAAACTAAAGATCGAGACCAGCAACGTTATTGAAATGGAACTTTCCCTGCTTTTCCTTATGAAGTTGAGTAATTATATTTGTGTTTATATTTCACTTTATGATACTATGCCTTCCTTTCCGTTGTAATTATATTTGTGTTTATATTTCACTTTGTGTTTATATT
MDP0000845428	901	1153	MDP0000252508	1356	1608	253	ATCACAGAGATCGATCGGCCATCATTAACAWGAGAAATGGCAGCCATTTCTTCACCCATTTCTTTTCGGCTCCAACTGTACCAATGTCTATCTCATCACGGAATGGGATACAACTGGTTACATCTAAGATTTTCTCATTGTACGAGCTTAATTCTGCCACATTTKGGCGTCTCTCGGAACAAAATATTTGGTGCATGAAAATATCGARGCTGATTTGATTCAAACTTTATACTAAACGAAAGGTACTTTTTAT
MDP0000252488	198	419	MDP0000671563	121	342	222	ACATGAGTAGGCCAACCACCCCACAACTCCTTTCTCATCCATTCCTTCTAGCTGTCTCTTTCTTCTTCTTCCTCCTTTCCTCTCAACTATCCCATTGTCCCTCATGGCAGCTACAGCATCATCAAATGCTTCTGCAGAAGCACTTTCCAATCTAAGAATCGTAGTAGAAAGCAATCTCTCTGATTCACGATTATCTGAGTTGGGTATTAACTCATGGCCCAA
MDP0000341326	1	622	MDP0000138709	614	1235	622	TCCCCAACTTTATAATGCACCATACCAGATCATGTCCAAAAAGGTTGTTAGTGGACCTGCACCAAATATTGATTTCCACCCTTGGACTCATACATCTAGACTCTTTCTCACACAAGATTCGAAAGACGCATCAAAGTTTCTCACCATAATATCTCACTAGAAACTAAAACAAGATACATAAAGGAAAGAAATTAGACGAATTAAACTGGACACAGCTTGAGACTTCACTCTAGGACTTCGACATTCTAGCTAGCAGCCTATCGATATCTCCCCCTCTATTCCACACCAAGCATCTTCTTAATGCTAAGAACGAACTCATACACCTTCTTTTCGTCAGCAAGGGATTTGGAAACACTCTCCCTCTGCTTGCACCGCTTGGCCCATGCAATGAGCTTGGGA…
MDP0000778056	2235	3078	MDP0000344825	94	937	844	CCACAACGACGAGAACATTGTACATGGCAATCTCACATCCAGCAACATTCTACTTGATGAGCAGACCAATGCTCACATTGCRGACTTTGGCCTTTCGCGCCTCATGACTGCGGCCGCCAACACCACTGTGATCGCCACTGCAGGAACTCTCGGCTACAACGCACCTGAGCTCTCAAAGTCCAAGAAGGCCACAACAAAGACTGATGTGTACAGCCTTGGGGTGCTCATACTGGAGCTGCTGACAGGAAAATCCCCCGGGGAACCGATGAACAGCATGGATTTGCCCCAATGGGTGGCATCAATTGTGAAAGAGGAGTGGACAAATGAAGTTTTCGACTTGGAGCTCATGAGGGATGTGCCAACCATAGGTGACCTGCTGCTTAACACATTGAAGTTGGC…
MDP0000234473	149	587	MDP0000643943	90	528	439	CTTGAAGCCAATTCCAAATTCTTTTTTGGCAAGCAAATGTAATCCAGTAACAGGGTCATCTTCAGCTAGCAGCGGATCCAATTTTCGGTCATCCAAAGAGGTGGCAAGCACGGTTTGGCATTCCTTGCTTACCCCATGCTTCAATAACTTTGATGAGACCAAGCTCGTCGAAGGTAGAGCTCGAAGTGGAGGGCAACCTGGGCACTCGAGTGTGGTCGTACAAGGCATGTTTTGCTCAACTCTCAATCGCAGAGATCAGGGAAGGACAAGGTTGGCCCCGCCGACCCTTGCGGCTACGGCAGCAAGAGAATCGGTCCAAACGGCGACATGGGCCCTCCTTCAAAAACCAAATTTCAAGCTTTCAAATCTTAAATGGGTTATCTTCGTTTTCTTTTCGTC…
MDP0000272100	2291	2598	MDP0000929326	678	985	308	CAACCTAGCTGATTTTCTCGAGTTGGCGTGGTTCGGTCACTTCCTCCATGTACCATTTTCGGAATTATATTGTGYAACGGGTTTTTTCTTTCGCATGTCTCGGTCTTGTGAATGTATATTCATATGCATATCATATATATACCTCTGAATTTGCGAGATGTTCTCTCTTGTATTATGTTATATTGGAAAGCATTTCAAAATAATCATCGTGCAATTTTTCATCTTTTATTTTCTTTTTTCACTGAGAAAGAGCATATAATTAATAACCACTAAGCACCCTAATCCGAGGATTTAGAATAATCAGTTAC
MDP0000791709	100	810	MDP0000029964	1	711	711	CCTTAGCCTCCTCTTTAGATGTTTTTAGCCAATGTTTGAGTTAGTACATTTTTCCACATCAAGAACAAGCAAAAACACACGGCACATTGCCGAATCTAATTGCGAAAACACGAAACATTTTTGTGTCTGATTGGTATTAATTTATGACTTGAGGTCCTCGAAACGAACTGACCGTGCATTTTAGGCTAGATAGYAAGAAAGATGAGGCTGCTAACCCACAACATGCTGTCGTCGAACATCAARGGCGTGACCAACGGCTTCCCTCTGCGCATTGAAATAGAGAAGGTGGTTGAAAAGCCGGTCGATTTCAACCCTGAATTCCTCAGGAACATGTTCCCTAAGATCGAGTGGAAGGCCCTTGTCAATGCCGCTCGTAGTATGGGCTATGTTGAGCTCCCT…
MDP0000184119	690	760	MDP0000284505	1347	1417	71	GGCTAGCTACCCTGTTAAGGCTTGAGCAGTATGATAAATTAACCTTCTTCAATGTGGTAACAAGGTAWAAT
MDP0000419660	1	405	MDP0000307907	1	405	405	TCCGACGCCGTCGCCCTCCTGTCCTTCAAATCCTAAGCCGACCTCAACAACAAGCTCCTCTACACCCTCAATGAGTGCTTCGACTACTACATCTCCACACCTCATGTCCTTTAAATATTTTAAATTTCTGCATCTCCACACCTCTTCATCGTCCGCTTCGTCCTCCCATCCTTCTCCCTCCGTGGCTCCTTCCCTCCCAACACCCTTTCCCGCCTCGACCAGCTCCGCTCCTCAGGCTCCACAACAACTCCCTTTCTGGCGCAAAAAAAAAAAGGTGGTCGACGTCACGCTAGCGTCAGCATGACGTCAGATGGGTCGTCCATTTACTCTATTGATTCTGGGCCGGCTTGTGGCCTGGCTTGGGCTGGGGTGGAGCAAAAAAAAGGGATGTCGGCCATT…
MDP0000215346	1217	1548	MDP0000308018	1442	1773	332	AGCAGCTGGCCCAGCAGGCGGAAACTGTATAATTTTTTTTTTATCACTACATGTGCAACAGGATTTTAGAGGTTCCATCACAGAATAGCTTTTGCATTCAAATGTATACATCTTTGTATATGATCATTTGGCTTGAACTGAAAACTTYGAAAACTTCTGAATCGATCTGAAGGGACGGAGTGGAAAATAAATGAATCATATAGATTGTATACTGTGCAATTGACATCTTCAAGTAATTCCCTCAACTTCCCGTCCTCTACAGCCCACGATGTCTGCTTCTTCAAACGTGCATTGAACCTTTTAAAGCATTTCCTTTGCCATTTCCGGAGATA
MDP0000323817	284	700	MDP0000529739	988	1404	417	TCGCTCCAAAAGGACTAATGTCCACAGGTATTGGACCACGTGTCGCTATCTCCATGCTTATTTACCTCATCTTGAACCCGTCCCGCAGGATAGATTTTTTAACGCGTCCCGCAGGATAGATTTTTTAACGTAATCRGTACACAAGATGATATCCTAYGTATCATTATACAAATACTAARATATATGTGCTAAAAGTTAACAACTTMAAATATAAAATTTCTCACCAMGTCMCARCACAACACATGTGTACCACTTGAATTCTTCGCCTCGCAGCTAGTCCTCCCCTCCCGCCGCCCCCACCTACGACGCAAGGGCGTGGCGAAGCTTCCGAGCCAGCATACCCGGGGCGCTCAGATGGGGCAAGTGCCCTTCCGTCTCCAGAATCACCACCGTGTTCCG…
MDP0000359470	302	443	MDP0000148803	800	941	142	ACCTGTTTTCTTATTTCAGGCATTTTGAAAGCGACATCGATAATATCATTTGTTGGGATTATTTTCCAGGTCGGGATGAACTTACAGAGCTTTGTCAAAGCACTGATCACTAATGGAGATGGTTTTATATCATCTGCAATCT
MDP0000275407	1	279	MDP0000171996	1	279	279	TTGCTTGTCCGGGTGAAAGGAGTGTGGGAAAAGAAATGGCAAGTTGGCAACGACGGAGGGTTTTTCACCTTTCAGGCAATGAACAAAGAGGGTTTTAGTGACGGGTCCCCTTTCTCGAATGTTTATTTATTTATTATTGTAGTAAATAACATAGTAAACTACATTTTACCACCTCAACTTTGAAACACATAACAAACTTGTACCTCTTTTTTAAMATTGCAATAAAAGGGTGCTGTGGTTGGGCTACAGAGATAACAACGGTGGTAGAGGAGGCAACAA
MDP0000253097	1	294	MDP0000795431	1	294	294	TCAGTCAGTCTACACTCTGCTTCCACGAGTCTATAAAGTTGTGGGGAGAGCGTTTTAGGTACGTCTGCCCTATGGGGCGTGGTGAGTGCCAGTGGGGCCAAACTTGATGATTTAGGGACCAAACTTTAATAAACTTTTTCTTTTAAAACCCGAAGTGAAATAATCACAAAACTCAGGGGGCAAATTTATAATTAACTTAAAAAAGAAAAACAATTATTAGTCACAGGAGGCAGAGCGGCGGGGCGGCAAAGCTGAGTTAGGCAGCAGTGGTTGCAGTAGGCGTCCGGCAGGGCT
MDP0000266571	1273	1629	MDP0000266572	1363	1719	357	GATCTCACCTTCATTGCTGTCTTAACTGCTCGAGTTCACAGAGGGTTGTTAGATTAGGGTCGTGAGTTCTTCAACTCCACGAGAGAGATAAATGAGAGATTGAGCGGARGTTAGAAACACTATGGTTTTCTGACCGACCTTCTTGGCCATGCTGGAGTACTGTTAGACGAAGCAGAGGAGTTGATAGAAAGGATTCCACGAGGAAACAATGAGATTATAGTCCTGATTTCTATCCATCGTCATTAACTGCACATTCAATCTAAAATTTTGATTTAGGACCGAAAAAGTAGAAGTATGATGTTAATAATTTAGTTCCACAAGAGAATATGAATATGAACAATTAACAACCGAACAACT
MDP0000141665	384	951	MDP0000354646	1	568	568	GTTGATGCGCGCCTCATTTTATAAGCCCTTCCGTTTTGGTCTGTCAGAAAACTTAATCAGAATTGGCTCCGGCAATTTCTTTTGCCGATGTTTTAAAACCCAGATTCCATTTTCGAGAACCCATTATGCTAAACTCACTCCCGACGATTCCCAGCTTCTTCACTGTCTTTCTCAAGGTCGGTGCCAAGACGCACGTAAGCTGCTTGAGAAATTGCCTGAGAGAAGCAGCCATGGCCGCGTTGTTCACTGGACTTGTTTGCTCACGAAATACTCGAGGAGTGGCTGGGTCGATGAGGCACGGATGCTCTTTGATATCATGCCTGAGAAGAACATTGTTTCTTACAATGCAATGCTGTCTGGGTATGTGCAATCTGGGAGGTTGAATGAGGGCTGGCGATT…
MDP0000263576	1	843	MDP0000346906	1	843	843	AGGAAACACCACGTCCGTACGTTCCCCTCTCTCGCGCCCTTTCTAACGACCGGTTCAATCCATCCCTTCACAAAACAAAACCAAATCAGAAATTCAAAAAACAAATAGGCAAATTGAAGTGATGGAGATGGAGAGAAAGAGAAGCGCAAATCAAGATTTTGGTTATTTCCTCCGACTCCGAGAACACAAACAAACGAACAAAATGAATCATTGATTCATCTCTTTCCTTCAAACCCTTCCCTCTCCTTCCATTGTAATCTCCAGTGAATTATTGATCCAAATATTCCCACAATTTGGAAAATGGAGAAGAACCTTCCGGACAAAGACGATCAGCCCAAACCCGACGCACCGCCACCGGACTCCTCCGCCGCCGCTACAATTCCAAAGCCTAATGACGAT…
MDP0000263576	2711	2834	MDP0000656794	382	505	124	TGACTTTTGYTGCTGCTTCAACTCCTCCCAGAAACACTACTGACTGGAGGAAGAAGAAAGATGAAATGGCCACGAGAACTACTGGATTCATGGCGGTGACGGCGGAGGATCGGACGAGAGCTGC
MDP0000137181	2908	3630	MDP0000338651	11	733	723	CGGTATCGTCAACGGGGCCCACATAATATGGACCCAAGGATGTCGTACGTCGATGCGGTGAGCCCAGATGAGCTGGATGAGGAGCTCGACGGGTTTCCGTCCACAAGACCGGCGRATATAGTTCGTATCCGATATGATCGACTGCGGGCCCTCGGAGGTAGGGCCCAAACACTTTTGGGTGACGTGGCAGCCCAGGGGGAGCGTTTGGAAGCCCTGTTTAATTGGAGGGACCCAAGGGCAACGGGAATATTTGTGGTGTTTTGCTTGGTAGCTTCTTTGGTGTTTTACATGGTTCCTTTCAAGGCCTTTGTGTTAGGGTCAGGGTTATACTACTTGCGCCACCCACGGTTCCGCGACGACATGCCGTCGGTTCCAGTAAACTTTTTCCGGCGATTGCCG…
MDP0000141789	1133	1412	MDP0000141788	948	1227	280	CAAATTGACAGCTCTAATTTCACCAGGTCCAGAAAGAAATTCTTTGTATGGGCCGTTATGTTTTAGAAAGAGTGGTGATGTAGTGTTGGTACCGTTTGATGGTTCTGAGGATGATGATAGGTATGGATTAGTTTGTCTAGACCTTGGGAGCAAACAATTTACATATCTGGGAATTGATGGATATAAACCCTACTATGCTGAATCTTATGTTGAGAGCCTCGTCTTACTCGACAACACCGATGCAGTTTCCTACTGAAGAAAAGAAGAGGTAAGGTGGTAG
MDP0000567268	1	171	MDP0000354023	1	171	171	ACTAAATTACTTTTCCTCTCTCATCCAAAAAAAAAGTGAACCCTCGAGGAAGTTGTTCTGGTACCTTGTCTCGGAAGTCTTGCGAAAATACCCTTTTGCCCCTCTGCTTTTGCAAATTCCATCCACCACTGTGACTRCTCTGTTTTCTTTCGTCTGATCAATAATTGAGCT
MDP0000354792	1	781	MDP0000798440	641	1421	781	ACTAGCGCTCCTGCCCAGAGCGAAGAGAAGGCGAAAAAGCGCCGCCGAAGCTGCACGAGCAGGCTTCTATTGCTACGCAACAATAGAGCAGGATAGCATTTTGCGCCCACATGTTTGAATTTGAGGGTAAAAAGCTCGCTTGTTGTACGGGATCCGACGCATCYAGCAGAGCGAAGCAGCGTTCCATTCTTTTCGACGGCATCCTTCCGCATTGGCGGCGAGTGGAGTGCCACAATCCCATTCATCATTTTTGATCTACATAAGCCAAAGCCCATAGCACTGGCGACGTCTCCGGCATAAATGCAAGGAGGATGTATAGCTGATATAGGATCTTGTGGAACAGGATTTGATTCTGCAAGCGGTTCGGTACGAACGAAGAAATTTCGAACAAAAGGATCG…
MDP0000763111	40	127	MDP0000337892	763	850	88	TTTTTTACTGACCTGCGGAAAACATCTCAGCAACTGTCCATTCTGGAAATCGCAGGTGGAAAGCCATCCTTGGTGAACAGGCTCCGGT
MDP0000741985	409	648	MDP0000253628	697	936	240	CCCATCGTAGCTGCTCGAAACGATAACCGAACCATCTCCGCCGCCCGGACCTTCGAAGGCCACTCCCAGGGCGTCTCCGATCTCGCCTTCTGCGTCAACATCAACCCTCAGTCCAATATGATCGTCTCCGGTTCCTTCGACGAAACGGTGCGTATTTGGGAAGTCAAGACCGGGAAATGCTTGAAGGTTTTGCCGGCTCACTCCGACCCTGTCACCGCCGTTGATTTCAATCGATACAAA
MDP0000761529	68	320	MDP0000401099	664	916	253	GGTTTTGGTACGGTAACCGTACCGAACCCACCCCTAAGAATTATTGTACAATTGTATATATCATGTACAACTGTACAATCAAATATAACTCATCTTGAGAAATAAAAGTGGCCTTAATGCATTATGTATGCCTTACAACATCTGACCCATTCCTTTCTCTAAGACAGGTTAGAATCTAGAGGGAGAAGGCAACTGGTCAAGTATATGCAATAAAGAAGCTTAAGAAATTAGAGATGCTTCTGAGAGGCCAAGT
MDP0000761529	558	652	MDP0000401099	444	538	95	TAGTTCTTCAGGTGATTGTGATGGTGATGAGGGTCGTGGTGGTGGTGGTGGTGGTGGAGCTAGTGGTACAAGTGCATCATTTGGAGGAGGAGGTG
MDP0000366836	720	799	MDP0000337971	940	1019	80	ACCTCAATTTGATAGTAAAGCTTCCCATCATCAGCAACTCTCGAAGAAGTGGAAAGAATTTTGGATTCGCGCCTCACGCC
MDP0000289954	1686	2001	MDP0000191329	1014	1329	316	AGGCAATAGATCGTGACTCGAGATCCAGCAACATACTGCTCTGGTTCTTCTTGATCTCATAGCAKTWTGTAGWGTGATTCAAATTGATGTACCTACTGCAAGTATTGTATTCAAGTTATGAATGAAATTCAAAACGAAAAAAACGCGGAACGAAAGTATGACACGAACAAAATACATCTTACTCTTTTGAAGCGAATCAAAACAATGGCCAAAGTGCATTTACATGTTAACAGGTTTTAAATTACAGTAGGGCAAGGCTTGTTATATACACAGTTCCTGAATGCAAGATGTAGACGAACCTCACCGCACATAAGAA
MDP0000226099	1281	1593	MDP0000695365	831	1143	313	GAATTCTGAATGAGGATGGGCCTTTCGCAGTGGCGGAGCCAGAATTCTGAATGAGGATGGGCCTTTCACAAATATATGTATATATGTGTATATAGGGCTGGGTTCGGTTCTGATCGGTTCGGTTTTTTGCCAAAACCGAAACCAAACCGAAATTTCGGTTCGGTTCGGTTCGGCCCAAATTTTTTTCGGTTTTTTCGGTTCGGTTTCGGTTTTTSGKTTTTTTTTTTTTTTTTTTCCAAAAAATGCAAAACAACCACAACATAAGATAGACCCATCAAGAATGCAAATAGAAGTGCATAATCATTCAAGCCAC
MDP0000238942	1	346	MDP0000238943	1	346	346	TCCTTTTCAACAAAACCAATGCTTCAATTCCTTGGGCAAGGGGCATCGAGGAACCGCATATTCCATTTCAATGTGCCACTCCGGGCCCACGGCTGCCAAGCGGACACCCCGTGATCGGCAAGAAAAGCAATCACGACCGTTGACATTTCGCACTTTCTCGAAGCTCAACGGCAGAGATTTCGTTGCCCTGTGCTTCTCGCCCGCGTGCTCCCGCCTCTATATATTTACCGCAACTCCTCCGTCGGTTTTCCACAAAAGCCTTCGGTAAATACAGAGAGTGAAAAAGCAGAGTGAGAAAAAATGGCCACGATCAAGCTTGTTAAAGCCCGTCAAATCTTCGACAGCC
MDP0000154945	942	1467	MDP0000516531	694	1219	526	GAGGAGGAAAATGAGATCGTTAGAGCAAAAAACCAACTCTACGAACAAAGACCCAGCTTCGGTGAGGCCATCGGAGAATTGGGACTTCGCCTCTAGACTCCTCGGACTCCCTCCTTCCCCCATCGTCATCACCGTCGGCACACCCATCTTTCCTCTCAACACACCCAATCTTGGAAAGGACCTCATGGATGGCCAAGAAGAGGTTGTGGTTGAGAAACGAGCCTAGCTTGGAGATGCCAGTGGCAGCCCAGTTGAAGCCGATTGTCTACTTGGCGAGATTCTGTTCATTCCTCCAGTTTCCCGTGCAAACAAGGGTAACTGGGAGCTCTCGTGGCTTGAAATCACGGATGAGCCGGTCCATGGTGAACTGGGTTGGTCGGCGGACAAGGCCGGTGATCT…
MDP0000144150	2543	3012	MDP0000899408	1388	1857	470	CTGCTGCAGGTACCCCGATTCGGGTTGTGAAGAACCTCCGAGTCTGTGACGATTGCCACACAGCAACAAAGCTTTTATCAAAAATTTACGGGAGRGTAATTATAGTAAGGGACCGGAATCGCTTTCACCACTTCAGAGAAGGATCCTGTTCTTGTGGTGATTATTGGTAGCAAACGACGATTATTTGTAACATGTAACGTAAATTTGAAATGTGATTAATTCATTCAGATCAACAATTACAAATTCTTCGTGTTTTTCCTTCTAAAGAATGATCAACATTTCCACATCGAAAACATAATGTCATCCAAGCCAAGTTTCAGTTTTACGACCTCCGCTACCACTTACAGAGTGCCGAATGCTGATCTTCTCAGTAGAATATTTTTGCTGCAGCCACTCGAA…
MDP0000208200	1067	1371	MDP0000208201	707	1011	305	GATGAGGGAACATGGCGCTGGGTGTGGGAGCTGGGTTGCTGGGTGGATTCTTGATCGGGGAGATGAGTGGGAATGTGGATCCGCCGCAGCAAGTTGTGCAGAATCTCATGGCGCAGGGTGTAGATGCTGGGTTCCTGATCGGGAATATGTTTGGATCGGGGTGATGACTTTGTTGTTTGAGTTTTTTCAATAATCATCAGTGGATTTTGTGCCTTTCTTTTCGTTGAGTACATCAGTGGATGTTGTGCCTATTCATTTTTCCACCAATTTTTTAGTTGTGCTGCCGAATGATTTTCACATTTAAG
MDP0000353347	194	663	MDP0000702098	2015	2484	470	GTTTAACGATCCATCAAACCKTACTAGTTAGGGTCGTTACAATTTCTCGTGTTCAAAATGCTTCATCGTACAATGATTCCGAGTTGAAAGTCGAAGWTTTGTCYGTCATGGCTTCTGYAGCTGYTTTGACGAATCACAWGGCACGAGTACATTTAGAATRAGGCGTGGAACGGTTTCTGTTTCTGTCSGGGATGGCCTGCAAATGAATTTTTCTCAACCTACTATGGATCGGGAGCCACTATCTCTGTGWACTGCCAGCAAGAGCTTGCGGGARTAGTCTTAAASGCGAGCTTKCTCGGATCATTTCTCTTCATCCTCAGAGTCTGATTTTGCAAAAACTGTTTCAGGCTGGGTTTGTGCATAAGCTGGAGCAATGTAYTTTGGTTCTTTYACTGCAAY…
MDP0000178206	1047	1548	MDP0000367638	113	614	502	GATCATAGCCACACCTCAGAAGCTATCCAATCTCTTCCCTGGATTGGATTTGATTGCCTCAGATTCTAACTTTTCAGCTGCACCTTCGGAGTTTGGAGTTTATTTGGAAAACATTGCGGAGTCCAATTGTACGGGGAGATTCACGCAGATGCTACAGCCTGAGCCATCAGATTTGGACAAAGTGGTGGTGGCGGCTGTCTAGAGGCAGAACAAAGCAAAAATTTAAACCACCATCTRAAACATGCTCTCAGAATCAGAACAAAAAAAGGCATGAAATCACAGGATTTAAGTGAATTAAGGCAGGGATGAAACTCATCTTATAGAGGAAGAGCTGAGCAGCTCCGCAATTCACAGGCGCACCCCACCCCCTACCACCCCTGAAACCCCTGCACCCTACGC…
MDP0000571954	42	308	MDP0000303395	563	829	267	CCATGTGGGCAGGTTTAGATTTGGAGGGAGATGGCGGTTGAACATCGGCCTCGGGGTCAGCGTTTTGGTTGAAAGATCTACGGAGTGATCTGAGCTTGTCCCAGTGGTAGCAGCACGAGAAGATTCCACTGAGGCTGAATATGATGATCAAGAGAAGAGCCGTGCCAAGAGGGAAGCCCAAGGACGGCCGAGATGCATCTACGTGGGGTGGTGAAAAGTTCTGGCTCTCCATCACTTGAATCCGATGATAACAACGACGATGGCGGC
MDP0000309651	1	206	MDP0000346226	1	206	206	AAATACTGGGACTCGATGGAGGCCCATTAGYGATCATTAGTCTACCAACGGACCCGCCGTATGTAAATACACAATAATTCTGYTTCYGGTTGAGGAGGAAAAAAAAAAGRAAAAAAGAAAAAAAAGAAAGAAATATTATACAGGAAGCGATGAGTGGTGATTTTGTCTCCAGGTTGAGGGAATATACAGACAGAATCCTCCTCATC
MDP0000344865	304	748	MDP0000552925	1085	1529	445	AAATCCACCTTCTTTTRTCTTGAGTTCTTTCATCAAAGGAATCTGCCTTACGAGTGTTACCTGTCTCACTTTTTTTATAAAATTTATCCTCATCATTTGCTTTCAATTGAAGATTCCACYGTCTTCCAACTGGTCTACCCTCARTAATTCTGGCAATAGGCTCASTACTCTTGGAGCTAACATCAGAGTAATCTGCCAATGATTGCATCTTGCCCATGAGATATGCATGCAATAGCAATAATGAGTGGTTTAACATTATGTTAAAAGACATAAACTAATATTATGAAATCAATAGCTCAAGAATACTGAYGTGAAAACTTGTCCTGCTCAGGAAACCGACTTTTAGCTGCCCCAACTTGCAACTTCTCAAATGGAGAGGGGCCGTTACCATCACTTTCC…
MDP0000264824	1775	2205	MDP0000158085	764	1194	431	TTCTAGGACCGAAGCTCCAAGACTTTATGAAGTTTGTAGCTTCCCCGGAGTTCTCTCTAAAGGATCGAGTGTCCGATCTGCAGACAAGAGTTGAAGCTCTTACCACCCGGTTCCCAATGCCTGGCGTATAACCGGTATAGCAACATCTGGTCAATCTTCCAATAAGGRAGTTCAAGTTTAATCACTCATGTTGTACTTGTGATACGGTTCTATGAAACCGTAAACTCTTAATCCAACGGCTTCAGATTTGAGTGATTTTTGGTTTTGCGTACGCTAGATGTTTTGTATACGGGAGGMGCATCAACAGCCATGACTTACGAGTCGACGGGTAAGCGCTCTAAGAAGCGAACGGCCACCATAGCGGCTTTGAGTAACTAAATTTGTTTTCGAGCATCCAAA…
MDP0000308056	456	524	MDP0000874189	671	739	69	AGCGCCAAGTTCATACATAGGCATCAGTGGAGAGCATGTTGGAACAAAGTATGGTGCAAAAGATCAAGG
MDP0000118955	564	751	MDP0000118954	1022	1209	188	CAACACAAGACTCCTAAATGTAAGTTTTGACAAGACGTTAGACCCGGTWTTTTTTGAGTWTTTTTTTTGTATGGGTGAATGTTTTCTCTTACAATCCAGAACCTAATCGTGTACTGAATTTTCAAACCAGATACTCTGGATAAATCCCATAATTGCATCAATGTTCATTAAGATAAGTCTTTTTGATG
MDP0000173178	1897	2148	MDP0000420392	646	897	252	TCAAAACTRCTGCCGGAGTAAAATTGATCTACTATTCGAAAAGTCTTTCATTTATAGGTGCCAAAGATGGTGACAGTCTGAAAATARCAAAACCTCTAGAGGATCCAATTTTGCAGCAGTACTGCTTCATGGCAAGAGAATTTGGGATTTGGTTGTCACGATGAGGGTCCACATATATTGAGCCCTTCACGGCAGGCCCGCATCAGTAATCCGATAGTCGAAGCCCTGTTCTCGAAGCTCTCCGACGACGTC
MDP0000449662	437	878	MDP0000158652	1	442	442	CCCCKGGACAACTCCGAGTTGACATCCTCGCCRAGTCTCTCCCCTTCATCCAGAAATTCCAAGGCAAGACCATTGTTGTCAAGTATGGTAGCGCCACCATGAAATCCGAGTCCCTCCAGGCCTCCGTCGTCAACGACCTCATCCTCTTCTCCTACGTCTACCTCATGCCTATCCTCGTCCACATCGGCGGCCCCAAGATCAACCTATTTGCTCCAGCCGAAGGGGGGAAGCGGCGCGATTGAAGAATGTGAAGGAGTGGGAAGAGAAGCTAGAAGTGGAGGAGACGAAGGCGGGTGGGATCTAGGTTGGGTGGTTCTGGTTTTGAGTTGGGGGAAGACGGGAAGAAAGGTGAGGGGGAAAAAGGTGGGTCCCACATGCAAAAAAAAAAGAGTTTTAACA…
MDP0000253809	1260	1481	MDP0000143328	410	631	222	GCTCGCCGCTGGGAAGCTCGATCCGGAGGAATTGAATCTCGTTGAAATTCTTCAAGACTTGGGTCGGGGAGTGGTGGGTGACGCTGGATTGGTTGAGGCTATTGTTGTCGGCGGCGAAAGAATCTGGGTCATCGACGAAGAGAGCGGAGTGGGACCCATTCGAAGATCGCTGGTTAGGTCCCAGGAACTGGCCGAGCGCCTGCAGAGGCTTGACAATGCCGC
MDP0000350549	355	862	MDP0000154116	1274	1781	508	CCACAACCTAGCTCAGAATCCATATCTTTCTCGTTGAAGCCCTCTTCCTCCTTAGCCAACTCTCTCTTTGCTTCCTCAAGCTCTGCCTCTGTGACAGCAAGGGCAGCACTCCGCCTCTTCTTCTCATTATCCAAAGCTTCAACGTCTTCTCTCAACCTCTTCACTCTCCTTGCCCTTTCCAGAAATTTCTTCATACCCAAAGCCGATTGAACATGTGGCTCCAGCCAAGCCAAGTCAAATCTGAACATCTCGACATCCTCCCATAAACTTCGAAGATGAGTAAAGGCATCCCCATTCATATCCTTGACCTTTGTTGTTTTAAGAAAATGCAAGAGCCCTCCGAGCGCTGTCAAAGCACATTCTACAACTTTACGATTCTTCTTACGTACGCACTCAATC…
MDP0000838746	91	507	MDP0000299479	1633	2049	417	GACCAATAAGTATTTAACACGTGTTYAAAAATTTGTTGGCGTCAATAAAYGATTGCCAMGTAGTTGTTTATTTGTCATTTGGTGGGCCCAAAACATTTAAGAGCGGGAGGGCTGGCAGTACAAKTTGTTCCTCCGTTTTGAAAAACAAGCAAACACAATATCAATGCACATTGATTTCTCGGGGATCAAATCAAAGGAGTTACGACGGCGATGACGACGAGAACGACTGCGACGGCGGCCGCGACCATCTTGTTGATCGTGTGCTCGGTGGTTCTGACGGGTGAAGCCATTTGGATGAACTTACCCTYCTCCGATACCAAGTGCGTCTCTGAAGAAATCCAGAACAACGTCGTCGTTTTGGGCGATTACGTCGTCATCTCCGACGATCGCAGCCACTCC…
MDP0000165715	860	1554	MDP0000363724	327	1021	695	CGATGGAGGCCGCGACATCAGCTGTGGCCGTTGATCCACCCACCTCGCTCAGCCTCTCGCTTCCCGGATCCGAGTCGGAGTCGTGTGACGGGTCGAATCATATGGGGTCCGGATTCGGATCCAATCCGATTGTTGGTCCCACCCAGATGGTAGAGCAACCACATGAGGTAGCAGCTCCACCGCCGGTGGTAGGATTGCTGCCGCCGCCGCGTCAGAGCAATTTGAACAACAATCAGCAGTTTTTCAGCTCGGAGTTCCTGGATGTGATGCAGGAGATGATCAGGAAGGAGGTGAGGAACTACATGACGGGGATTGAGCAGAAGGGGCAGTGCATGCAGACTGAAGCCATCCGAAACGCTGTCATAAAGCGTATCGSGATTAGCAAAATCGAGTAGCTAC…
MDP0000262309	2056	2463	MDP0000154682	428	835	408	GCAGAGAAAAAGTTTGGAAAAAGAGGAAGCACAGTTGTGATGGCAGACGGCTCACAGGTCGAAGAGCTAAACGCATTACGAGATAACGATCGCTTGTTTATCTTTTAAACAGAGACACTACGTATTAAGGAATGAATGGACGAATGACGACTAATCAATCGGTTTCGGCCATCTTCTAAACGAACTTTTATAATGTAATTCGTGGAAAATATGAAGATTCAAGAACTTACAGCATCTKTGCATTCTATGCTCGGTTGTTGAGCAACTCCAAGACGGCGTAAGCAGCTTTTTCGACTTGCTCTCTGACCTCCTCTAAGTCTTTCTTCTTCTCGATAGCAGATTCCTTGCACTTCTCGATCTCCTCCGAAATTCCGGCAGAGTTCTCATCAATCTCGCTAT…
MDP0000268315	1054	1602	MDP0000356964	245	793	549	CATTTTTGGAGGAAGGCAAATGTAGATGATCTTGTACCTCCAAAGACTGTATGGCGGCGGCGTCCTCAGGATCCTCAAGTACTTTTGAATGAAGGGAGGGGATTTTATGGGCATGCTCCGGGAGTAGTAGAACTATGCACACAGGCAGGTGCCATTGCACCTCCGAAGTATCACTGCATGATGAAACTGCAGGGTGTAAGTACCATACTTGGAGATCAAAGGTTGCTCCACCCGAATGATGCCGGTTGATTCGAAGGTAGAATATTGAACCCAGCAGAAGCTCCCCAAGACTGTTGGATCACAGGTGTGTAGAATTGCTTATAGCTGTAACACTTGATGATCTGAAATGGGAAAACGAAACACCACAAAAGCTCCCTTTAGATGGTCTGTTCTTCGTTC…
MDP0000706762	1	456	MDP0000250102	1	456	456	TCGCAAAGTGCACCTTAACCTCAAGGCAAAGAGGATGGTGGTGGCCTTAGAGAGCATAAACAGCGAGTGGGCGCGCTCGAGCGGCGGCATATTGGCGAGGACGTCGGCGTCGGCGAGGGAGAGGAACTGGATGAGGTGGGGCCGAAGTTCTTCCATGTCCCCCAAAGTTTTCTTCACTGATTCCATCACTGAACCTAAGAAATAGAAGAGAAAATAAACTCAGAAGGTGTGAGGGTGGCAGATTTAGACAGAGAAAATTCCAAGTTCGGAGATTTCTCTCGCAGAAGCCCCAACTTGCCCATGGGTCAGTCCCTGCTACCCCTCGAGTTCCTCAACCAGTTTCCGAGCGCCCAATTCACAGTCATGTTGCAAAACCTAGACGTGCAGGACCTGATGAAC…
MDP0000124535	1	486	MDP0000239551	426	911	486	TCCAAACAAATAGATTATCTTTAAATCTGAATTTATAAAATTATGTTCGAATTTATTTTACATCTGATTCAGTTGGATTTAGGGATTGTGTTTTAGTGTTCCTTGGATTGAGTTGTGTATAAAGAAAAAGGAGTGATTTTTTTTGTTTTTTATCCTGAAGAGTTCGTCATGATCATAGACATGAGTCTAATATTATCAAGTAAGATGCCGAGTTCTCTTACATTTGTGAAACAAACTGATTAGATTGCCGGCGTTGCAACAACCCTGAGTACCGAGCTAGAAGTGAAGTGAGAGAGAGAAATGGTGCAGGGGGTAATTTGGGCGACGGCGGAGGACTTGGCAAGAAACAGAGGACGCGTCCTCTCTCTGTATCGCCAGATACTCAGAAGCCTCAACTCG…
MDP0000914447	1	453	MDP0000728433	1	453	453	ATTAACTCCCAAACCCGAGTCATGGTCCTCACTGAGCTCTACTTTTCTGGTCCTTACCAACGCCAAAGCAAATGCCAACTGACATAACCAAAGCACCCAATCATTTTTGGACCTCCGCTTTCGTTTCCGATGGATCTGAAGATCTCCGTTCATCTCTTTGTACAACCCTCTGCAGACAGGCCATGGGTGAATCGAAGATTCCTGGGTTAGGGATTTTTAATCCAAGTTTGGGGGTTGTTGGGCAAAGCTTTCATTGCTTCATTTAAAGGAACCACTCAAATCTGATTTACTCAATGGAAAATGGGAGCGTTGATCTCGAGGTTGAAGGTTCCTCCAATGTTGGGGGAAGAGGATCCTGAAGCAGAGGTTGAAGGTTTCCTACAACATCGGCATGACCAT…
MDP0000285078	773	1368	MDP0000694615	1	596	596	CAGGAAATCCAAAGAAAACAGATGAAAGTATTGAACCCAAAAATTTGATAAGAGATTTGGGCAAAGAAATTGAAGTTTTGTGGCTTGGGCAGCTGGGAAAGTTGCGGCTTGGGATCCGAGTTCATGCCGATGATGATGACCAGAGGAATGAAGCCGTAGTGGGTGACGACCTTGGCCTTCTTCATGGTCCACGTGCTCCACTCCTTCACGGACTGAGCCACCGAGCGCTCATCCGAGCCTTTGGAGCCCTTCGCCGGAGTCTTACCCTTGGTTTTCAGAGATATCTTCGACGCCATTGAAATTTTCTTCTGGAGTTATTGCTGTTATTGTTACCATTGTCTTTATAGTTATGACTGTTAGGAACAATTGCTCTTAACAATAGCCTTCTGTGCACCTAAG…
MDP0000338394	515	709	MDP0000274626	1256	1450	195	CATCTAGTTCCTCCTTCAGAAGGTTCAGGCCTTCCGTCGATATACTCCTCTTGAATTTTAACTTTGGGATCTCAAGCAACGGGGGTGGATCTGGCGAGAAGCATACCACAACCACCGTCAGGTTATCGCACGTGTTGCGCTTGAGTGCCTCCCGAACCAGCTCTCTTGAGCATCTCTCGGGATCATTGTGAATCA
MDP0000564861	1	330	MDP0000201642	1	330	330	ACGAATCGTCACCGCCTTGGTATCCGCCATGGTTGTCTCTCTCTTCTCTCTCTCTGCGCCTCCGCTCTCTATTCGGTTGGGACTGTCTGTGCGAGAGGTTTGCGCGTTTGCGGAGGAGGAGGCGATGAGAGGTTTTTAGGGTTTCGGAATTGGACTATGCAACTTTTATATAGTGGTAGAGCCCATCTTCTGAAATGTTTGGGCCGGCGAATAATCACAAGTCGGGTTTTTTAGGCCCATAAACTTACCAAAAAAAGCCCAGCCCAAGATGTTTTTACTAATATTAGACTCAAGTGCCAGATGTWTCCAAAACGGAAATTTCATTACCGA
MDP0000272624	1990	2297	MDP0000637174	542	849	308	AATCTGGATCAGAACCAACCTTGTGGCCTCGAACGCCACGGCCAACAGCTGCAATGTGACTCCCCAAGAGTTGAATTTGGCCTCCCCGTACGCCGCGATGGCGACGCCGACGGAGATGGAGACCATGTTGAGCATGGTGTCGCTCTTGAAAGCGTCCTTCTTGAAGGCGACGCCGATGGAGTAGACGGCGACGGGCATGAGGGCCTTGAGCATCTGGATGAAGGAGACGGAGAGGAAGATGTAGGCRGAGTTGGAGAACCAGAGGGAGAGGGCGTAGAGGGCGCCGATGGGGACGACCGACTTGAGGT
MDP0000730308	1426	1802	MDP0000339832	393	769	377	TTGGCAAAGTACGGCTTTACTTTGTGCTGCTCATGTTTTGAATTGCAAGATGTGGAAGAGAGGAAGATGAACGCAGTCAGCAGCCCGGAAAGCCTTCTCAGACAGCTGCTCTCAGCTGCTAGGGTATGTGATATACCCTTGGAAGGTGAAACTTCTGCAGCCAGATTGGACAGCCAATCGCTTCAACAGGTGGTAAGGATGTCAAAGTATTACTCATCTGGTCTAGAAAAACCCTCTTTTTCGTTCAACTTTGTGAGGATGGACAAGAACATGTTCGAATTTCATAACTGGGTCCATTTTACTCGTTTTGTGAGGCAAATGTCTGATGCCAACGCCTTTCGAGCCAAGCTRGAAGTTGATGCAATGCCTGATACACG
MDP0000237320	1322	1558	MDP0000333906	59	295	237	CAAGGGAAACAGATCCACGTTCACATTCTCAAGTTTGGATTCATGTCCGATCCTTTTGTGGGGAACTCTCTTGTTAACATGTATGCAAAATGTGGAAGCATAGAAGATGAGGATCGTGCTTTCACTGAGGTACCTGAGAGAGGGATAGTTTCATGGTCTGCAATGATTGGAGGACTCKCTCAACACGGGCATGGAAGAGAGGCCCTCAACTTATTCACTCAGATGCTCGAGGATGGT
MDP0000237320	584	901	MDP0000359821	133	450	318	GTTCACGCGGTTGCGCTGTTTACRGGGTTTGAGTTTGATGAGTTTGTTGCAAATACTTTGGTTGTAATGTATGCGAAATGCAGGGAGTTTGGGGATTCTAGGAGGCTGTTTGATGCCATTCCAGAACGGAATGTTGTTTCGTGGAGTGCATTGTTTTCTTGTTATGTGCRGAGTGATTTTCATGGAGAATCAATGGATTTGTTTCAGGAAATGATTCTAAGTGGAGTAAGACCTAACGAGTACAGTCTATCTAGAAGAATAAACGCATGCACTGGGCTCGGGGATGGAAGTCACGGAAGGAAAATTCATGGGTATATG
MDP0000240073	567	828	MDP0000240072	2598	2859	262	GGGATATTTAGTCTTGCTGTGCAGATTTGTTAGTACTTAGAAAGACATCATGTGTAACTTAGGTTGTGCTTCTTCAGACATTAACAAGATCAAATGTTACATAAATTTCCACAATGTTATTGCCTTTGTGTTTAGTTACAGTGTATTCCAGCAAAATAAACACGATTTTCATTAACAAGGAAAGAGTATGGTATTTATCCTCTTTGCAGTTATTGTACAACAGGCAAACACAAATAAATTCAAACCCTTCGAGTAACTCGAT
MDP0000324789	317	452	MDP0000214735	1703	1838	136	ACCTCCCAGCTTCCATAATTAAACAAGCGGGAATCCCACATCCAATGATATCCTCGAGACCCAGAGTGGAAATAATGACTATCGGTTCCATCAAACATGTTCAACCCGTCCAACGTGTTATTCGATGCATGGCTGT
MDP0000308907	1603	1886	MDP0000216502	839	1122	284	CATATCCCGTGTTTTATTATTAGACTTATGTATTTTAAACGACGTTGCTCGTGATTTAATATTTCTAGTTGCTAGTCTGTAGAACGATCCTATTTCAACTCAATAAAGTTGTAGTGTGATGTCTTTGGACTTTAGCCGCTATGCAACGGAATTGGAGTTGTATTTCTTCAGTTGTTATGGTAAGAATCGTTGATAAGTTTTTCTCTATACATTATCTGTTGGCTACTTTCAAACTTGTACTTACATACATATGGAGAAAGAATTAGGAGACATCACTTGAAGTA
MDP0000369967	1	722	MDP0000843913	877	1598	722	GTGATCAGAAGCTCCCATTGATTCACATATTACCTAGCTAAGAATCTTTAGGCTATCAGACATCAGTTAATATGAATTTGTAACCAAACAAGGCAAATACCCGCATAGCTGGAAACATTGGACAACAACTCTGATAGAGAATCAAAGCTCTTACAGGAACATAAAGTATTCTACAGAAAGAAAAGAGAGCTAGAAACGCCGGCAGGCCAGTCACCATGCATGTATCCACTTCAATTGTCCTTGACGCGTAGGTGATCCAAGCAAGGCATCATGTAGGCAGCGGGGCTTGCCTGAAGTTCCATGAATTTCTCATATGTCATTCCAATGTACTTTGCTTTTTCGCCTTCCTTTTCTAGCAACTCCGGGATCGGTAGAGCAGGTGTGTCCAGTGCCGGTCCA…
MDP0000339212	1	60	MDP0000339213	874	933	60	GATGGATTCTATAAGCTCTTGCAGCGGAGCTAGCTCCTTCTTGTCAATTAGCACGAATTC
MDP0000360727	183	647	MDP0000122917	2158	2622	465	GTTCTTCATAAACCGAGATATTTCAAGACAACAAAACCTAAACGGTAATCGATAAGAGCATAAAAATAGCAAAAATTCCAGTTTTTGATCTTTCTAGTTCTGTCATTCTCCTGAGAAAATGATCCGATTACCGTACCGGCTCACAAAAGCTGCTGCTGTGAGCGGACATTGTTCGAACTTATTTAATAAAACAACAAACTGTAATCGACAAGCCTCTTTCCATGGTGTTCGGAAACCTAAGTCAAAATTTAGGAAATACTAGATGGGAGTTCTCTTCTTTGCGCTGCTGCTGCTGCCTTCCTAGTTATCAACAACTTCGATGAGGGATGGYTCGTAGTCGCTAGGAGCCTGGAACCCGTGCAGGTTCATCACGGTTGCAGCAACATTGGCCAGCCCACC…
MDP0000363101	1	305	MDP0000272510	2863	3167	305	CCAGTCAATGAAGTTTGGACAGAATTTTAAACACMAAACATTGTCAGCTAAACAAGACATGTTTTTTCTTATTCAAAAGAGTTCTAAATTTCTCTCAGGCTTATAGAAACTTCATACATTTAACTGAAACTCCATGTCTTTCGCTTGGTGCTCAAGTTCATCCTTGCAGACCGATAATACCTGYACAAAAGTAGACACACCGGAACATAAGTAGAAGCATGTTGACGGACACGAATGAATATAACTACGCAACACAGATATCTCCACAATAACAATATAAAAACTACGCAACCTAGGTAGATGTC
MDP0000245215	448	1156	MDP0000353795	27	735	709	GGGTTCTTCCTAGTCCTTGATTTCGTTCTACACCGAGTATGCGAGGATGTCAAAAAACTTCACAGACAAACGAAATTGATGGGGGAACTGCGYAACAGAYTTGAAGAAAACAATAATCGCTTGCTTGAGGAGAAAGAAAACCAACTGCAATCGTTGAGCGCAAAGCTCGACCTAGCTGAATCCGAGCTAGAGACCAAAAGAAGAGATGTTTCTGATCTAAGAAACGCATTTGGGGAATTGCTTGTTGAGCAAGGTGTGGTGGTTGCAGAAAACAAACGTCTACACGAGTGGTTGGAATCGGAAGATATGTTTGTMGAGTTTGATCRCTTGCTTGGGGAGAAAGAGGACCAATTGCGATCCTTGAGMACAASGATCAACAACGCAGAATTGGAGCGCGAC…
MDP0000333045	1	231	MDP0000653408	1	231	231	CCGTGAACGGACGCTTTGTCATTAGAGTGTTATAACCCGAGAAAGCTTTTATTTTTGTCGTAAAGGCAAACAAAAAAGGGATCCGCCTCGAATCAAAACGCCTTTGGCGCCTTTCCTACGATCTTTCTTCTCTTATGAAATTTCTAGTGTGATCGAGGGTTCTCCCCAATATGAGATAGGTTGCTGCTATAGTAAGAACTCCAGCTGGGCCGATTGCGTAATTATGACCTG
MDP0000177321	894	991	MDP0000647505	1090	1187	98	GGTCTCTGCAATAGTTTCAATCTTGCTGGGACCAGAACGGGCAGAAAAAATCAAGATATTCGCCGGAGAAGTGGTTCCTCGCAAGAAGCCTGATCCCG
MDP0000685087	170	548	MDP0000178456	1	379	379	CGTTTATTTTGTTGGCTTCCCCTGCAAGATCTTGACTTTTGTTATCATCCTTCGGCAACGCAAACGCAGCTGTAGCCATTTTTTCAGTCTGTGATCTGAACCACTGCTAAGCCATAACGGTGGATACCGCCATGACAGCCCACGAAGCCTCCTCTTCGTCCTCCTCCAAGTCCAAACTCTGGAAGTACGGCGTATTCTTGAGCTTCAGGGGTGAAGACACGCGCAATGGCTTCACGAGCCACCTCCACGTGGCATTAAAAGCCAGAGGGTACCAGGTCTTTATTGATGAGGACGATCTACCAAGAGGGGAAGAAATAAAAGAGAAACTGTTTCGTGCAATCGAAGAGTCGAGGATCTCTGTCATTATCTTCTCAAAGAT
MDP0000289575	1201	1575	MDP0000707508	793	1167	375	ATGYTTGGTGCAGAGTTTTGTGTTCTGGTTGCAGAGAAGGAGGCTGTACGCCGAAGCATGACTAAAAAGAAGTGACGATTTGTTGTCTAACGAATGTAATCTGTATCGTTTGAAATCTCAACGTGTGTATCACAATTTTCATCAGTCTTTCATCCCAATTMCTCGCAGTTTTGCAAATTGCGAAATTCCGCTTACAAAACATATACGTACATTGAAATCAAAACTCTGTTCTCAATGTCTTTTTCGAACGATAATGAGACTAGATGATTTACAACGGTTGTTCGCGAYGTTTCTAAGATATCATAGCTCATCCTTTGGTGGTGGTTCGACATCGAGGCATTCTTCATCCCAATAGTAGGGGTACCTTAACTTTGC
MDP0000815521	946	1341	MDP0000195458	604	999	396	GATGGTGTGATGACTGTGGAATGGTCTACTTCTAGCGAGTGGGTTTTGCTTATAGGTGGATGTGATGGTGCAATGAGGTCTCTGAACCAAAAATAAATTTGCTAAGTGATATTTAGTTTAATAACACATTAAAAAATTGTACATAATTACCAAATGTATCTATCAAATATTTCCCTCGATAATTTGTTCAGTTATCCTATATGGTTACACCCTAACAAAATCCTGGAATCAACCTAAAATTCTGTTCGTTGTACCACGCTGAGAAACTAGGTTCGTTGTTGTCCAACAGCATGCAGTCAACATCAATAAAAAACTTGTCACCGGAGGCAACGTTCCCCAATTCTTGGTCTGAACTCTGAAGCTCCATTCTCCGGTTGATTGTCTTCTGCCTGAGTT
MDP0000449712	582	858	MDP0000162375	2751	3027	277	CAATTTTATCCATGTATTAACATATAGTTAACGAAAAAATCACTTTTGGACTAAATTTGCTAACGGAGTACACCACACGGGTTTAAATCTGAGATTTTTTAGCACATGAACTATCTTTCGAATACTTTATAACCATAGGGATCATTTATTCAATTTGGCCTTACAATAATTTACAGTGCTGCCAGTTTATTTAAAAACACATAAAACATAAAATAGAAGTAAATTACAAAGGAAAAATAACATTAAGCACAATCACGATGCATACATTGCACCAACA
MDP0000260150	1	324	MDP0000260151	1	324	324	CCAAAACCTGCATCGAGTCTCCATTTTTTGCTCTGTTTTTTTCACTCTCCACTTCCACCCCAGAGAAAAAAGAAAAGTTTAAAACTGCTGCTTCTACGTACCTTTGTCGTATATAATCAACGACGCGACGTATTCTTATGTTAGTGCTGGGCCAAAGCCCATTTGCTAAAGCCCAGGGACAAAAACGTCCTCAAAACCATAATCCCCTCTCCCTTCTAAAAAGCGCGCATTTGGAGAGAGAGTTGAAAACCCTAGCCGAATCTCCCCCARTCTCTCTGTGTCTTCTGCGGAGAGCAAAGGATGCAGATCTTCGTGAAAACCCTG
MDP0000627609	873	1731	MDP0000337774	1	859	859	AAACAACAACACAAAGGATCATCACCAGCAGCAGCACCGGTCGCTCGGCCACTTCCGATCTCTGTCCTGGAGCGTCTCGCGGTCGTGGTCGGCCGCGAGGCAGCTGCAGGCAATCGGGAACAATCTATACGCCCCTAGGCCCAATGAAATTGTGGCCTCCAGCGGGCTCGCGCCGGCGGTTTTCACAATCAATTCGGTTTTGCTGTTCGTAATGTGGGCCCTGGTGGCGGCGATCCCCTGCCAGGACAGGGGACTGCAGGTGCATTTCAACGTGCCGAGAAGCTTCGTGTGGGCGGGGTCAATGCTGTCTCTGCACGATCGGATTATGGACGAGTCGAAGCGGCGGGACCGGAGAAATGCCTGCGCATTGTTGAAGGAGATTCATCAGATCGAAAGGTG…
MDP0000153068	1708	2025	MDP0000153069	982	1299	318	AAACAAGATATGATTCTACCGATKTTTCAAAAGCAACCAGCCATGCCTCGAAAGAGGGACGCTACACGRGGCTTTTCTAACCAGCTAGTGTCTTTCCTTCTATCTATTAGGCCGATAATCCACTAGGCAAGTGATACAAAACCAAGTCTCATCTAAAATCACAAATCAGTATAAATTCAACATCATCGGAACCACTCAAAGGGCACTCAGATCAGATCACGCACAAGTGCCTCGACCACCGCAGCAAGTACAAGGAGTCATTTCTCTAACATGTCTGCCAGCATAGCACATTATATTTCTTCATAAAATCTCAGAAAT
MDP0000278019	2393	3140	MDP0000368825	1	748	748	AATACGCTAATGTTGTAAGGCCTGATTGGAATGGATTCAATGTACTGCTTCTCAAAGCCGCCCAGGCTGCAGCACTTGACCTTGGACTTGTGCCAGAATCTGGAAACAGCATCGAGTCTGCAAAGTTTGTTTACCTGATGGGCGCTGATGATGTCAGCTTGGAGAAGGTTCCAAGTGATGCATTTGTGGTTTATCAAGGGCATCATGGGGACCGGGGTGTGTATCGTGCTAATGTCATCCTTCCTGCGGCAGCATTCAGTGAAAAGGAAGGGACATATGTAAACACTGAAGGGTGCTCTCAGCAAACAGTACCTGCAGTTCCGACTGTCGGTGATGCCAGGGATGACTGGAAGATTATTCGGGCTCTATCTGAGGTGGCAGGTGTACGGCTGCCATATG…
MDP0000282658	711	794	MDP0000640867	595	678	84	AGCGATGTCAGTGTCTGAAGAAKGAGCRATYTCTGTTTGGCTGTTGAAAACTGAGGAAAAGAAACTGCTCGCGGCGAGGCTGAG
MDP0000340571	103	805	MDP0000441764	1455	2157	703	GCGCTACCCGAAAATCATTAAACTACCCCCCTTCCTCCAATCCCTTTCTCTTACCGTGTTTCTTCCTTTATCGCAATACCCGAGCATTCAGTTTCCATACTCAACTACAAGAATGATATCACAAGCAAACAATAGCCAAAGCCGGAGGATGACACAGCACGTATTCCCTCAGTGAGCATGGACACCAATATGTAAAGGATGAATGTAGCTCTCGCAATTTCTCTTTCATCGCAATGTTCCCCCAGTAACTTTCAACACATTTTTCCTCGGAAGAAAATTTTACTTGCCTTGTTGCTGCATTCACTCATTTGTTCCGTCAAAGCTACCCATCGCATTTGCTCGCTTCTTTTCTCTCCAATTTTCGCCCCAAACCTTTGCCTCAGCAACTGCACGTTCTCT…
MDP0000085893	1438	1698	MDP0000161816	877	1137	261	CGATTACAATGCAATACATTTGCTAATGGCGGCTGGCGGCTGTAGGCGGCAAATGGAGAGCACGGGGCAGATGAAGCCGCTTCAACGGCAAAACTTTGCCGGAATTTACTACTGTTTTAGAGTTTTGTAGAACTAATCAAAATTAGTAGTGCATAATAAGCTGGAAGAATTGGATTAGTAGAACTAATATTATTGAAATTACATTTTACATATAAGTCTGATTACACGCAAATCCAACARATTTGAAAATTTGCAATCCAC
MDP0000334065	1	716	MDP0000155194	1365	2080	716	CATTCTTTTTTTTTTCTTTAAAAATAATGAACCAACTAGTGACTTTGTTACCATAGTTTACTTTTTCGAAAACCGAAAAGACTCTTCACGTAGATGAATAGGTTACATATTATGTAGTAATCACAGTGAAACTTTCAATTTTGACAACAAAATAGAAACACAGTGAAACTTTCAATTACACAAATGCAATTAAGATCTTATTAATTTTGTCCAATAAAACATCACATAATCAACGATCATCAGCAACACATCTCCTCCTCCTCACACTCACTGGCAGTCCACCTTTCATCCTGAGAGTCAATGACAACAGGTGCTCAGGACACGTGTCCCTATCCTGAACGTCGATCTCAAACCCCTCCATCACGGACGCAGCAATCGACTTCATCTGAATGTACGCCA…
MDP0000297582	822	1177	MDP0000297583	2978	3333	356	CACCGAAACTAGATCCCGAACATGAAGCACGTCTGAAAATGCTGAAGTTGTTGTAGAGAGAGRAATAAATTWCAGGATATGAAATCCGCAATGTGTATTTGCACTTGTAACTTCTTGAAGGACCCTGTGGCTGTRGAGGGAAAAGAAAATTCTCATTTTCCCCAGAATTCACCAAAATTGTAAACCCTAATCTTGGTTTGATGATCCAACAAATGTTGGGGGGATGACCACTTGTCTAGTACTTTTGTACTCTCATGACTCTTGTGATCTTTGCTTTGCTCCGCGATTGTACCAGTTGAGCTAGTCTTCGMCTTGTGTCCTTTGAGTGTTTATATATCTCCCGYGAAGCGGKCTTT
MDP0000180373	1088	1461	MDP0000728755	1220	1593	374	TCCACGACAGTGAGTTCCGCAGGGCGATTGTTGACGGACTTGACAGATTGCCATGGAAGGAGTCTCCATTGTRACATTGGCAACACAAGTGAAGAAGACCCTACACTTATTCTGATGTGGTAACCTTCGCCTCTAATTTACGCCAAACWTGTAAAAAACTGGATATAGTTGATATCTGAAACACCAGCATAAATAATGGGAAAACGAGTCATGAAATATTATTTCCTTATTTGTATGACCAAACACCCGTTTAAACAGCAACTATTCGAAAATTGCTGGCCAAATGTGCAGTTGTGGCCATTACTTGCAGCTTGGGAGTGGAGCACCGCACAAGCATCGGTTATGGAAATAAGAATACTCGTCGAAGCTCTGCA
MDP0000161853	1682	2199	MDP0000332588	201	718	518	TCCAGTTCATTCCATTTGGAGCTGGCAGGAGGATCTGCCCGGGAATTCAGTTTGCAATATCTATCGATGAGATTGTTCTGGCGAATATCGTGCACAAGTTCAACTGGGCATTGCCCGGTGGAGCAAGTGGCGAGGGTTTTGACATGACTGAATCAAATGGCACAACTGTAATCCTAAAGTATCCTCTCAAAGCTGTTGCTCTTCCATATTTAGGTTGAAAGATAGAGGCTACATTGTCTATGTACGCGTATAGGCCTTTGTATTTTATGTCTAACCTAAGGCTCTAAGCCTTCTACCGTCACCTATTATGTTCGCTTTGTCTGTCGCTATTGCCAAAATAACATAGCACATGCAGTGCCAAAGTAKTGTGTGTGCTTACACCCAAAAAAAATAAATAAA…
MDP0000684989	1	339	MDP0000163727	1	339	339	GAGGAGGATGAACCCTTGTGTATTAGAACTCAAAGCCATTGTTACACCTTCAGTAATGTTCTTATGAACGGTATATAAACTTGAATGTGTGGGAAGGTGATGAGAAACATGAGAGGGCTATGGGGTTTATATAGGAAATCAAAAGTGAAAGTGACTAGTACTGCTTCTTTCTCTTTGGTTGGCAATATTGTGAAGACTTTTGATACAATTATTTCAAAATTTTCACATTTCCAGATTCCGCAAGCTGAATTTGAAAAACCATTTGGAAAATTACAAAATTGCCAACTTTCAGATTCCATCATGGGTGGTGCTATCCACACACTTATTTTTACCTCCTAC
MDP0000159795	2274	2685	MDP0000906869	438	849	412	GTCTCAAGCCATTCAGATCCTCCCCTCTCCTTTCAAGAGAAACTTAGAAAGGAGGATGACAGAGGAAGGGACAAATTGCAGCGACGCATGGCTAAATCTCACTGAATCGTGACAGATAAACATCATCAGATGATGCACAAACAAAGAGAAGACAATCAAACCTCATTACTTAATATAAAAACTTGTACACAATGTAAGGATCATCGCCCCATTCGGCTTTTATCTATTTACATCTCATTTCCTCAACTGAAAAACTACATCAACATCAAAGATCATAATCAATATCATCAATGATGATGATCAGACGGTTGTGATCTCTTCTGGGTCTTCAAAGTTGGGATCTTTCGCATCGAAAACCTCCTTCTGCAACCCCATCTCGGCCGGAGAGTAGGCAACATC…
MDP0000103621	489	1077	MDP0000360438	13	601	589	CCAGTACGGCTACGTGAAGCACAGGATTGACTCRATTGACGAAGCAAGCTACTCATACTCCTACACTTTGATTGAAGGAGATGCTTTGACAGACACCATCGAGAAAATATCTTACGAGACCAAGTTGGTGGCATGTGGAAGTGGTTCCACCATCAAGAGCATCAGTCATTAYCACACCAAGGGAAACATTGAAATCAAGGAAGAGCACGTCAAGGCTGGAAAAGAGAAGGCCCATGGTTTGTTCAARCTTATTGAGAGCTACCTTAAGGACCACCCCGACGCATACAACTAAATTAATCATAAGTATCTATGGTGTTTTGGGTGTTACCGTTACTATATGGTCAGTCGAAGGTTGTGTGGCTTTTCTTTGTATGTTTTTTTCACGTCAGCCAAAAGTAA…
MDP0000197329	721	1021	MDP0000516794	1512	1812	301	ATAAAACCAAGATCCTTCGTGTCGAAGGTTGTTCAGTCCTCTTTTTCTATTGTGATAGCAATGAGTCACCCTTTGCTATATCTTGTGAACGTGACATTCTGAAGTTGAGAATTTACCAACTTAATAATATTACTTTGAAATTGTTTTCCATTCGTTTATACATGCTGCCTAATTACTCGCTCCTTGGAAACAAAACTCGAGTCTCACTTTGCCCCTGCAACTGAAAAATCAACACAGCCTCAACATCATTTTGTGTGGCAAAACTTCTTGTTCTAGGCTGCCTTGTAGTGCAATTTTAAAT
MDP0000275028	573	661	MDP0000353856	227	315	89	GATCACAGTACAGAAGCTCGAGGACAAACCTCACAAGTGTGATTATTTGAACAATCACATCCCCAGAGAGCTTCTTCGCTACGAAAAGG
MDP0000275028	315	400	MDP0000307056	2718	2803	86	GGTGAGAATACGCCTTGTAAAATACAGGAAATCCCGCTTTTTTGGACTTCATGCACTGCCAAAGCTCTTGATCGTCCTTCGGGCGT
MDP0000177022	1506	1861	MDP0000279208	1283	1638	356	TTACGTGCTTTTGGCAAGTACTTACGCAGAAACAAATAAATGGGATGATGCTGAGAGAGTGAGAACGATGATGAATCAAGGAGGAATGGTAAAATCTCCTGGATGTAGCTGGAGAGGTTCTACTATCTAACTGGGTTATACCCTATCGCTCTCATTACGTGAATAATAGACTATAAACTTTCTCATCGAAAAAATACTCTTCTCTTTCTACAAATGTGTTCATCCGATTTAGGTAGATAGGCTCGGAATCTATGCTCGGCACGCGAGCAAGATAAAGCCGAAGAGCGTTTTCGAAGTGTATTAAGCACCATCTCCAGAAACAGAGATCATGGTGTAGTAAGACCCAACAAGCATCT
MDP0000134397	24	876	MDP0000360720	1	853	853	AAATATTGTAAGAAATGAGAGAGCATGAGGCGAGCGAGGGTGGTAGGTGTGAGATTTGACCAAACCCGCCCTCCACCTCCTCTCAAGTTCTCAACSGACTCGTCCCCYYCTCTCTCTCTCTCCCTCTCCATGTATAAATACCCATCGCCACCCTCCTTTCGTCTCAGCTTGACGTTCCCAAAGAGAACACCAAGCCTTCAGTTTCCCCCAAAACAAAATTTAAAAATATATAATATCAATTTCCATTTTTCTAAATTCCATCCGAGTCCCCAACACAATGCAGTCTCTTCTTCCGCCCTCACCAAACAATCTCACAAGCCCCGCACTCCGCCTCGCCCGCCTCGCCCCCACCCGGCTCCCCGTCTTCAAATGCGCCTACCGCTCCGACTCCGTCCACTT…
MDP0000623632	225	648	MDP0000261184	585	1008	424	CTTTTTTTGCTCTGTTCTTGCTCTGTTCTGGCTGGATTTCGGCGACGAAAAGAGMGATTTCTTCAGAAATTGAGACATGGTTTTTTCGAAGAAGTCCCAGGTGGTGGACGGWGGCATGGAATCCGAAGGCAAGAAGTGGGTAATCGCCGGAATCTCGGTACGAACTTGCTTAAAGCCGGTAAACACAAAATCGGCGAGGGGGAAGGAGACAGACGACGTWGAAGAAGAGGAGGAGTATTCGACAACCCCAACAGCGAAAGAAACAAGAATACCGGAGATTTTGTCATGCCCGCCGGCGCCGAGAAAGAGYCGGCCGCCTTCCAGATGCAACTTCAGTGGCGTGAAGGAGTTCTTCACACCGCCGGATTTGGAAACGGTGTTCAAGCTCCATGTTGAGAA…
MDP0000253708	3349	3933	MDP0000369649	176	760	585	TATCGGTTTGCCTGGCTGGGATGCCTTTGCTTTAGCCTGTTGTGCTTTTGCGCCAAGAGATTCCATGTCTGGTTCACCAACCTTCACAACTCAATACGTGACGACCGGTATCTAGTTGGTCGTAGGCTTCATAACTTTGGAGAAGCAATCGAAGAGAAGCAAAACGAAGCAGGGACATCCTCGGAAGTGCAGGGCTCTAACTTCGARACCAACGGGCTAATCCGGTACGACCGAGAAGTTGATATAGGACTCCGGCTAAGGCACGTTAACCGAGTTGATGCCTGATTTCCTAGACAAATCAGTAGGTCTTGGTCTTGGTCTTAATCGATGCCGGTTTATGAAGCTTTAGATATATACGTCCCGATTTAGTATTGGTTTTGAACGTCACCTCCGTGGGAT…
MDP0000500322	492	846	MDP0000218900	2091	2445	355	CGAGGAGCGCGATGAGAACATTAGTGATGAGGAAAGCAAACTCAAGGGACAATGATATTGCTGGACATGCAGACCCATAGTGAATCACAGGTGCAGTAGCATCTTAATCCCTCATTACTCGCTTATGATTTGAATTATGTTTACTGATACTGTGATCAATACTGGCGTAAGTTTAAATTTATACTGAGATTAAAAGAAAAAAAAGCATTTGTAATAAATATTAAAAACAATTGTTCAAAAATTTAGTTATGTAAGGAAGAAATAAAAGAAACACCAAAAAAAAAAAAAAAAAATCCTTAATTAAGAGATGAAGAATTCGTCCTTCATCACGACGATCTCGTGCACACGGCTTGAA
MDP0000213610	341	523	MDP0000306747	294	476	183	CGGGTCCTCTGCTTCCTCTTCATCGGAAGCCGAAACCCACATTGAAATTCGCCGCCTTTCGATGCTCTGCGGCAGAACCCAGCAACCAAATAACCTTCAGGACCTGCAAGAATTGCAAAACCCAGTTCGACCCCTCCCTCAATAACCCCCGGGCTTGCCGCTTTCACACCGCTCATTTCGGAG
MDP0000276544	1157	1497	MDP0000258253	1108	1448	341	ACAGAGATGTGTACGAATTGGAATATCCACCTCCAAAATAAATACMGAGTTTRAATGTAAAAAGATGATATATTATTCAGTTTCTTTTGCTCTATCAACCTTTTATATACCGAATGTTGGTAGTATTTACGTTCCAACTTACATATGATTTGTCAGCCTTGGTTGCTTGACTAGTATTTTCTCAGTATAATTTCTGTTTATATACAGTAGTATTGATTTGTCAGCCTTGCAGGCGGATTTCGATCCGTTCTYTTTCCGCCTTGATTGATGCCTCCTGTGAAACTTCCTTTCTCCTTATGGTTACGAAGYCAATACCAGATTCTTACTTTCGAATTTATCAC
MDP0000657945	1	211	MDP0000657944	1	211	211	CGATGGGACGAGTTTGGAAGTCGACTCAGTGGAGGAGGCGTGGACAGCTCCCAGTCACAAACTCGGAACTCGGAAGCTACGAACTCGGTAGTTGGTAGTTGGTAGTTGGTTTGCCATGTCATCCAATGAAAAGCAGACACGTTGCTGCATTTACACAAACAAATAAGGGTTCGGATCCGGACACGGGTTCGGGTCGGACCCAACTTCTAGG
MDP0000223038	479	714	MDP0000313820	1981	2216	236	GGTGCTTCCGTCTCCTCTTTCTTTTGGCCCGAATTGTGCGGCGGAATGTCCCGAGAGAAGGTTTGGCGGATAGATTGGACGCATGGCTCGAGGAATTTGAGGCGAAGCTCGACAATGKAAAKGATAGCAGCAACCCAACTACTGAGACTGTAGCAGCATCGCAATCCAAGTCGAATGAGTCCATCTCCGGACACGAGCATTCCACTTGAATMTTCAATATCGTATCTCAATTTTTC
MDP0000310799	664	906	MDP0000310800	3592	3834	243	GATGACAAGTAATCGAGCAGGGCTCCTATATACACTCTGTGTGACAAAAGAAATGTTCTCCTGAAAAAATTAGCCAATGGGCAGTGTGTTGTCAGTTCCTGAYGGCACTCGCGATGATTTCATCAAATTTTCGTRCATTTTCTTCTAATGTTCCACAATGAAAATATATGGAGCATTGGAGCGCGCAAACTAAATCTTCGTCAATAAAAACTTACTCCGAGGAAAATTCTGAATGCATTTACA
MDP0000698017	1	341	MDP0000698018	1	341	341	CTGGTTCTTTGATGATATGATTGTTGCCTTCTTTTTTTCATTTCTGAAAATTTTGAAGTTGAAAGTTTTGAAATTTTAATGGCTGAGAAAAATTTGGGGAAGAATCAGACAATTATTTCAATTTAATTTCGCGATTGATAATATGAATTAACATCTGTTTTAGCGAAATGGGCTATTTCGATTTTATTGAAAAATTTGGGATTCATCTTAAATTTTGCACCTTTATTTTGTTAGGAGTTAAATTTTAATTTTATTTACATAAATTAATTATTCGTTTATGATTAGGCTGATTTGAGCTAAATGGATAGTGATTCTCAAAAGGAATCATTAGAAAAAAGCGA
MDP0000315745	2513	2913	MDP0000542944	782	1182	401	TTGAGAGAGTAGCACCAACGGCTGCCATTTGGGACAGAAACTATGAATTTGAATCATGCTGTTATTTGTTCTTAGTTTCAATGTTTGTTGTAGTCGTTTAGTTTCAATGAAATGACAATAATTTTCCGGAATTAACGGCYCGTTTAGTATYTTTCTTGGATTCAATTTCTTCGTTTTTAAAAACTAATGAGTMCTAGTTACATTCATTGTTTTAAAAACTAGAGATAATTTTCAAATCGAATACCAAACAACTCCTAAGCTTCTTTCCAATTACACTGGAGATACTTTTACAAGACCTAATCAAACAAGAGTCCCTCCCTTCACATACTCAGTGAAGGCCAAAGCAACCAAACCTAACATGGCCAACCTTCCGTTCCAGAGCTCGGCATCTGACGTCAT…
MDP0000709955	317	423	MDP0000290173	2041	2147	107	CATGGGAGGAAACGCATCATGACGTCACCATCTCCGGTTGCACCACAAGCACCAACTTCATCATCAGCATATGCAGAAGATCCAGCAATTGGCCCATCACCCACCCT
MDP0000440005	423	533	MDP0000345347	1	111	111	GAAGGAATATTTTGAGATTCCATGGACAAGCTTAAGGACCATGGTTGAGCCAACATTTGGAGAGAGATCGATAATCAACCATAGAGATTATCTCACCAATGGCCAACTTAT
MDP0000284506	3677	4011	MDP0000284507	932	1266	335	ATATTTTTGTTGTTAATTTTACTYGTGACAKGTGAAGWAAKWWACAAAAAAAAAAAAAWAATGGTACAACTCTACAGACTTCCCAACCTAAGTACTTCAATCCTGCCAATGTAAGTTATCCTATTACATTCCTTGCTTCATTTTCTTAACACAACTACCAACCTACACATATATTATTAGATACAATTGTTTAATACTTACATTTGCAGTTTCATCCACCTCAAAATTTTGTTCAACCAACCATCACTAGAGGCCCTAGAGGGGGCACTTTGACTACACCAAATGTGTCAAGGACACCAATTACATGTCAAATATGGACAAGACCAATTGGAACC
MDP0000885047	745	996	MDP0000885048	1370	1621	252	AAGAGCTTATATGTTTGAACTTCAAAAGTCATCCCTCCTTATGAATAACCATAGCGACTATTAGGCGTGGTTACGATTATTATCCCATAACGGTTATGTTTTCAGGTGAATTTTATGCATCTCTGCACACAATCAACCTGTCTGTACTGTAGTTTCGATATGAAATAAGAAATTTCTTTTCTTAATCAGCTGACCTGATGACATTGTGTTTAATTCGATACATGAAAGAGTGAAAAATACATGATAGAAGTG
MDP0000120072	2620	3009	MDP0000236148	669	1058	390	CTGAGAGCTAGGAATAGCCAGCAAACACTCACTATCATCTCAAACCGTAGACTATGTAAGAAAACATGTCTAAGGATTGTAAGTAATTAATCACAACAAAAAAATTGTAATAGTTTTGTAGATAAATTGACGGGTCGATGAAACTCAGCATGTATGTGACAGTTTGGTTTTTGGTATTCTAGAGTAGTCAATTACTTATGATCAACTATCAATTTCTTATATTCTCTTTGTCGATAATTGATACGAGTATGAAGATTGAAACAAGATCCATAAAGACTACATATCAACACTAGGATGAAGTTACCGGACGTTTAAGCGAGTCCAATCAAAATCGTAGTCGAACTGAAAACCTTCACGAACAAAAAGGTCACGAAGGAGTCTCTTCAGAGA
MDP0000241561	641	1128	MDP0000368771	183	670	488	GGAAAAAGCTGCAACTTGGATGCATCAAGGCAGCAAAAGCAAGAGTCATGACTAGGTCGGTAAGTGACGTGGCCGAGTTGAGACCTCGGTTCAGGTCCGTGTCGGCTCAGCTTCAGGACTCGGAGCGCTCTCAGGTGAACAAGAGGATAATCATCAACCAGCTCAGCTCCATCCCATCACAACTATGAAGAAACCCACTTTTCTGAGAAAGCAAAAGTAGAAAGCCAATGAGTTGGAAATGCAAGTGTGGGAGATCATTGCAAGCATCCAATGCAATCTCCTCAGATTCCATGGGCATCAACCACCAGTAAAGCAAAAGTAGAAAGCAAAAGTAGAAAGCAAAAGTAGAAAAAAAGAGATCAGGAAAAAATAAGAAAGCCGAGATATGCTTTTCAAACA…
MDP0000141581	141	443	MDP0000305489	111	413	303	CCTTCAACGGATCCCAAGAACACGCTAGAATTTGTATTCTCCATAAGCAACCTCAGCTCCGTCCCACTGAGTATTCTTGGATCTGCATTAACATCAGAGAATGCAGCTTCCATGGCTGTCTTTGCAACTCTACCAATAACCGAGTTAAAAGTAAAAGCAGCTAGTGAGGAAAACCCATATCAGAAATTGCAGTGGCAAAACTACAGCACCCCTGATTTCCCACTGCAGCAATTCCTCATAGTAAAGCCTCGAACTTTTCTAAAACCCATGTTTCAAAAGCTTCATATAATCAGTAAATATGGT
MDP0000249447	1468	1532	MDP0000137477	90	154	65	CAGCAGTTCCGTGGACGCTGCATCCTTCGAAGTAGATTCAGGGGACATGAAAGTTATGAGAAAGT
MDP0000893933	165	665	MDP0000116296	457	957	501	GATGATACATAAATGTGATATAAATATATGGTCTCGCAAGCATAACTTTTTTCAAATACTTAGATGCTTATATTTACGTAAACATATTACCTTGGCTAATAACAAAAATAGTTACTATATTATATGATAATATAACATGGTAATGAAACAAACCTTGGGGAAAGGATGTGAGGAAGCCACGAAACGAGGCCGGAGAGATCTCGGCGGTGTAGACAGGAGCTATCATGAGAGCATAGCCAACTCCAACTCCGGCAATGAATCTACCGAACATGAGGRAGGCGTAGTTCGGGGCAAAACCATGAGGAGAGCTCCAATAAAGAAGATTGTTCCGGCAAGTACTATGGTGTACCGGCGTCCAATCCAGTCAGAGGTTTTATCGGCTAAGGCGGAGCCAATGAG…
MDP0000832347	837	1104	MDP0000269218	2634	2901	268	AAAGGTTAATCCGGCGGGTCTATTATCCCACAATACTGCCTCCTGATGAATTGCCGCCTGATGAGATCTGAGCTCTGTAGTCTAGTCTCTCGAACAAGAAATTGGTTATGTACTCGTATATTAGCTCTTGTGTTTATATGGTTCTGAGACTTCTAGTTAATTAATATTAATTTTTGGTTCCAATTGAAAAGCGATTAAATGATTATTTATCTTATAGTTGTTTGAGATAAAGATTCAAGTCTTTGTTATCCAAATGAACCTGATCATG
MDP0000170069	1079	1796	MDP0000342175	1	718	718	TTGTGGGGCTTACCCTACTAGTTATTGGTGGTATGGGTATTAAGGAAGCTTCAGAAATCCCTACTCCTTGTGTTGCCTTAGAGAATGGCGAGTGTGATGTTAGTGTATATGAGTCTCTAGATAACCCTACAGTCGGAAAGAAGAAGATTGGTTTTGCTACTTTTGCCACTGGAATTGTCCACGGGCTGCAGCCAGATGCATTGATGATGGTCTTGCCAGCCCTCGCTTTGCCATCTCGAGTAGCTGGCGCTGCATTCCTGGTTATGTTTTTAGTTGGGACCGTAGTTGCAATGGGAAGCTATACTGTCTTTCTAGGTTCATGTAGTCGGGCATTAAAGGATCGAGTTCCCAGAATTACAGAGAAACTGACATGGGCTTCTTCCCTGGTTGCAATTGCTC…
MDP0000320775	1015	1165	MDP0000723531	457	607	151	GAAATTGTTGTGTCTGGAGGCATGTCAATGCCCCAGATCCTGTCAACGCTYGATCCACGGATCATGCCAGTGGAAGCTGAGGGAAGGCGTTAGATGTAGCTAAGTTGCTCYTTAATWTGATTACCTTATTTGGTTCTGCAATGTCATCAGA
MDP0000788170	947	1317	MDP0000336980	558	928	371	AGGGTGCAAGCGTTGGCAGTTCGAGTAAAGAGGCAGCCTTAGGTTGCCCATTCTTGAAGAACACAGGGTAGCTTCACAAGCCAGGGTGTCACAATCTAATAGTAGTTGCTATAAGCGAAGGACTAAGGAATAATCCATGCCCACATTGGCATACAAAGTGTACTTATTTCTCAAGTATTTTCTGTTCTATGGCAGTAATTTATGCATCTCTTTCTTCTGTTTTTAATTTAAAGAATTTGCCTACAAACAGGACGCCGCTCATGCAAACATAACATGAAAAGGGTTCTCGCTGCAGCATTTACAATAAATGGTACCGAAAACAGCAATTACTCACCTGTAAATCGTACCGCATACAAACATTTAAGAGTCCC
MDP0000532838	1	373	MDP0000336545	1	373	373	GTCGGATGGGAAAGGCTGCTRCTGCGTTACCAGAACGATGGCCGCGACGTCTCCAGAAGAATACCGCAGGGTTTTTGACGACTCTGAACCCTAATATCTCTGCTGCTTCTTCTATATATGCACATGGGCCTGCCAGAAAATGCTTGAAGTAGTGTTTAATCTTAGGCCCAAAATGGAAAAAGCCCGGTAACCAAATAACCCCAATTTTTTTATTTAATTTTTTGTTTGGTTGCCGAGAAAACTAATAGGAAAGTGAGCGAGAAAACCAATCAGTCAATTTTCAGTGGTGAGTCTGAGAAAATGGAAAGCCAGAAAACCGAGCTGGAGTCATCAGAGGAGAAGAGTGTCACTGTCGACCAGAACGAGAACGCGA
MDP0000532838	706	762	MDP0000351393	1	57	57	GTGTGCATCAATGCCAATGCCGGCACTCGCATCCGTCAATATGACCATGTTTTTAAT
MDP0000575906	486	683	MDP0000165833	1749	1946	198	TGAGAACCATGCTTGYGGTGCGTCGCTTCATGCCCATGATGYTTAAGAGCATGAGTGCGTGGGCGGTCTACATCAACTCTGTGCTTTCGATAATCCTTGCTGTGCTGAGTACCATCCCAAAAATGATCTTCCCACCAATCGTATATAGGATCAAAAAGTCCCTTTTGGTGTAGAAGCCACAGAAGCACAAGCACTGCA
MDP0000251947	859	1218	MDP0000929403	2479	2838	360	CGCCAACATGTCACCATAGAACCAAAAGGAAGTCGAAACGCCAAGCATGTCGCAAGGTAGTACCCTGAGTCCATACAGAAACTTACAAGAACATAATGTTGGGGGAGTATCGTGAAAGATAATAGTGCATTCAATGTGAGAACCTTCATAGATAAAAGCAATTTTAACACCTTGTTGAATTCGGTTAGTCATCGAATAACAGAACCACGTAGCTGTTCCGTACAAATGCTTTTGTTTTATATACAAGAATGACTTTAGTGTCACTGGATACAACTATAAACGGGACAATCTGCATTCCGGTCAACTTCTCCAACCCGCCATACGGTTAGCAGGAGGCCCTGCACTCGATACACTTGTGCC
MDP0000204889	1606	2117	MDP0000338487	1	512	512	CAGGTTGCCAACTGGTTTATCAATGCAAGGGTACGGCTTTGGAAGCCCATGATTGAGGAAATGTACAAAGAAGAATTCGGTGATTTGGACACGGATGCGAAATCTTCACCAGAAAATGCACTCAAAGAAGAAGCAAGAGTCGATTTCTCAGCATCGGAGGACAGGAAAGTGGAGTTGCACGAAAGCCTGATATCCGCAACTGCTGACAGCATTGAACCAGGGCAAATGCATGACTCGAAGTCGGGTCACAGTTCCACATATGACATGCCAGGGTTGGATCATTTCACGGTTGGCAACGACGTGTCACTTGCATTGGAGTTGCGGCATTGCGAAGAGCACGATGGATTTCCTCCATCAACCGGATCCCATGTAACAGGTAGCGATGCGGCAGCTTCTTTG…
MDP0000141898	1205	1539	MDP0000384250	1071	1405	335	AGGTTCGGGAAAGGCTATTTCTCCTCCCTTCCTAAACCAGCCGCGTCGAGCAATTAGTTTTGTAGTTCTGGGATTGTGATTAACAACCATTTTCTGTGTTTGCTTCTTGCTGTTGGAAGGAATACAGTTTTGTAGAAGATTTATAGAGTTAATTTGTTCCAGTAACTTTTTAATTAGAATTTGACTTRTAATCTTGTCATCCGTCGTTGAACTTCATGAGAGCAACGAATTACACTGTATCCTTGTTACTGTTCTGGTAGATGAAGCTCATGGTACTGCAAGCAGAAGTATAACCCCCATCAAGAACAAGATTATGTCCCGTTATAAACCCGGCG
MDP0000308206	387	1148	MDP0000215578	1	762	762	CCCAGTAGCAACTGCATCATCGGCCAAAACCACGCCCGTTGCCATGCCAACTTTGCCGCTCATGCCAATTATTTCGACGCCCCCCATCAGTGGTACACAAATAATACCCGCCACGCGCTCCATTGCTACGACACCCCCGGCCGTCACGATTACACCAGTGACGCCAGCCACACCCTCCATCGTAACGCCACCCGCGCCCGCCGCAGATACACCAGTGACGCCCGCTGATCCTTTGATTTCTAGCCCACCGCAGCCGGCCGCCGAGACACCCGATGCACCCTCCATGGTTACGCCATCTACTCCGGCCACGGATACACCAGTGACGCCCGCTGATCGTCCGATTGCTAGCTCACTGCAGCCGGCTGCAGATAGCCCTGAGACGCCCGATGCTCCCTCTAT…
MDP0000311420	1	266	MDP0000613536	1	266	266	TTAGGTGTTATTATTTTGCCGGTGCAAATTTGTCAATCAAGGAAAGGCGGAAATTTGCAACCACAAATTGGTGTTTTCATTAAAAGCTCTTATTCGAAGACTCGAAGAAGACTCTCGCTTTCAACTTCCTTCGTTTGTAAATCCACGACTACGATGGCAGGAAATTCATAAACTACAACCAATGGGACCCCCTATGTTGAAAGACATGGACTAACCGATGAAGATCGCGACGTGGTTTCACGTCGTTGCTCCTCGAGGCTTACCAC
MDP0000151976	931	1257	MDP0000332506	1328	1654	327	TCGACACAGCATGTTGATTGGTTTTGATTTGTGGAATCAATGCCACTGTATAGGAGGAAGAAACTGAGAGCAGAAATGTCGATTAGGGTTGCCTGTAAATTACATCGTTAAAGCTACTGTACTCGAGAATATCTATGCCAGAACTCGGTTTCAGTAATACGAAAATGTGAAGTTTTCTGTCTTTCATTTGTTTCGACGGAAAATATCAGATGTAAAGCAAACACTACTTCAGTTTGTGCAGCGAAATATAATACAATCGCGTTACAGTGAAGGAGATAGATCGTTGCAGACTATAATTCTATCTTGAAATGACCCTCATAAATCGAT
MDP0000333403	92	388	MDP0000267674	1447	1743	297	CTTTGTTCCCTTCCAAACTTGTCTCAAGCAGCTATGATGCATTTCAAGAACAACCAGATTCTCCAACGGAAAATTGATGGGTATGGAATTCAAAGAAAATTCATGCCAACACAACCATCTCAATTCTGTCGGAAATTCTGCATACGATCCATTCAATTGTACATGACTGAGATGGAGTAATTTGAGTTTGTGCATCCTTGTAAATGCCTCGGTTTCGAAGACCATCTCATCCGAATTCATTGAAGTGGTGTCTGCAGGAAACATATTCAGGACAAGACCGCAAATTGTTTGGGTACC
MDP0000331828	1	859	MDP0000208816	281	1139	859	ACACAAAGCTCCCCGCAACACTCGACTAAATTCTTCCGGTGACCAAGCCCGATCGGAGGTGAAAACGGCACCAATTCCAACGACGAYGAATCGATGCAAAAAATTTGACCCCATYTGTCCACAACATAAGGGCGACCCTTGTACACAATCATGTCATCGTAGTCAGAAACTTGATCGTTGATGAGTGTGAGCTTTTGATCACCAATTTTTGCAAAACCCAATTTTCCTTTGTTGTAAATCATGAAAATTGAGCAATAATCTTTGAAATTGGGGGATATAATCACCTTGTTTATACCAAAAATGGATCCGGATCCATTTGTGTCTCTGAGCACACATGATCTGGTCAACGCCACCATGTTTAAGTCCAGCAAATTCAAATCCATGGGGTTTACCACAACA…
MDP0000342671	1	1000	MDP0000137556	14	1013	1000	AAAAATAAAAGGCTAGTTAAATTAAGAAAAATTAAAAAAGTGGGTTTGCTAGTTAGCAAACTTTAAGGCAGAAAATTGGTAGTTGTAGCCGTATTAGAAGAACTGATACTAATGGCAGTACTGGGTGCAGCTGCAGCCGCCGCTGCCGGAGGAGGAGCTGAATGGTTGGTGTGGTCCTGGTGAGCCTTGAGCTCCGCCTCTGATATTGGAGCCGGAAACCCACCGCACTTGTGACACCGAGCCACCACCAAGATCTGCCGGCACGACGGGCACGAGGAGTGGGATCCAAGCCACGTGTCAATGCACCCGACATGGAACACGTGCCCGCACTGCGGCAGAACCCTGATCTCGTGCCCCTCCGCGAACTCCCCTAAGCAGATGGCGCACTCCGAACCCAGC…
MDP0000245846	1448	1806	MDP0000459919	671	1029	359	CAAGAATCCATGGACTAAATTTCATGCATCAACCATCCAAGGACCAGTCAAAAACTTGACGCAAATACATATGCTATTTGATGATCTATGTAACGCGTTGCCTACAACCTCTCATCTTAAAAAATAACTTATTAGACCCATCATCTTCTTCCCCAGTCCATAAAGCACTTTCATTAATGCCACAACGTAAAGAAAATACGATGTCCGTTAGCCGGGTTACAYATTTCAAAGGTTCAATGCAACTCCAACCAATTTCAAATTACAAGATATTMCCCGAAATGAAWWACATGTCTGCAGGGCTTAGTAGCGATACTTGGTGGAGTAGTCCTTGGGAGCAATGACCAGACCGCGTCCCTTCC
MDP0000366527	67	201	MDP0000240125	1126	1260	135	CTGGAAGGATATCAGTTGTATTACACGTAAAAGAAGCCAGGGCTTCTTAAACCAGAAGAGCTCATCTCTTAGTTTAAACTGATGATTTTCCATATACGGACTTTCTTCCATGATTTCGACAGCCAGCTTTACCAC
MDP0000620797	1194	1872	MDP0000352234	47	725	679	ATCGGGTACGGTGGCGAGCAGGGGAGTATCGGTGGACTCGCCGAGAATGAACTCGTCGGGGAAAATAGTCTTCCAGAGCTTGGAGCGTAGCTCGAGCAGTCCAAGTAGCTTCAACGGTGGGCCCAGGTTGAAGCACAGAGGAATCGAGCGGTCCTACTCGGCCAACGTCAGAGTGACTCCGGTTCTCAACGTTCCGGTTTGCTCCCTCCGCGGTTCGTCCAAGTCCGGGTCGGTTTTCGGGTTCGGACAGCTATTTTCGGGTCCGGCCCCGCAGAAGAAAGAAGGAAACGGCAGCGTTTCCGGCCACAACCGCGGCCAGCACATCCATTATAGTCATCATCATAGTCAAAGTAAGAACCGGACAGACCGAACCGCCTGAATCCGGAATTCGGGGAACCC…
MDP0000934720	1	621	MDP0000336915	164	784	621	GCTRGTGTAATTTCCTTCACTSGTTTTTCTGACCAACATGKTATAATTATTGAGTATTTACTTTCAACTCCTATAAAAGGCCTCCTTCATCTTCATTCCCTTCATCCCAAAATCCCACTGCCCTCACTCAAACACTACTAGAAAACCCTAATCAACAATCTGCAACAAAACCCCATTTCTCTGCATTTCTTTCCAGAAGCACTCAAGTAAAAAGCCACTTCTGTAACTTTCAGCTTGGAATTAAGCAGCTGATCAGAGAGCAGGAAGTTAAGAAACCTTTTTGTTTGATCACTAACTGCAATGGCAGAGCAGATGCAGATAAGATTGTTGTGTTCTTGGATGGAGGTTGCACCTGCAATTTTGATATCCCACAACAAGCCTTCAACTTGTCCTCAATTG…
MDP0000889163	893	1566	MDP0000353455	1	674	674	AGGTGATTGAAGACTTGAGCTATGTAGTTCTGCTAAGAAAGAAGTTCAGCTACATCGAAAGCATCCCCGGAGTGCTTCTCCCACACCCATCATCTCCATCCTTCCCCTTCAAGCCTGATCGTCATCATGGCTATGCATACGGTCCCACCCCAGATTATCATCATCATCCTCAACATGCATGGCATTTCCAAGGTGGCACAAACCCTCTTGCACCACCTCCAACTCATGACTTCATGTATGATCATCCCCAATATCTCAACCCTAATCAAGTAGTTCCACTGAAAAACATAACCCCCTCCATGAGCAGCCTTGAAGCCCTCCTCTCTAAGCTTCCCTCCGTCGTGCCGACGAATGACGATCATCATCATCATCATCCACAGCCGCACGATCAATCCCAGT…
MDP0000361478	459	778	MDP0000260620	202	521	320	ACAGTGCCCTTGCCGCCGCTGACGGAACCATTCTTGTCCTCAACCTTCTTCAGGATTGGATCAACCTCMAGCAGCTGGTCCTCCTTTGCTAGCCCTCCGAGAATCCAATCAAACGGACCCTTCTCTTGTTTGCTTCCTCCCTTGGCCTCCGTTGCAGCGTACACTTGGCCGGTTGCTCTGCCAGTCACCACCGGAGGAAAGACCATTGTCAAGGAAGCCATGTTAAGCTTGTTTGAGTCTCTAGAGGAAAATGGTATGAAAGTTTGGAATAGTTGGGAGTGAATAAGAGGAGGGAAGCAAAGTGAGTAGGATAATGTATC
MDP0000275608	1095	1180	MDP0000386840	687	772	86	AGGCTTGGATGTGCCAGTCATGATTCTTGATGCTGTGCAGAGAGAGCGTGTCGGTGATCTCTGCTGGGGTCATTGCATCCTTGAGG
MDP0000145009	865	929	MDP0000334765	11	75	65	GAGCAAAGTCGGCGGGATGATTTGGAGTCTCTTGGATATGTTCTTCTGTATTTTCTCAGAGGAAG
MDP0000257965	842	970	MDP0000434028	731	859	129	CTTCTGATTCGATCTCCGTAAGGTGTKKATTTGTGGRTGTTTCGTTGATCCAAGGGCCGTCGAGGCTTGATCTTKGATGAACWGTTGGAAGTTTCTTCAARGGGCCGTGGGCTTGATCTTTGAAGGTGG
MDP0000736490	812	1251	MDP0000736489	929	1368	440	TAAAGCTGTTTGACACGAAGGAGTTGCCATTTCTTCATGAATGGGCACAGAGATTCACTGAAATTCCAATAATCAAAGGGAGTATKCCGACKGCAGAAGATCTAATCAATTACAACCGGGATCGCCAGAAAGCCGAATGATGCCAAAGAAGAAACACCTAAAATAAAATGGTCCCAGATTCGGCTTAAAATAATGTAAACGAAGCATCACATAGCCTTGATATTTCCYGATATAKGTATGTGTATGTATAATAYGATCCGTAAAACTGAATCCAACATCTGTATTTGACTGAAATAGAAATTAAGTTATAACACGGCGACAACGGCACCAGAAAGCAGTCCCCCCACTTTTGCCTCGGCCAACTGCTAGTTCCTCATCAATGTAAAACCATATAAAGAA…
MDP0000141888	2027	2442	MDP0000141887	1019	1434	416	ATAAGTTGGATCATGACATGAGAGCCATCGGATATGTTCCCAGGAATGAATTTCTGTTGCACAATTCGGAAGACGAACATTCCTTCCAGCAAAGAAAATTTATCAAAGTGCTCTAACAGATTCAAATTTCCGTGTGCATATCTATTAATCGAAAGGCATCGTGAACTAAATCTGGGAGTGTACGTTCTAATTTCACGAGAATTACAAAATTTTCAACAACTTTCCGGCAGGGGATCAGACAAGAACATCACAAGTAAGCAAAATACGTCTCAAAGCTCAAACTGCGGCGGTGTTTCAAAATTACCTGCTCCTATAACCTAGAGACTGAGTCTGAAGATTTTGGTTGTCTTCTAACAAGCGGTCATATTCGAGAAGTAGATCTGCAGCCTGTTTTTGGAG…
MDP0000505812	76	719	MDP0000273221	1907	2550	644	ACGCATCTCTTGCCCTTCCAGTCTCACCTTCCCCAAAAGCACAAAATATCAGGCCACCACAACAGTCTCACGCCAAGAATTACAGAGACCTACCTCTCTCTCTCTCTCTCTCTCTCYCTCTCTCTCTCTCTCWYCTGTTCTGATCACCATTTTCTCTCTCCTAGGGTTTAAATTCAGCTCTGCTTCCATCTTGAACCTCTGTAAACCTCTATTCGTCCAGCTCCAATGTCTTTAGATTCGCCACCCCGCTAMGGCACACTCSSATCCGCCTCCTTCACCACCGCTACGCCCGAACCATACTCACGCGCCAGGGCCACGACCCAGTCCTTCTTCGCCACGCGCCGCCCATGGCTCGAGCTCGTTCAGCCCTTCTCTAGCTTCACGCGCCCCTACACCTTC…
MDP0000283384	720	1056	MDP0000838507	1206	1542	337	TATGGAGTCCTTCAGAGTGAACACGATTGCTGTTTAGGTACCGTAAGATTGTACAAAATTTTGCATCCAAGGTTCTTATTCCTTTGCTTCAAATGCCAATTGSAGTCTAGTTCTGTAAAACACYSTAATTTTCATTTCTTCAGTAACAGAAAAACCGTTACAAATTCATTTCAGCTAAATCGAAGGCACTCTCAAGACCGAGATGCTATGTTACAAAAACAAATTTACAAATTACAAACTGCAGCACACGATTAATCGCATTCGGAGCAATTTTCACAAATAGGGATTCATATCGGTGCATTATGACCTGACTTCAAATTCCCCTGCTCGAGTGAGA
MDP0000174449	80	432	MDP0000759336	55	407	353	CCTGCGCCACCGAGGAACAAAGTGTTGGAGGATCCCGGAGGTTTGACGGACGGTGGAAACGCAGTGGCTCCGACCTGGAGTCCAGCGAGCGATGGTGGTGGAGCCATTTGACAATTTATATATTGTTTGACAATTTATATGTTGTGCTGAGAGAGAGATGGGGTTAGTTGTCGGGAACGGTGGGTTTAAATAGAGGTGGTCATTGGTCGGGAAACTGAGTAATGGGAGGAGGTTTGATGAGTAGGAAGAGGCAGGTGGGAGTGTTACAAAACGTGGAGGGTGTTTCACCGGTCACTCAAGGCAAGGCGGAGGACTTTCCACGAATTGCTATTCTGGTACCAACTACCCTTCAG
MDP0000166025	1	224	MDP0000311406	1	224	224	TTTGTGCTTTTTATTTTGCTAGTCTACCCCAATACTTTTGCCATATTTATTTTAGTACCCTCAAATCTAACYTGCTGTTTTTTGTTTGTTTGAGAGCAATRGAACTCACTGTTTGGAACAGCCGGTTTGAGGCTACTTTCCCTTCGTGCCACGTGTCAAGYTTATGAGTGGCGGACAGGMTGCCACGTATACRTGGTAGTTATGAACCAGGGCAGTCCAAGCAA
MDP0000040255	1	813	MDP0000539579	93	905	813	TGAACAGCATATATATGTATATATATATATAMACTACTTCTTGTACACCAGAAGTTCTTGGCCGAGACCATTAGTTAGCACTTAGCAACGAGTCAGCGACCACCTGGTCCACCTCCACCTGGTYCACCTYCACCTYCACCTCCACCTGGTYCACCTYCACCTCCACCCCCGTGTCCGCCTTGATGCCCTGGTCCTCCCGGACCGCCGCCTGGCCCTCCAAAACCGCCGCCGGGACCGCCAAAACCGCCGCCTGGCCCTCCAAAACCGCSGCCTGGTCCTCCCAAACCGCCGCCTGGCCCTCCCAAACCGCCGCCTGGTCCTCCAAAGCCGCCKCCTGGTCCTCCRAAGCCGCCGCCTGGTCCTCCRAAGCCGCCKCCTGGTCCTCCRAAGCCGCCTCCY…
MDP0000256303	4208	4722	MDP0000355273	216	730	515	AGAAGGGAGTAAACTTTAAACTACTGGACACAACCTACCTTTCACTACTTAGACCTGATGGGCACCCAGGTCCATACAGGCAGTTCCAGCCATTTGCAAAGGATAAGAATGCCAAAGTTCAGAATGATTGCCTACATTGGTGCTTGCCTGGGCCAATAGACTCTTGGAATGATTTGGTTATGGAATTGTTGGTCAATGGCGGAAAATATCGATGATCGAACGCCTGGCTTATCGATCGAAYGCCTAGCTTATCGATCGAATGCCTAGCTTATCAAGCTCTCGGACTTCTYGGCCGGAATCAAGTATTAGCAGTCTTGCAGCTGTGGTTTGTCCTGTGATCAAATCTGTGCCTAAAACAACAGGCGCGACGCTGACCCGCAATCCATGAAATGTAGAAAG…
MDP0000215084	1	582	MDP0000663829	1	582	582	TCCCACTAGTGGTGACGTGGACGTCTAGTAGGCGCGAACGTGGAGATCGGACACGTGGCTGAATGACAGGCATTTGGGCTTGTTGTGGGAAAACATAACTGGTTTAAATTTGACCCGACCCACTAACTTACCCGCCTTCTTCCCCGTATTATCCACAACCAATTCCACGTGTCCTTCTTCAAGCTCAGTYTTTCCCACCCGCTCTCCTCGTCTGCTATCTCCGGTAACYTTCTCGAGAAAATTCGCAGAGAAAAATCCAATCCGAAGCTCCGAAAGGCTCATGYGAGCCTAATTACCGAAATGTCCTTCTCCCCCACGCTCTCCATTTCCAGCTCTTCGCCTATATCCGCCTCAGTTTACAAAATTAACCMCAAGTCCCACCAGCTCACTGTCGTCACC…
MDP0000278894	497	682	MDP0000657055	576	761	186	CGGAGAGGAGTCAATACCTGGAGGACTTTGGGGCCGAGGAGGTGAGAGGACTTTCGGAGGGTATGCGGGTCGGGCAAGGACCTGGAGGAGATGGATTTGAGGTCCATGTTGGTGAGCTCCACTTGGATCAGGATCATCGCCTTCACTTGTTCGAGGTCGCCGAAGCACACGGCGAATTTCCGAAGG
MDP0000278894	397	452	MDP0000657055	842	897	56	GGAGGCCAACTTACAACCACACCAAGGAAAGGCCAAGAGCATCTAAGAGAGGCAAG
MDP0000355230	77	657	MDP0000202548	469	1049	581	CTTTTTGCCGGTTTGAATTTTTCTTTTCTGGGTTTTCGACGGGGAGGAGGAGAGAACCGAATCCGAAGCTCTGCCGCCCGAAAAGTGGGGAACGGCGAAGGGTTTGGGTTTAAAATTTCAACATTTTCAGGGGATTTTCTGTTCAATGCATTTGAAACGCCATGAAAGCGATCAGTTTGGCTAGAAATCGGAAAGTGGGTGTGGATCGGCGACGAGGCTCGAGTCGGAACCCGTTGCCTCCAAACCCAAAGAGTTGTATGAAGAGGTTGGGTAGTGATTACAAGTCCGTCCGAGAGGGAAAAGCTCTCTGCTCCCGTGGCGATTTCCCTCCCGACGTCTCCGTTCGCCGATTTTTCCGAATATTTTTTATTTTTGCCCTCTTTTTGTATATTGAATTTT…
MDP0000368565	168	724	MDP0000262756	1052	1608	557	CACAAAGAGGATCCGGAGAGGATCAGGACTCAACAAATAACAATCCCTAATAACATTCATTCAAAATAATAACTTTATTCAGACCTATGTATATTGGGCTGCATTACTGTTTCTTTATATACACAGAGTCGACATGGTGCAAGTACATACCATGTTCTTCATTCCAAAAGAAATGCAAACAAAATTAAACGAATCGGATTGCATAAACTATATCTTATGTAACAACCCTAACCTGCTCGTGTCAACTCGAATTCGATAAAAAAAAAGTATTGTGATCAAGAATTTATCCAAACGACGTATTCACTCGGCGTTTAGCTGAGCACTAGATGCCTCCATTAGTCCGTTGCGTATTTGATCACCGATGTCCCTAACGTGTCCCGGACCGTGGGGTATGAAAAC…
MDP0000371774	403	728	MDP0000371775	743	1068	326	TGTTTGAAAGCAATTCTTTTGATTAGTTGCGGGGGGGGGGCAATGCCAACTTGGATCATATGTTCCTTCGGTCACCGGGTGACCAAGATGGAGAGCAAGTGTGGTCTTTTGGTGTTCTAATTTTAATCTTTAATAAATTTAAGAGTGTGATAATGAATTCTTGAAAACTAGATCATCAAGGGAGCGAGTATTAAGTTAAGATGAGAAGGCATTGATACATATCAGGTATTTTACACATACAGGTTGATACATATCAGACTCCCTACAAGGCATATAGCTAGTAGGCATTGATTTAATTAACTAAGCTGTGGGGTAAGAGGCAGACA
MDP0000244251	1451	1839	MDP0000244250	1439	1827	389	CTGGAGGATCTGCAARGCAAAGCCCRCCGCGATTAAACATTGAGAAGGGACCATTCTCTCTGAGGACTCGACGGGTGCGTGGSTTCTGAGTTTGATTATAAATTTGATTGTTTCTTGATCTCCTTTTTTTGTTTTCGGGAACTGTAAACGTGTTTGATTATTTTTGATCGTGAGTACTTCCAGTAATATCTATTGAAATTTGTTTGATACAACTAATCAACGGATACATAAGCCTAAGTTTTAAACACCATGAAACTAATTTCKRAACRTTTGACTAATGCAYGACATCATCTGAAAAACTCAACGGAGTCTAGGCCTCTTGTTACTGCRCAGATCMCTAAATGACTGCAAGCTCACACCAACATCTTCATCATAGTCGATCCCGAGCT
MDP0000187883	1074	1356	MDP0000287307	717	999	283	ATACAGTAAATTAAATTGTATGAAGGAGGAAAAGGACACAAATTTAACTTAATTAGCAGCATTCTGATATCATCACTTCACAGAACAAGTCTTAACTACAAATTATTAGCAGAGGGGCAGCTGTATGAAGGCACACTTAATGTACACAACACTACTTGTTATAGCTCCTAAGCGTGATTATATGAAAAGAAAACAAATCAATTAAAGAAGCACACACCAGTATTCTATATATAGACTAGCTAGCTATAGGGGCTTGATCACTATATAATTAAACCGGCCGGTT
MDP0000261311	312	653	MDP0000594364	1	342	342	ACCGTTGAGCTTGGGCAGTGATGATGTTCTTGAATTCGACATGATGGGTCTGGGTTACATTGACCAATCTGTTGACCATGATGACGTCCTTCATGATTCTTCTGCCACTGCTACTCCCACTCCTACTGGTTCCGATGTTGTCAGTAGTGTTGCTGTTTTGGAGCATTACATCCCGGAAGGAGACAGTAGCCTTGAACCCTGTGAGGGGATGGAATTCGAATCTGAGGAGGCTGCCAAGGCCTTTTACAATTCCTATGCTCGCCGCATTGGCTTCAGCACTCGTGTCAGCATGTCTCGTCGCTCCAGGCGCGATGGCGCCATCATTCAGCGGTCTTTTGTTTG
MDP0000279356	600	1137	MDP0000365495	5	542	538	TAGAGTTGCATTTGATGGGATTCATTTGTGGAATTTGATGAATTTCAGGGATGATATAACATTTATGGATCCTTTGAACACATTCACTGGCATTGAGAATTACAAATTGATCTTCTGGGCATTGCGATTTCATGGAAAGATTCTGTTCCGCGATATCTCCCTCGAGGTTTATAGGATTTGGCAGCCTTCAGAGAATGTGATACTGATAAGGTGGAACATGAAGGGWGTTCCTCGAGTTCCATGGGAAGCGAAGGGTCAGTTTCAGGGCACCTCGCGGTATAAATTGGACCGAAAGGGCAAAATATATGAACATAAAGTCGATAACTTGGCGTTTAACTTTCCACAGAAGCTCAAACCAGCAGCATCAGTGTTGGATTTAGTGGCAGCATGCCCTGCTAG…
MDP0000258775	380	873	MDP0000367260	222	715	494	GCAGATGGAACTCTGCTTTGAGATATGCTGGCCAACAAGCCAAGAGCCAAGTGAGGTCATTTTCTCAGGCCAACAGCAAGCTCTCTTCTCCTTCTTCCTCAGCTCTGAGTAAAGTGAGAGATGAGAAGATGAAGAAATCAGAGGAGTCTTTGAGGATAGTCATGTACCTCAGCTGCTGGGGTCCCAACAACTAATTCATTTGTTCATTCACAAAAACAAAAACAAGAGCTAATTAAGATTGCATGTTTTTGTGTAAGCGGTCGCTGATGGAACACCCCATGAAGGGCTTCTTGAGTTATTAGCACAGGCAATCGTTTGAGATCGTAAGATGCAGGCACTTGATGTCTGCTCGGTCGTGGCAAATTGATGTAAATTTTGATATGTTATGACAATTGCAAT…
MDP0000147135	160	533	MDP0000256637	991	1364	374	GAGATCATTCCCTTATGTGAATAACGCGCCTTGACCGTACAAATTTCATGATCGGAAAATCACTCAATTTTTAATCTTCATTTCAAGATCATCCCTACAAAAAATGACAATGAGATTGTTGAAGCATTTTATAGGTTTTCAATGGAGATGAAGAAAATTGACAAGGAGATTGAAAGAAGAAATGTTGATTCAAATCTGAAGAACAGATGTGGGGCTGGGGTCTCACCATATGAGCTGCTCATGCCAAGCTCGGAGCCTGGGGTTACATGCAGAGGAGTTCCTAATTGTCTCGAATTAACCTCAGACTGTTATACTATTAGGAACTCCTCTGCATGTAACCACAGGCTTCGAGCTTGGCATGAGCAGCTCATATG
MDP0000147135	666	804	MDP0000256637	719	857	139	GACATGGGCTTTGCCAAGTTGCCAAAGCCAATTTGTCGTAGCATCAACTGGAGGTGTGAGAACCTGCTTGGATGCTGAACCTGACTTTGTCGGAGGCAAGCTCAGCTCAATAGCAATTGGCTTTAAAGTTCCCAATGAG
MDP0000183176	17	358	MDP0000387393	1	342	342	TTCCGACGCGGTGGGCTGCGACTTAGACTGATTGAGAGTCATGTATCCGCAGCTCCTCCGTCTTCCTCCCAAACCTTTTACCTTTTCTTTCTTTCTTCTCCAAAACTAGCAATCTGAGATTTCAACCTCTCTCTCTAAGAAGCAGCGGCATGCTTTTCCAAACGCAATCTGCAATTTAATCAAACAGCCACCGAATTTTCTGGAATCCGGTCAACGCAGCGATGCTCCGGATTTTGATCGGTCAACGCCAGCTGCTTACCTGAGCTCCAAAAGACCCAACAGTGATGACGTCTTCCACCTCTGTTTCTGTTTGGCTGATTCTGCTGTTTGGCTTCTTTCACC
MDP0000304477	780	1209	MDP0000638113	624	1053	430	GGAAATTATGAGAGAAGCTGTTGATTTATATTTTATTAAAATATTCATCAACACAAGCCTCACTCGAGAAGCTGGGCGGAAAGACCAGATTCAGGCAGAATGGAGAAACACTAGAAGGGCGTACTGGTAGGTATCAATTTTGCACGTGAGGGCATGGCAGAAAAAGAAAGGGCTATATTTGGTTACTGTTTATAGTGACGCCTGACTAGTGTCTGTTGCCCTCTACTTTGGTGCCAAATTGGGGTTCGACAAGGCTAACAATATTCCATATGGTTTTGGGCTATCCAAGCAGCTGTCATTCTAGAGAAAGGCAAGAAAAGCAATGACAATTAGAGCAGTTCCAGCGGAGGGCATTTTGCCCAGCACCCAGCTGAAAAAACTGCCCAGCACCCTGTGAAA…
MDP0000256210	768	1041	MDP0000146573	4053	4326	274	GCTTTCCCAAATACCGTATCCCGGTGGTGTGAAGTTACCTGAGGCTCCTGCTCCACCAAACAACATACTTTTTGTGCAGAATCTTCCGCAGGAGACAACTCCCATGATGCTGCAAATGCTCTTCTGCCAGTATGCCGGTTTCAAGGAGGTTAGAATGGTGGAAGCGAAGCCAGGTATTGCTTTTGTGGAGTATGGAGATGAGATGCAATCAACGGTAGCAATGCAGGAACTCCAATCTTTTAAGTTGACACCGCAGAGTTCGATGTTGATTACC
MDP0000368976	608	835	MDP0000951959	1009	1236	228	ATATCTGCGAGAAATTATATTACACAATAGACGCATCAAGATTAAGAGGCCAAATTTAAATAACAGGTCCCTGAAGTTTACTCGGTGTTTCACTTTCGTTCTTGTAGTTTTGTTTGTTTTCACTTTAATCCAATCCGTCAGCTAAGTAAACTTTCTTCTCATTTGAAGAACCCCCAACTTGAAAGGAGTTTTGCTTTATTTGACGGGTTGGACAAAAGAACTATAAGA
MDP0000929829	200	1064	MDP0000366530	1	865	865	TCGACAACTCTTTGTGGCGTTTCAAAACCCTAAACTTACCACCCAATACCAAGAGCTCCAATCTCTCTCCTTGTTAACCTCTCACTAAAGCTCACTCACCCATGGCTGAGACTAAGGACCAAGGCGAACTCACATTTCCCGCGAAGCGCAAACCCGATCTCAGCTGCGGCGACCAGCCCGACTGCCCCAACAAAACCCAGAAGCTTGAAGTTCCCGATCACCGTCCGTTGGCTGCCGAGCCACAAACTCAAAACCCAGAAAATTTCCACAACAATTCCTCCGCTGGCGAAGAGAAAATCTATAAGTTTGAAGCCAGTGCTGACCTCGAAGACGAAGACGAGGAGGAAGAGTACGACGCAGAAAACGACTGTGAAAAGTCTAATGGGAAGGCGGAGGTGA…
MDP0000198091	1170	1574	MDP0000198090	2400	2804	405	GTTTACACTTGATGTGGGATGGGCCAGCACTTGGGTGAGGATTGTGAACGAGTGGATCGCCGTCTGCGTGTATTGTGAGTACAGAACGCAAAACGAAATCGATTGAGTTACAAATTGATGACAAGATTCTGCATTTGAGTTTTTCTGGATTCGATTGAGACGAAACTTTTACGTTTTGCAGTATGGATACTGGTGGCTCCAATCATATGGAAGAACAGACAAACGGCGGAATCCGCTTAAGTTGAGCAAGTTTATTTCTACATCTTGCCCCAGTCATCGGTTGTACATATGGGAGTGTCCAAGCATCGGCCTCGAGGATCAAAATTCGGCSCGTACTCTAGAAGAGCCTCCTCAGGCCACCATGGGCAGCAGCGCCGCCAGCACTTTACACCGATGAAC…
MDP0000287666	432	802	MDP0000770089	1076	1446	371	AGGAGGAGCGGGCTGTCGTGGAGGTCCACTTGCTCCGGGTGTGCACACCATGTGCAGTGGGCGGGGTTTGATACTGAGCAGGATGAAGCCAGGACTCAAAGACACCATGAGCATACTCGCAAGCATCGCCCTTCTGGCACGATCCTTTGCGGAATTCGGGGCAGGGAACACAGCTGTATGGGTACTTTTTTTGGGTCTCTCCTCCTTGCGTTTTCGCCTGGATGAACAAAAGGGCACTCTGTCCAGTCATGAGAGTAGGCCTTCGAGCACAGCTTCACCTTGAAAGTGAACATTCTGAACTCATCTGTACCATATATCCCCATTGTTGGTATCAGGTAATGAAATATCAATAGGATATTCTTTCTTATCAC
MDP0000311438	1429	1866	MDP0000219907	1729	2166	438	GGAATGAATTTACCCTCCACTGTTTTCGATAATCCATCTACATTCAATTGGGTTTTGGTTTTCAGTGGTGTTGCCTGTGGGTTCCTGTACTTCTCTTTTCTGATTTATTTTAGGTATAAAAGGATCTTTCCCTTGTAAAGTATGAAATTGACGATTCACATTCTAATGGTGAAACTGAATGTTGTTTATCAGGGAGAAGAAAAATCCAATTGATTTTACATGTATTGATTCTACTGAACATGTTATATTNNNNTTCTAATGCCTCAAGCTCCATGATTCGTGCTTCGAGCCTCGACTCAGTCACTTATACAGACGCAACTCAGCTCCTGAGGCTTTTCGCAACACATCTGTTCGATTTCTCCAGTTCTTGTACATTGAGGAGGTGATGATCTGCTTCTC…
MDP0000306285	318	491	MDP0000064350	379	552	174	ACCAGAAAGAGAAAGCTCGTGGGAGACCAAGAGCACGAGCTTGGACTTCATGAAGCTGAGGGGGCTAGGACTGGTCCCAATGGGCGCCCCCAGCGGAACCCTCTTATCGACGACGTCAAGGCCGCCGCGATCGCAGGTGTCAAACGCGGCTCTGATGAAGAAGGCGATCAAGGT
MDP0000299981	1	717	MDP0000204569	945	1661	717	AAAAGAATCAAACAATCTATTTTATTGCATTTAATCTTTACTTTGTTGGAGAAAGTCWCGAATTTAAATTTCATARRAAAAAAATTATTGAAAAAACTCTGAAGAATTTARTTGAATTCATTTTGTGTAAAATTTCGTTGATCATATWRCTGAATGTCAAAATTCAAAACCAAAAATTTATTATTATGCAAAAAAAAAAAAAAAAAAACTGATCAATATCGTATTRMATGAATCACATCACACAAGATTTAAAACTATATACCGCCCCGGAMAATAATCTAAAACAACAAAGCTAGAGCAATGGACAAAAAGGAAGCGGAAAGGCCAGCGGCGCCGAGAGAAGCTGCTGCATTTGGTGGTGGTGGTGGTGCTGCACCTTCAGGTGTCGGTGACGACGGA…
MDP0000946260	56	891	MDP0000528111	497	1332	836	TCTGCCACTTGATCACGTGCCGTTCCCTCCCCATYATGCCMGCCATGCTTTATTTAGAGTGAGAGCATTGGTYGGTGATCCTAATTAAAATCAYCCACCGGCCCACCACAAATTCATTTWTTAATCAATAATCCCCCTCACAAMAATTAATACATTTTCTTTTAATTAATTAAATATCCAAAATAGTAATGGAAATTAATTTCAACTTTTTTCTTTGCCTCAAAAACAAAAAATTCCCATTGTTTATGGTCAAATTTCCACACGGCCCATCAACTGAGAGACCGCCACGTGTTCCACACGTCAGCAAACTCGAAACTCGTCGCGGTGAAGATAGAATTGCTGCTGATGCGGACGGTGTTGCTGTGGTTGCTCTTGCGGTGCCTGCTGCTGAGAAGCCTC…
MDP0000483937	1	493	MDP0000311294	1	493	493	CATGGTGGAGCCCTGATCGTCCATGTCGCTGAAGAAGTCCATCGCCGTCGGCCTCATCACTCGGAATTGTCTCCGTCTCGCGGAAGCTATTGAGCGCCTCACGTTTTGGCTCTCTGCAGGAGTGCTCGCCTTTTGGTTTTATCGACGAAATGTCGTTTTTTATTTCTGCTTTCGTAGCCTCTTTTTGGGTCATCATCGAACTGGGCCTAAATATCAACTTGGGCCCAAAAACTTCTGTAAAGTGTCATAAAGTCGGAGAATAGATAACGAGAACGTGGCAGATGGAAGCTCGCACTGCACATGGAGGGCGGTGTCCTCCCTCTCGCTGCACAGCCTCATCCATGGCGGCCCAGATATTCCTTTCACTTCATCTTTCAAAACCCACTTCCTTCGACCCAC…
MDP0000872073	279	888	MDP0000348910	1	610	610	AGGTATTCAAGAATCGAGAAGAATTGGTCAATTGGATTCGTGTACAAGGAMGGAGTTGCGGTGTAGGGGTGGTCATCAAGAGGTCAGATGCTGCTGGAAAAAATAGATTACGACGAGCTAGAATTAATCTTTGTTGTGAGCATAGTGGATACTATACAAAGAAGTCTGATGTAGATTCAGATGGCCAAGCAGCGATGAGTTTCAATGCAGATATAGATCATCGGAAGAGAAAGCGCCCTAAGGCCACAGGTACGAAAAAGTGTGGTTGCCCGTTTCTATTGAAAGGTGTAAACATTGGTCCCGGAGATGAGTGGAAACTTGAGGTCGTATGTGGGGTGCATAACCATCMTTTCGGAGGAGGGTGTCTTGAAGGGCAGTCGTATTTAGGTACAGAAGAAT…
MDP0000192867	2517	2862	MDP0000192868	909	1254	346	CATGCGTGAGAGCGAGTGCGGAAGGTTTTTCAAGGGGGAATCCTGAATAGTGATGGCACGCATCAGTTGAGGTCCATGTTTAGAGCCTCTTTGCTTAKCAAAAGAAATGAGCATCAGAGATTTAAATTGAATAATTTGCCATAATGCGGCGTTGAAGGTTTTCCTGTTTTAAGAATAAATCGATCTCTCGAAAATAACATTCGTCCATGAATTTTGTTCGAAATGGCTAATGTTACATACCAATCCACACGAGACGCGGACGAGGGAATGACGAGCATTGAGCACCGGAACTCGGTCGCTCTAAACATTCACGGCCATTTGCTCAAGTGAAGCGCCRTTGTTTCTG
MDP0000340855	1	397	MDP0000138499	4119	4515	397	AAATGGTTCAACACWTTTAGATTCACAAKAAGCACTCCCACGCCACTACTCSAGAAASTCTAAGAGTCCTCTGGTACCTCGGAAGTAGGAAGTTTGGAACTCTTGATTGTCAATCCAAGCAAATGAAGAAAATGCCATTTGAGAAGAATTACGGAACACGTTAATATTAACATCACAAATAAAACAAGTCTGGGCCTGTAGAACCAAAGGTAATCCGCTGAAGGATGAACAATTAAGTCCCCTCGAATTTGTTGGCATCGTATATTYCTCAGCAACSTCCTGAGACATTTGAGACSTTACATGCTCCAACTGAGATGGCCTGATATGACCGCAGCAGAAAAGCTCGCATACTTTGTATGTTGCAATTTTCGCAGCAGGAACACCTCTTTCGTTTCCT
MDP0000859255	1	393	MDP0000272634	404	796	393	AACTGATGACACGGAGCTCTCTATATTTGTGGTTATGTGTTGGGCAATGGTTTTTATTCTATCTTTTTGCATCCCAATAAACTATCAATAATTGGTTTAGGTTCACAACATATAACGTAAATATGCCAAAATGTTTGGTTAGATTAGACAGTGACAAGAATATATTAGTCTTCATGTTTTTTATGTTAATTTTAAATTTAGTACTTTAATGCCTGAGCTTTGTCTTGTATCAATTCCAAGTCCAAATACTAGCACCATTCAACGTCTGTCTGATGTCTGCAGATCATTAAAAAGTGAGGGATGGCCAAACATCACCCTGATCTGATAATGTGCCGGAAACAACCGGGGATCGCCATCGGACTGCTATGCGAGAAGTGTGATGGCAAGTGTGGT
MDP0000367830	135	811	MDP0000138487	3524	4200	677	CCATTTTTACTTGATATTTCGCCCCATTAGCATCGTACGTTCTTGTTAGGATTCTCCAAGTTCAGCCCCTCCCGTTGATAAAACCATACTTCGAAAAGGTGCAAACCATTTCCTAATCAAAATGTGGCAATGCAATTGATCCACGAAATATACGAACCTGAACTTGATGTTTCCGAGTAAACCACCTCGTCATTGCTCGACATTAGCGAAATACAGCGCAAACCAATCCAACAAGCATCTAACAAGCCTGTCATCGCATCCACTTTGTATCTGCAAAAAATTATTCAAGAGAGGCAGGATTCATTCAGCCACCACTGATTCCATCCTGTCATCTCCCACAGCCATCCTGCCATCTCCCACAGCAGCCATCTTGAAATGAGGCTTAGAAGGAAATACAAA…
MDP0000200336	3031	3095	MDP0000359697	1	65	65	CAGGTTTATGTGCACAGCAAAGTGATGATCATAGATGATTGCATTTCCTTCATCGGATCATCTAA
MDP0000359233	253	733	MDP0000320717	2266	2746	481	CCTCGGTCATTTGGTTAGGATTTCCTGCTTCCTCAACTGCTACAGTCCATGTCTTCAAGCTATCCGGGACCTCATTTGTATCATCTTCATACACTCTTCTTTTGCATGATGCACAAAGGAACGAAGAAGATGCCCCATCTATGGATGGCCTTGTTTCTGGTATTGTTTGAGATGAAGAATTAGCTTTAACAGGTTTCAGTGCCAAGTGCTCAAAGGAGAACGAGAYTGCGGATTTTCTTGATTCGGAGTTCTGCTGGTGGTAGTCAATTATCTGCAAGCCCCTCTGGAGGCTGGCAGCCAATGACTCAGTGGGGCCTGGAAATATTTTGCTTGAGCGCAAAGAGGATTGGATRTTTTCACTTTGATTCRGYGACTGTCTCAATACATCTGACTTGAACT…
MDP0000813805	705	1665	MDP0000333494	1	961	961	CGACCCAAAAGTCCAAATAGCCGGAAACTTCGCTCCGGTGCCGGAGCACCCTGTCGAACACTATCTACCGGTGACCGGAAAAATCCCCGACTCAATACAAGGCGTCTACGTCCGAAACGGCGCCAACCCACTTCACGAGCCGGTCGCCGGTCACCATCTCTTCGACGGCGACGGCATGGTCCATGCCCTCCAGTTCAAAGACGGAACCGCCAGCTACGCTTGCAGGTTCACCGAAACCAGCCGTATCAGCCAAGAACGTGACCTCGGCCGTCCCCTATTTCCCAAAGCCATTGGCGAGCTACACGGCCACTCCGGCATCGCCCGCCTCCTCCTTTTCTACGCCCGAGGGATGTTCGGGCTCGTGGACCCCACCCACGGCATCGGCGTCGCGAACGCCGG…
MDP0000358998	540	721	MDP0000219521	808	989	182	CCTTGGTTTGCCTCCGCACACTCGACAGCTAAATCAATAGCTGATTTTTTGTAGCCAACTACAACGACTTTCTTATCCTTTAGTAATTGAGAAGCAGCGTCCTTGTCCAGTTTGCAGTAATCAAGAGCATGAAGAGCTTGGCCTTGAAATACTTCAGGGCCTTTGTTGTGTGGAAACTCTGG
MDP0000947451	168	989	MDP0000040251	1	822	822	ATTTAAGACCAAACCCTACTACTATCTCCACTCTGGCCATCTTACCCTTCATATCYATGTCTATATATAATCTTCTCCCTCAATCCCCTGGTTCACAACCAAAGGTCACTTAATTAGCAACTATATCCGAACTATGGCTAATTATAAGATGACTTCTTCTTCTAAGTTTCTTCTTCTTGTGCTTATCGGTGCTTTCGTTTTCTCTACTGGTGCAAGAAAGCTCGGCAGTGAAAAGGGTTCCYTTGAGGATCAGAAAAACTTGTTTCACCGTGGTGGTGGTGGACTAGGCGGTGGAGGTGGTGGTGGTCTTGGAGGTGGAGGAGGTTTAGGAGGCGGTGCTGGTGCTGGTGCTGGATTCGGTGGTGGTGCTGGAGCTGGAGCTGGTGGCGGACTTGGCGG…
MDP0000303179	3576	4047	MDP0000366814	295	766	472	GGAAAAGAAGCTGAAAGAGACCACAAAGGCGTGTGCCAGGARGGATGCCTCGGGGAAGCTGTCAAGCTTGATCGGGAAATGGGAGCAAAGTGATGTTCTTGCAGCTGCTGCRGTGGTKGGAGCAGTGGCAACAGTGGCTGTGGCCTACAGCTTTTATAGAAGGTCAGGCTGAAACGTACTCTAATCCTTGTCGGGTTTTGCCRCCGGCATAGAGGCCCTATTTTCTTGTAGAAAGATGTTATAAACGTCAGTTAAATAATCCTCCGAGCCATTCTCTTATATGAAAGGAGAATGTACRCTATACGTGCTTTTTCGGAAGGTGGGATGAATCCCCGAAGCTAAGCCATATATAGTAACAAAAATATTCACTGTTCTTTTCCGTAGATTGCTTACACAACT…
MDP0000346219	194	373	MDP0000232715	422	601	180	CCGCTGCAACAACGGCTCCAATGGCGGCCCCTGCGAGCTCGGCGGCCCCTGCGAGCTCAGCAGCTTCTTCCGGGGGCTCGCTTGTAAGCTCGTTCTCCTTCCAAACTGCTTCAGGAGCTACTGCTTCTTCTTCTGCTGGCTTTTTGTCTTTGACAAAAGGGTCTACACCAGCTCCATCGT
MDP0000346219	409	507	MDP0000232715	124	222	99	GGTGTCGGTACTTCAGCCCCTGTAACTGCTACGACAACCACTACAAGTACTGCTGCAACTCAGACATCAACATCACTTGTTGCAGCTTCTACTAGTGGG
MDP0000282334	1133	2015	MDP0000329008	1	883	883	AAAACCAAAATTGTATGCAAAATGGATTTCGTGGACCCGAACAAAGACTCCTAGTTTCTCCCACTGCTGGAGATAATGGGGACGACCGCTCAAGTGGATCATCCATTACAGCTTCAAATTCGACAGAGAGAGGAGGCAAAGCTAATTTACAAGAGCCTTCAGCTCAAAAGTGTCAAAGCTTCCCTCCTCAAGTACCATGCTTTCCGGGTTCCCCTTGGCCTTATCCATGCAACTCAGCTCAGTGGGCCTCTGCAATGCCTCCACCCGGCTTCTGCCATTCAGGCTTTCCGATGGCATTCTACCCTGCACCACCATATTGGGGCTGCACTGTGCCGGGCTCTTGGAATGTACCATGTCTCTCACCGTCCTCTACTCTTAGCCATTGCACTACAAGCTCCG…
MDP0000189355	549	653	MDP0000288452	3539	3643	105	CGCCAACATAACCGGTTACTCCATACTCTCCGGCCTCGCCATGGGAATGCAACTCATCTGCGGCCAAGCTTTTGGCGCCAGAAAACACACTCTGCTCGGCCTCTC
MDP0000263831	1259	1599	MDP0000817646	719	1059	341	AGATACCGATCAAAGAAATGAAAGAGTTTGCATTCTTTTGAAATAAAAATGAAATTATACAAGAGAGAGAGGCCTCTAAACCTCTAAACAACAAGGCTGCTCTTCTTTTGTATCTCCTTCTCTATTGAAAAAAAAAAAAACAACAACAACGTGATGMTTTTCGTACWCCCCATGCATTCCCCTCCTGCACCCCTTGTATCCCTTMGATCGAATAAACTCGAAGGCRAATAATGGGAGGAGTGTAGAAGGAGAGAATGGAAAATCGAAAATCACTACCATGAAAAATAATGCTTCTGCTAGCTAATTTGAGCTTAAAGCAGCAAACCCACCACCTTTCATCA
MDP0000412069	52	378	MDP0000228957	1	327	327	AGTGAAGGATTTGAGCAGTCCCCTCATCAATTTCAAGCTTCTTCAGCAAATRGTAGACTGTGAGACTGTGTGCTTTGTGCTTTTTTTTGTGCGGGTTTAGGATTTAGAGTTTGAGTCGGTTGTTGTTGTTGGRACTTGTAAGATTGGATTGAGTCCCACATCGACGGAGGGAAGGAGAATGGGGAGAGGGGAGAGAGTAGAAAATAGGAGGGGGAGGGAACTTAYTCCATACTTACCTGGACGGGGTCTATGGGTGATCAAGRAGGCCCATGGCCTGGGTTGGTGGCCTCCATTGCACTTAGGAGGGGTGCCCGCCTATGGTCTCCC
MDP0000361052	1	832	MDP0000198451	1019	1850	832	CGACACAACATAAACTTGATGGGTCACCACCGCCTGTCCAGAACCCAATTCTGGGCGCCGACACTCGAGAATGAAGACATCAGACCGGAATTAAAACAACTACAAACTAAACCGACTAAACCACTTAAAACCAAACAACTAAGATAAGAGTTTGTATCATAAAAGCATAAGTTTGCGTCAGTGAAAATTTGAGTACTGGCCATTGTTCACTTCTTCTTGGCAGCAGACTTGGTGACCTTGGCACCGCTGGGATCCTTCTTCTCAACGCTCTTGATAACACCAACAGCAACAGTCTGGCGCATGTCACGAACAGCAAAGCGACCCAATGGTGGGTACTCAGAGAAGGTCTCCACAACCATGGGCTTGGTGGGAAGCATCTTCACCATACCTGCATCTCCG…
MDP0000327220	160	706	MDP0000155332	1506	2052	547	TGCCCTCCTGTTTTGTGTGGTCACGGTTAAGCCACGTTAATATTTTATATTWTTTTTTATAAAAATAATAAAACAAAAAAAATAGTAATATAAAATGTTGACGTGGCTTAACCGTGACCACAAAAACAGGAGGCACCACAATTAGAGGGCAGACAATCCAAGTCCCATTTTTATTCTTATATCACCAGAAGTTATATCCATATAAACTTAATATATTCAAAACACAAAAGCATAGTGTTTGACACTTGAATTTAATAATCTTTTTTTTATCATCTCTCATCATTTTTTCTCTCTCTCAGTCTAACTGTTGCGACCATTGGCATGGTGGCTCTTGGCCTCAAACCCTTCTCCATTGGGCTTCTTGGAGAAAGCTAGGTGGACCCCAGGATCATGGTGAGT…
MDP0000280828	696	1392	MDP0000338319	46	742	697	CTCCATTGCGCTCTTCATTTCTCTGGCTGTCGTGGTGGTGCAAACTTCAGTTGTGGTGATCGAGAGCAAGGCGAAGAAGCAGATGATGGCAATCATCAACAAGCTAATGTGGTTGGCTTGTGTGCTTGTGTCCGTGGCATTTCTGGCGCTCTCTTTTGTTGTGGTGGGTCGTCAGACATGGCTAGCAATTGGAGTAACAATCATAGGAACTGTAATTATGGCTGCAACTCTGGGAACCATGTGTTTCTGGGTAGTTAGGCATCGGATTGAGGCGAAGAACATGAGGAGCATTCGGAGATCATCGTTGGACAGCAGATCGCGCTCKTGGTCCTTGTCTGCAGTGATGTCTGAATCTGAGCTGCTCAACAATGACTATAAGAAGATGTATGCAATTTGAAA…
MDP0000321317	1733	2097	MDP0000321316	809	1173	365	TCGTCGCTTGGTATTCCCCAAAAAGAAAAGAAGGGATGATTGAGTTGCGCTTGTTTGAGTTTTAACTCCCGATTTTCATTTACATATTGGATAGTGTGTTTTGATATGTATCGCATTTAGGTAATTTAGCTAGACAGTAGAAAGCGAGAAGGATGTATTACAAAGATTTGAGTACTTCTGTGTTTATTGATCAAGGGGAACAGTTTGTCATCGGCGAGCAAATAGTAATTCGTGTTTATTGATCAAACAAAATACGAAGGAAAACTTATTTTACACACGAAACATTACTAATTTTACATGCTAATGCTGCTCAGTATGCTTCTTTCTGATCCGACGCATTTGTGTCACAACATCGATAATGTCCA
MDP0000346359	526	691	MDP0000239909	1674	1839	166	TGGATGGTTGAACCTGTGTTGGTGTGATGGTTCTGTTTCTGTAGAACCGATCTCAACTCGCCATTTTTGTAGCTCGTTTGATTTGATTTTTTGTTCCAAATATGCGTTTCATTTCGATTCGAAATGCATCAAAATGTTTTGATTTGAAAGAAATACAGAAGGACTC
MDP0000309014	1345	2028	MDP0000329927	22	705	684	GCAAAACCGAACCGGCTAAGACGGAGGGTTGGGGCGCTGTACGGAGATCTGAACCGGAAGCGGCCGACTCGTACCCGACCCACCACAGCTGCTACAAAACGTACGACCCGAGCCGGCACAGCTCCGGCACCCGACATCACCATCGGACCAGCGCGAGCAGAAGCAGGTGACCCGACCCGTTCCGTTGCACCTGGGACAGCGCGGGAAGGGGCCGGCCATGGGCTTCTGGTCCATGACCGATTTGACGAAGACCGCGCCCGCCAAGACGCCGAGACCGGTGGCGAGCTGAGTCAGCACGATCGGACCTCCCATTTGTTTGGTGATGCGTCGGATAACGAGGAGGGAGAGAGCAGAGAGAGGGAGGAAAAGAAGCGAAAGGTGTAGAGAGAGAGAGGAACA…
MDP0000457587	280	422	MDP0000173028	327	469	143	CTTTGTGAAAGCCAGGCAAGGATGGTGAAGAAGGTGAAAGAGTTCCAAAGCAAGGCCTTTTTGTTAAAGAATGATGATGAGCAACAACAGAAGACGCAGAAGAACCTTTGTCTGCAGAAGAAAGATATGGCAAAAGCTTGGTG
MDP0000222749	1065	1522	MDP0000699412	1	458	458	GGCATGCCACTGTGGTAGTGCCCATCCATTAATGAGGGTGCAAAATTTATATGACCCAACGCTCCCTTCTCAACCTTGTGAAGTGAGGCAATGTAGTCGACGTAGTAAAGGGTTGCCCCCGCCTCCTTTTCGAAACCAGCCATCAAGATGTTCACCATGCATGGGTTCTTTCGCAGGGCAGTGGCGAGCTTGCCACGTGAAATTGGCAGCAGCACGCAGCAGCACCGGTGGTCAATGGGATCCCATTACGGAACTGATACAAAGCCACGTTATTCTGTATGTACTCCTTGAACTGAACCCTGTCGCCAGGCACGCGCTGGCTTCAATAAGCTTGTGGGAGAGCACCATGATTCTGTATGCCGTGCACGGGCAACGTGTCCGTTGCCATGACGGCAAAGC…
MDP0000605612	1	713	MDP0000327737	1	713	713	TACAATTTTTAAATATTGGATCTTTCGTTATTTAAATCGTGTATCTCCTTCACTTGTAGTGATTTATCATTCAATGAATGACTGAAAAGTGATCGAACGATCCAATTATAATATTTGTTACTTTGTACATAAGCAAAACATTCAAAATTGTACTTACTACCCATCCAAGGGATTCCTCCAATATTCCAGTAAAATTATTTATATTTAATATTTAAGTAAATAGCAAAATTATAGATAGGGAACTATACTAGCGACCTACCTAATTTTATTGTAGAAATTTTCGGGATCAATGATTGGACCATGCAAACTAAAAATACCTTTTCTTGGATAAAGAAAGAGATTACTCGATCCATTTCCGTATCGCTCATGATATATATACTAACCCAGGCACCCCTTTCA…
MDP0000329131	37	964	MDP0000301919	1614	2541	928	ATACACAATTTTACAACCCAAAAAAAAGAACAAACCCTAAAACTATTTAACCTATTAACATTGATTAATAATTTAATTGAAAACCACACAAAATTGAAGAAGAGCAGAAGAAAGATAGAATCATCAATTAATCCATCCACAAAGCACCCAAATCCCAACTAACAATTATCCAAATTATCAAAACAAATTGGTTTCTCTGTTCAATTATTTGCTCTATACTTCTGCATTTCTTCCCTATAACCCCCAATCACATTTCGACACGTAATGCCCCCCAAATATTTTAAATTTCAGACCCTCCGATCAACCTTCCCTGTGCGCCGAATCCGCATCGAACGACTGAGAATGAGAGGGGCTCCTGCTGCTTTTCATCCTCAAGAACCCATACAACTTCCTAATATC…
MDP0000325693	1	910	MDP0000235602	251	1160	910	ATCGATATACCGGTCATAACATTAGTAGATAACATGTTAATRAAGACACACATCGMCGCCTTATTGAAATCTACAAATAACATTTGAATTTCTATGACAAAKCAAACTACAAAAAGCAAAGCAATCAAATATATTCTTCACCTTAAAATTACAATTCCAACTGCATTGAGAAAATTGAAGCAAGAGAGCAATGACATATCGCTAAACACCTACAATTCCAWATAAAAAGTACACAAAAACAAAGCTCATTTGCTAAAAYCCCCAAACCGGATTAATTAAGCGCTAATTCATGATTAAACAATGTTAATCTTCGCCCCGGCGGCTTCCAGCTGCTTCTTCGCCTCCTCCGCCTCGTCTTTCGAAATTCCTTCCCGGAACTTCTTCGGCAAGCCCTCAATC…
MDP0000338846	1	965	MDP0000663593	1	965	965	CAAAACCCTAATTCAATCAGCAAATAAGGGGATTATAAACCCTAACCAGTAATCTAGCGATTGCGCTCGGCAGGCAACGGCCGATTAAATCCACCGCGGCGATTCATATACTGTCTCGGCTGCCGCTTAGTGACCGCCCTAACGCCACTCACATCTGCGCCCGCCACTGGCTTCCCTTTTGTCGAGTCGAACCCAATCGGAATCCCCAATTTCTTCATCATCTCAATTTCGTCCTCGTCCATACCCTCACCACCACCACCATCGCTGCTCGGCTTCTGCTGAGTTTTATGCTCCTTCGAGATGCCCTCAACGGAGTTCGAAACCGCCGCCTTCTGCCGCTCCCTCTCGTCCTCTACAGTCGACTCACGGCGCTGGCGCTTGCGTGGCTCTGGCGAGGGG…
MDP0000944817	804	1075	MDP0000266049	1931	2202	272	ATTTCTCTCCTCCTTGTAATTTATTTCTGTTTGGTCAGTTCTGTATCACAAGAACAGATATTGTCTTGTTGGCTGGCATTGGCAAACATATTGCCTTAAACCTTCATGTAATTCGTTTATCGTGTAATACTTTGTACTCTGTTTTCTTGATTCCGCAACGAAATTTCTAAGAGACRGAAAAGGAGGAAACACTGCACATTGTAATCRTACTCGAGCAATTGTTTCTTTACATCTAAAAAATAAACGAAGAAACAAATTCAAACAAATACAAC
MDP0000132436	1	893	MDP0000361998	1	893	893	GACATCTCTAATATTAGCGGTCCTAAAAAATGAGAATTCGACTGGGTCAACCTTTTTGTTTAGCCGCAAAGGAACCCCACAACCAAGAGTCCCCAAAAAAAGATAAACCAAGAACACGTGGCAACAACTCGTTGGCCWTAATATTTATGTCGATAAGGAAGTGGATGATGTTCTTCCAAGAAGCACATACTCATGCCACTTTGGACTTTAAACTAGCTGAGAGATTCCACTTCACTCATACTGCAAGTCAGATAGAACGAGAGGGCGGCAAAAACTCAAAAGATAACAGCATCTGCAGAGATGGCATCCATGACCATGACAGCCGCCTCATTCCTGACCGCAGGCTCAGCCTCAACCATCGCCAAACCTTCAACTTCCAGCCGCCGGAGCCTCGTCGTA…
MDP0000143970	3125	3990	MDP0000345605	1	866	866	ACCACAAACACATTTCGAAAAAGCAACAGTTTTCTGCTGCTACTACTACATCTTCTAGGAGACAGCAGCACGATACCAACTACACATCTAAGCCGGCTCAGTCCCGGCCCTTACCTCCCACCCACACTACACCTGCACAGGATGACAAYGAYGACGACGACGATGATGTTCCTCCCGGGTTTGGCCCTGGTGCTTCTCGGGACGAAGATGATCTCCCTGAATTCAATTTCACTGGTGGGTCGAATCAGTTTTCTGCCCAGAGGCCCTCATCTAGGGGGCCTGGAATGGCGGCGCCACCCTTGTACCCCAAGTCCCATACCCCTTCTCGCCCTGTAGATCAAATGAGAGAGCTGATACAAAAATATGGACAAAACAATAGTGTTAGTAGTAGTAGTAGTA…
MDP0000869399	1	373	MDP0000263313	70	442	373	AGCGGTAACAAACGCTTCCAAGTATCCGAGTTGCGAACTCCCTGGCGTCGATCATGCCCCCATCGCTCTCTCCTCCCAAAAATACACAGACATGGCGGTCTCTCTCGTTCACCGGTAACCTCTCCGCTCTCGTCGCTTCCATTTCCTCCTTTCCAATTTTGACCTCTGCGATTCTAGTTATGTTCGTCGTCAAACAGCTGATCTCCAAATTATACAAAGTCGGATTTTTATTTCTTGTAATTTTTCGTAATTATTTGTTTAATTAGGTTTTAGTTAAGTTGCGAGCTCTTTGGTTGTACAATGGAGGTGGATTTAGTTGCAAGTGGCATACAAGAGGAAGAAGCTTTTGGAGTTGATGAGAATGATCACAATG
MDP0000306387	4454	5153	MDP0000332157	1	700	700	AGCAAGTGATGTGCATCAGTTCTGAAACCAGTGGGGTATCTCATCTTTGTGATAGGCTTGGAAGGATGCTTTCCAATTCTCATGGACTGCCTTCTTCTGAGCAACAGAGAGACATCCTTCATCATTGCCGCTCATCTAATCTTGTGTGGGTTGGACAACACAAATTGGGCCCTGTGGAGCCTGAATATTTAGAGCGCATCCTAGGCTACCCAACGAGTCACACTCAAGTTGCTGAGAGCAGTTTAGTAGAAAGGCTTCTCTCACTCAAATATTGCTTTCAGACAGATACTTTGGGTTATCATCTCTCTGCGCTGAAGTCTATGTACCCAGAAGGATTAACAGTCTTCTCAGTTTTCAGTGGGATAGGTGGGGTTGAAGTTGCTTTACATCGGCTTGGCA…
MDP0000345880	184	766	MDP0000207048	702	1284	583	ACAACAAAATATTCCCCTCACATGTTTGGGATTTTCATTTACTGTATTGAGATTTACATATGCAAAATCAACAAAAAGTAGGAAGTAAAAGGACATTTTAATCCAAGACTTTCATATATGTCTGCTCTTTCCCCCTTTCTTTTTCCTGGTCCAAGTGAAAGTTTGGTGYTGGTATTTACATATGGCAGTGGAAGAAAATTAACATKACACACAGGCAACAGGAATTTCTCTATTCTGCAAAATGGGGGACGGTGTGTGTCAAAAGTGAAGTTCCAAAAACCCTAATGGCAAGAGACATAATCAATCCATCTTGTGCAATCTCGGTCTCTTTGATGACGAACATGGCAACGGCGATGATGGCGACAAAGGTGGCAGCTGAGACGATGCTAGATTGCAAGC…
MDP0000351383	4	694	MDP0000236878	525	1215	691	TCCCGTGGCTTTTATAGAAAAGCCATTTCTCCATTATTATCAGGCTGAGGCTGTGATGATGAAAGTCTCACCAAGCATCTTYTGGTACACTTTTTCAAAGCATGCTCCTTTGCAGATTTTGCATGCTTGCTTTACAGTAAACACACCCATAGCTAGTTTTTCCATGTGGGTGGTTGATTAAACCTTTCAGACTCACCAGATTAAAATAATGACAGCTCTAGGGCGATGGGTAAACACTGTATCAGGTTAAGCCATTGCTTGTGAACTTTTCTTGAAACAAAGACAAGAATAGCTGGTATGTCAGTTAACACCCCATCGAATACAAAACCTAATTGTTGTTCCAAGACTATAACATCGCAAAATCTTGCTGTGAAATGCCTTAATAGTCATTAGTTCAAG…
MDP0000482156	724	1542	MDP0000369335	14	832	819	TTCACCGGGAAAACTGTTGGGATCATCGGTCTCGGAAGAATTGGCAAAGCAGTTGCGAAGAGAKCCGAGGCTTTTAGTTGCCCAATTGCTTACTTTTCCAGGACAGAAAAGCCAGATTCGAAGTTCAAATACTACCCAACTGTCGTGGAGTTGGCCGCCAACTGCCATGTTTTAGTTGTTGCATGCCCCTTAACCGAAGAGACCCGCCACATTATCAACCGCCAAGTCATTAATGCTTTGGGACCAAGGGGTGTTCTCATCAACATTGGGAGAGGTCCTCATGTTGACGAAGCTGAGTTGGTATCTGCTCTGGTAGAAGGCCGGTTAGGTGGGGCGGGGCTTGATGTCTATGAGAAGGAACCCCACGTACCCGAGCAGCTGTTCGCTCTCGAGAATGTG…
MDP0000185713	193	506	MDP0000285679	965	1278	314	AGTTGAAATGCCAATTGTAGTGATTGTCATTGTCATATCAGCAATGTGTCTAGATTATTCAATGTGCCCATCATACTTGGTGGCACAAGGATGTTCATTACTCTGGCATCTGTATACTTTGACTTTATTTCTTCCCTCGATCAGACCTTCACCCTCCAAGCTTGATGAAACATTGGGTGAAATCAGTCCAAGTCCAGAGAAACCACTCAAATCCAAGGTCGTGCATTCTAACAATTTGATCATCATAACCGTCTTTGAACCAAGGAACGAAATGCATTTCGTGCCTCTTCCAAAGTATCGACATTTGTAACCAA
MDP0000237120	1199	1304	MDP0000357927	586	691	106	CCAGCACTCAGGGGACTCCCGGTTATCTAGACCCTGACTACCTCAGTAACTTTCAGCTCCCGGATAAGATCRACGTTTACATCTTCGGTGTTGTACTGTTGGAGCT
MDP0000338826	95	733	MDP0000275260	2461	3099	639	CTAAAATGCAATAAGCTTTCCCCATCTCATAACTCTACAATTTTCCGACTACAGAAATTCATCGGTTGCTAAATTCACGGTGTAGTTTTTGTTTTGTTCTTTTTTGACAAATCTATTTTTCTTTCTTGTTGCCCGGTCGGACTGGCCCTCCAACTGAAGTCCACGTCCGACGGGCACAAGCACAAGGAAACAATTGGAACGCTCTAATGTTACAAATCTCACCAAGTTCTCTCTGTACACATTTTGCCAAAAGGGAAAAATGGACTGGCTCCTTGCAGAATAATCAACTCATYTTCCCCCTTAGATCCGAATCGGCAACCCAAAATTTAGGAAAGTTCTAATTTCACCTCGAAGGCCGGCAGTTACAATCACCATACCCCAGGCTGACATGTTTTGGCT…
MDP0000140993	1	337	MDP0000573939	1	337	337	AAATCGCGCCCCTGTTTCTGCTTACCGGAAACTGCATCGCTCGTGTTGACCGCGACGCCGTCGCTTTCCCCGTAACGAGTCGTCAACACATTTCCGAAATTGTTTTACTACCCGCTCCCTCCCTCACGGGCCAAATCATTGCGGAATATAAATACCCCTCCACACGCTCCAATTTACCATATCAACCCCAATCTCCTTCCCTCCTTCCTCTGTTCGTCAACACATTTCTGATATTTTTTTCTGCTTCCTTCGAATTACATACGTTTTCCGTCACAGAATAAAAGGATAAAAAATTTACAAATGGGCGATTCGAATCCAGCCGGAAACGTGCAGATGA
MDP0000338141	421	760	MDP0000602148	1181	1520	340	ACTGAAGTTATTATAACTTTTAAAGTGGGTCTCTATTTGTAACYGTGGAATCAAATTTCAATGATACGGATTCTGACTGGGTGTATTATTTATGACACAACATTACTTCCACCCAACATTACATCCAAAGTAATGTTTCAAACTCTTACGCATACAAGATGAATCCTGCTCTCCAAGAACAATCTAATTTCAATTAGAAGTTTCGAAAGGCGAGCGCCGTCGGAACATGGGCTGTCATACGGCCGTCATTCCATAACTTGTGCAAATAGTTCCACTGTTTAAGGAAGTAGTACGTCCCGTTCAATCTCGCCTTCTGTGCTTGTCTCTCCTGGATTCTGAA
MDP0000148722	1411	1719	MDP0000500262	747	1055	309	GACAAATGTGTTCATGGATGGATGGCTTTTGCCAAGCCAAACGCGGYTGCGGATGCTATGGCTCCGATGAACGCAGTCTGGAAGGCRCTCGAGAAGGGTTTGTTATCGGTGAAACGGCCCTTGGCGTACCCAAATATCAGCAATGCCAGCAAGGTTACGACAACTGACGCAACCAGAGCTTCCCTGGCCCTCGGAAAGAAGACGTAAGGAAGCAAGGGTACTGCTCCTCCCAAAACGTAAGCAACGGCAATGGTGAGGGCGCTGTGCAAGGCTCTCCTTGGATCTGGCTTTTCCAATCCCAGTTCAAAC
MDP0000229122	226	497	MDP0000318293	572	843	272	CAGARCCTTCGATTTGTCTGCTACTGCTGCTTCCACACCGCCGTGCGAGCTGACTCGCCAACTCGAAGCAAGAAAATGAGTCAGGAATCGTTCATCTACAGCTTTGTGGCCAGAGGCACGATGATCCTGGCCGAGTACACTGAGTTCACCGGCAACTTCCCGGCGATTGCGGCGCAGTGTCTCCAGAAACTGCCTTCCTCCAATAACAAGTTCACCTACAACTGCGATCACCACACCTTCAATTTCCTCGTCGAGGACGGATACGGTGCGTG
MDP0000124012	948	1281	MDP0000239161	3528	3861	334	AGTTGCACATAATGTAAACCTKGACACATATTAGCTTGGGGGATATTTATACATCATGATTTGAATKTGAATTTCTGATAGACGTAACTGAAAATYSTACTCGTTTAAGAACGATGTTTTAATAAAAGTCCGTACTACCAWATGATTTTGCTGAAAACACGATGCATTATTTCRGTCTTSAYGATACATTATCACAGAGTACATTGCTTAAGCCCAGAAGCCGATTGGATCTAWTTACATATGAACATTGGGAAASTAGATTGGGTAGAAACAACGAACRGAACGACTGCAACCACGGCCTCACTGCTTCAGAAACTGGTCGAACCAGTCACTG
MDP0000150549	434	630	MDP0000632640	454	650	197	TTCACCGCGCCATCCAGCGTGTGCCGCGTGTTGATGAGCGCGCCTCTCTCCTCCGACCTYTGTTCCCTGTGCATAAGGAAGACGAGGCCCATGTGGTTCGCGGGACCTTCAAGAGCCACGAGGGCAAGGTCGTCCAGGTCCACCGCCGCAAATGGGTCATCCACATCGAGCGAATCRCCCGCGAGAAGGTCAATGGC
MDP0000266305	2951	3236	MDP0000938471	594	879	286	TCGACTGCTGACTTACAAGTATKAAAGAAAACAGAAATAAAATTTATGCAACGTTARCTCAGCCAAGGAGCAAGCGTAACTTGCAGTATTGAATAGAAATCCCGAGACTATTAAACYGCATTCTGAATTCAAAGGTGGAAGCTAAGATCTCAGATTAAACACACTACAATGAGTCAACATGCATCTAACGAGTTCTTCAAAATAATATAAGCAAACAAAAGGAGAACCATATCCAAAACTGTTTTGAGATATCCATAGCTGCAAGACGCTCATAGAGTGGTAGAGG
MDP0000165638	859	1285	MDP0000165639	3537	3963	427	AGAAAAACAGAAACCACATTTGTTCCTAAAGACACCGGTGGCTCAAGTCCATTTCAACCGGTCACAACCTATCTCAACCAGACCACTAAACAGACCCATGGACATAAGTGGTTTCCGAAATGGATGACCCAACATTTTATGGGCCAACTCGAATATACGAGCATAGGTGACAGGCGTGACAAAATATGTATATATTAACCACTGTATATAACTAACAACAATTCATTACTATCCGGTGCAGAGAGAAGAAAGAACCCTGTGGTTTTGTATGAGCGTGAATGAACTAGAGCAGTCGGCTCTTCACCTAGTTTTCTTCTTGCTGCCTCCTTTCTTCTGAACCCGCTTTTTAAACTTCAAGCCTTTAGCARAGAGGATAGCCGAGGCACTCTGCCCTTCCAG…
MDP0000558623	968	1236	MDP0000049514	1385	1653	269	TGTTTGCGACATAGTTGCTCTAGTTTCGTATTCCATCTATGCTGTGTCAACTGATAGATGTAATTTCAGATAATGACGATATTACTTATTTTCTTCTGAATGTAATGGCTCCCCATTCAAACTACCAAAAAGATAGTAATACCCTAAACCTCATATCCTCTGGTTTCACAAAACCACACATTCATTCATATGAATCATAATTCACTCACTTTTCGCTAATTAGAAATAATGTAAACATGAGTGAAGCAGGGGAGCCAGCCTAATACAAA
MDP0000174779	664	767	MDP0000277517	827	930	104	CTGAAATCCCGCTTCAGTCGCGGTGTGCCCAACCCCAAGATCCGAATCTACGACGTTGGCATGAAGAAGGGCATCGAAGAGTTCCCTGCTATCCACCTCGGCAC
MDP0000569951	1444	1842	MDP0000122039	1243	1641	399	AAGATGAACCGTACAAATTGGATTGACTCTCTGGATCACACAATCCGGAGCTCTCGAACCGAGCAATCTGGACTGTTCAATTTAAATCTTGCGGCATGAGATTTCTTTTTCTAAAAAATAAACCAGAGAATATCATTTCATCTATATATGCTAATTAAAAAGAAATTGGGCAACTCGGCCAACCGTGTTCCACATACAACCGTGGCCTTCCACGCCGTAGTACTACGCAATCATCTATGTTTTGTTCTGTAACTGGAATGTAAAATAAAAGGGATCCCATTTGTGAATTTTATGAAGAAGCTATGGAATTTGAGCAATTTCCAACAACATTTTGTGCAATGATTGCGGCTTTGAGAAGAACGGGCAGTGGTCACTCCCTTTTATCTTGTACACTCCCTC
MDP0000394093	374	588	MDP0000140017	527	741	215	CCGGGAAGCAGCCACCTGGCGCGGACCAGCTGGACTCGGCTCGTCACAAGCTGGCTGGGAAGGCGAGGGAGATGAAGGACAGGGCCGAGCAGTTCGGTCAGCAGCATACCTCTGGTCAACATCGGACTCCCTAATCTGTGTACCTACCACCATATATATGTGTCCATGCAGTTTGATCCCGTGGTGAGGAGTTTTAAGGTAGAGATCGTACGGCT
MDP0000339588	1	940	MDP0000205662	786	1725	940	TCGAGGAGGCACCCTTTATTTAATTATTGAATGTAGATACGCGGTGGCTAAGCTTGGCGATGGCGATGAAGCCTCGACCTATCTGACAAGGCCCAAGTTGAGGATGCCCCAGGAARTTTGTGGCCAACTTCTCTCCTTTGCCTTCATGAGGAGCACCCTTGCCCAAGCAATCCAACCTTCCCAAGTCATCCGCTTGTCCCAAGCACTCCCCCATTCCAGCATCAGGGTTAGCCCTCTCTCTGCCTCCCTCTCCGCCTCCTCAAACCTTGCTCCTGTCAAATAAACCTGACCCAACACCACATGCGGCTCCCCAATAAAAGGGTTCTTCTCAACACACCTCAACAGCAACTCCTCAGCTCTGTCCTCCTCTCCTTTCTTTCCCTGTTTTTGAGACACATC…
MDP0000001024	1	144	MDP0000457153	756	899	144	GAGGCAACAAGCCTCTCCGCTRCACTTGCCCAAATTGTTGGAGGGTCCCGAAGGTCGATCATAAGTGTTTCTTTGGGCTTCCRGAGGGTCCCGGGACCTCCTGGGTCCTTATATGGATCCGCCYACGTGTATGTTAAAGACTGC
MDP0000375813	944	1284	MDP0000854608	1643	1983	341	CTGCTTCTGCTGCGGCCGCCACCACCACCGGTGTGAATTGAAGAGGATGAAAGAGATTTGCTGCTGCGGAACGTTGTATTATCTGCACTTGTTGATAGGTTAGAATTTAGATGTCAAATCGCTGTTGACTTCTATTGTATTTTTMTTGCATAACAAGGAAGATTTTAGACATGATTAGCATAATTTCAAAATTAGTGCTTAAACATGATCGTTTTGTATAGATTAAATACCTGTTGCTGCTTRATGTGATGCTACATTTCATAACAGGGTGTATAGATTCGATGATGATTTTTGTATAGATCAAACCATATTASGCCTCTGTGGAAGCAGAAGATTATAGA
MDP0000299180	2992	3694	MDP0000351362	240	942	703	GGATCCAAGACCCAGATCAGGAAGTGGGGAAATGGGAAAATCACGTACAGGAATCTCTACCAGACCCTCAGCGATTGGGAGAATCTGATTGGGTTCTGGCGCCAAGGCGGSGTCGCGATATCGTCACCGTTGATTTTATTCGAGTGGGGCCCGTCGTTCGTGACCGGATTCCGGATCTCTCCGGCCAAGGACGGCACTTATGGCGTCGTAAAGGCGCCGTTTTTGTGGATGAGCCTCTCGCCGGAGGGGCAAGTCGTGAACTTTCTCGACCCGGAAGGCCGGGCCGAGATTTCGGAAGATTTCGCGGATTCCGACCGGTTCAAGTTTTGGGAGAGCGACTTGGTTCCTGTGAATTTGAGCGTGATGGGGAAGACCTATTTTGTTGTSGAGGAAGATGCA…
MDP0000929994	1224	1641	MDP0000929993	375	792	418	GGATGTGAAGCTTCGGTTCTTAAAGCAGGCGACGATCGGGTTCTACTTCTTGCCGAACAACGAGCATTTCTACTGCCTCATGGAGGAGGTGAAGAGCTTCGTGAATCCTGACTGTTAATAGATTGATTCTACTTAACTTTACCCGCAAGGCAGCCATTGATACGTAGCAAAAAAGCTTGACATTTTTACTCGGGTGCTCTGTCGTGTGTAGTTGTAAGATTGTCTAGTATTTACTTACTTTATTTACCATTTTGTTGAGGTAATTTGAGAGCTCTCTTCTGCTGCCTCGGAACCGTTCGTTCATGTTCTTGTTTCGGCGGCTTGGAAGGATCGGAACTCGTTTACCGGATTCGGCGTAGCCACTGGATGTAAGAGCTTACTTCCAGCATGATTGATGAT…
MDP0000377544	1095	1488	MDP0000871402	1797	2190	394	GGTCTCATGTCGTACAAGCAGCACGCAGTGGCCGAAAGCACAATTGTTGCATGAGGCCGGCATATATGCATTGTCCTACACGGTTCCGTTCTAGTTTTTCTTCCTTTTTTTTCTGGAAGCACTAGCGGCTTTTAACTGTACAGTGTAATGAGCATTGATGTATTTGTTAATCAATTGAATTTTAAGACCAATTCATACGAAAAACACCGGTCTCCTTTTTGTTCTTTTTCTGTAATTAAATTGTTCGATGCTGAGCTCAAAATTTCAGCAGAGTTCTCTGCATATATATGTATGTACATATTACATGTTTATCGGAGAAATTTCACGCAAAGAATACCGGTCAGGGATAAGCAAGTAGTCCTTCAACTTGTACCGGTGTGGTTTCTCTGCACTA
MDP0000222299	1292	1551	MDP0000313248	867	1126	260	AGCCAGGCTCCCTACTTATTTGCTGGAAAATGGAGTAAGCTTCTTCTGTTCTTCGAGCCTTTACCAAGTGGTGCAAGATTATGTCGTAAGTTCGGGCATTGGGACCGATTACACATTTACTCATCTCATCCACCACCCTAAACGCATCCTGCATCTGCATCGACCAGCAGTAAGCCCCCACAAGAGCATTGTACGTGGGTGCCTCTGGTTCGAAACCACTGGCTTTGTTCAGCTCATAAAACTCAAGGGCTTCACTCAAC
MDP0000319110	46	962	MDP0000355128	3	919	917	TTCAAAGGACGACGAGTAAAAAACAAACAAAAGAAACGGAAGCACAGAARAAAAAGTAGTCGGATGGAAAGAAAACGTCCCGACGACTTGACTGACACAACCCYTAGAAATCCACCCAAAGTCGTGCCGATTAATTCACATTTACGATATTACCCTCGCATCACTCCCTCTTGTTCTCCCATAACATTCTCTCCTCCTTTACTCAGCTAAAACGTCCACACTGAACACGCCCAACTCCCCCTGCGCAGGTAAACCATGGCCAAATCGTCGGCGAGCTCGACGACATCGTTCCCGCCGCTCAAGCCCGACGACTACTCCCACAGCCCCGTGCACTACGCCGTCGTTTTGTCAGATSACACCACACTCTCCCGAATCGTCGCCACACTCCCCCGACTTGCC…
MDP0000692632	1	444	MDP0000185270	1	444	444	GTACTCCATGCTTGCCTTGTAAGTCATGCGAAATTTTTTAGTCTGCAGGTCAGGAGAGGCCAGTTCGCTGCCATGGGTGAGGAAAAATAAATCGCCAGGTCTCTTTAGAGATTTAGAAATTAACTTTCCAAGTGACGACTCCATTGGCTTCTCTTGTTTCTAAGAAAAGTTTAAACCCTGATATATGGCCGGACTCTCCCTTCGCCAAGTTCGATTCCGACACTTTCTTCGACTGCAATCCCACCCCAGTTAATCGCACCGATTCAATTCCACGTAAAATATCCCAACCTGTTTCAGGTGATGTGCAAGAAGAGAAGCCAGCTAAGAGGCAGAGGAAGAACCTCTACCGAGTTTCGTGATCCCAGAAAAGGAGTTCGAGTTTGGCTCGGTACCTTCAAC…
MDP0000266649	2637	3402	MDP0000339087	26	791	766	AGCTAAAATTAATCCATTGAATGATATTGGAATTGATTTTGATTCCATTAATCGGAAGGAAAAGAGGATGGAGAAGCAGCCGGCAACTCCTGCAACATCTACTATTAACATGGGTAAAGCCATGGGATCTGGTTCTGGAATTGGCCGTGCAGGTGCAAGTGTTCTTAGGGCTCCACCAAACGCGATGATGGGTTCAGGTATGGGCGGGGGGATGGGTCCGGGCATGGGAATGGCTATGGGTATGGGTGGGGGTCCAGGTGGAGGTATGGGCATGGGTGGCTACGGTGGCACGAATCAACCCATGGGTATGGGGATGGGGATGAACATGGGAATGGGAATGAATATGGGCATGGGGATGCAAGCGCAAACCGGATTACCTCCTGGTTCAAACATGCCTCC…
MDP0000172751	1540	2109	MDP0000349130	233	802	570	TTACATATTGACACTGGAGATACATCTTCCAGCATTGTTGCAGTTATACAACCAGAAACTCTGACTTCTGATACTGCTGCTGAAATCAACTCTGATGCGCTCCCTTCTGCTTCCTTGATAAGAACTGATACCATTATTGTGGACCAGACAACAGATTCAGAAACAAATTTTGCATTRCTCCCCTCATCTTCTAGGAGAAGAACTAATCAAATAGATTTTGATTCAAACAATGGATATGCATCTGAACCTAGAAGAAGAAGGTTGAGATAAACAAAAAGCTGTTTCCTGGAGATACAGATCAAAATAATACAAGGTTCSTAATCATTATACTGCAAACTTTTTTGTTTGCTGAAGGTATCAGAATTTTCTTCATATGGCTGTGTTTGGCAACCATGTATG…
MDP0000265523	1	228	MDP0000265524	1	228	228	TTGGGAGGTATATCGATATTTTTACAGAGATCAGGAAACGGAAAGRGGAGTTCGGTTAAGCTGCATGTGCARGTTAATTTGGTATCAAATTGCACAAATTGCGTAGAAGCCCAACCATTTAAAGAAGCTAGGCCCAAAAGAAAGCCCAATCATGAAGAAAACAGTCATGGAGGCAACAAACGGATTTCTCAACGAATTAACCGAATTTCAAGCCGCCCTATTTTCTTC
MDP0000172664	590	1157	MDP0000275910	1	568	568	CTCCGTATGACTCATCGTTCAAATTTGTCCCTCTCTCGATCGTTGCATTTGGGTCAATGGTGCTGGCTGAAGGATACGACGAGGTTCGTTCGGTTTCGTGGGTGCATGCATGGACCGTCAAGGATGGGATTATTACCCAGGTCAGGGAATACTGCAACACGTCCGTGACGGTCACGCGGTTATCCTCACCGGATATCAGATCACAGCGGGGGACTTGCCAGAGCGTCTGGCAGAGTAAGCTCTCGGATAATAAGTCTGTGCCTGGCATCGTTTTGGCGCTATAAGCCTATAACTAGTAATTAAAAAAAAATGTGTTTAAATATGGGTCCAAAGTAACTAAAAATTGGACCTATTTCAAAAGTATACCTATAAAATTGGACCTATTTCAAAATTTTCCTT…
MDP0000473076	337	492	MDP0000237640	262	417	156	ACGTCTGAGGACAAAGGCACAGAGGACTACCGACGCGACGGCTACCACGCCGTTCGAATCAGTGACACTTTCAAGAGCGGATGGTATGTCATTCAGACCAAGCTCGGTTGGGGCCATTTCTCCACCGTCTGGCTCGCCGAGGACACCCAACACTCC
MDP0000322999	244	739	MDP0000137561	1839	2334	496	AATCTAGTTGAAGATCTACTCCRTTCATTTGTTAGTTGGACAAAATGACCATACATTTTGTTTTTGGTAAAACACCAAAGAGAGCATGCATTTGATTTCATTTCCCACAAACTAGGAGAATTTCCCGTCCTTGTTCTAAAATCTTTGACTTGGGGCTCTGAAAGAACTAGACTTGCCGATTTGGTGCTTACAAAATAAACATAATCAAGAGGACTGATCGTAATTAACAAGAATCGGGGACGTGGAGATGCAGAAAAATCTTGATTAAGAGGTCATGATCAAAGAGCTAAGCTAGCGTAATTAGCGTCTGGCGAGAGTGTGGAACCCATTTTTCTGCAGCCAGCTGTTTTGCGTGGGCRACGGTCTAAGTTGTGGTGGGAATCCTGATGATGCTGCAGC…
MDP0000192671	629	1275	MDP0000775625	46	692	647	AGATACATGAGAATGGGAGGAAGTTGTGGACAACCAAAGGAGAAGAATATGATGCAGCAAAGAAAGACTTTCTCGACTGCATCGGCGTGTTAGAAGGAGAGCTCGGAAACAAGCCCTTCTTTGGCGGGGAGACCCTCGGATTCGTGGACGTGGCGCTTGTTCCATTCTATAGCTGGTTTCTTGTGTATGAAAAATTTGGCAACTTCAGTGTTGAGGCAGAGCACCCAAAGTTCATTGCCTGGGTTAAGAGGTGCATGGAGAAGGAGAGCGTGTCCAAGTCGCTTCCCGAGCAGGAAAAGGTCTACGATTTCTTCATGCTTATAAGGAAAAAGCGTGGGATTGAGTAGATATTGGTGGAAGCCTGGCAAGAAGCTATTGATGATCAGTGTCATTCCAACT…
MDP0000190810	1	730	MDP0000363287	323	1052	730	TCTCGGCCTCAATTCACTATGTACATATGGTTCCAATTTGAAATTAACATGCAGTTTCGATTAGGCTCAAGAAGTTCCTCGAACACACAGTCAAAAACAGAAGTTACTTGGATGAATCATGAATGTAGGGATAATTTGGTGATAACACACTGAAATAATAATCGGAAAAATGTATCTTTATATATTCTCATATAACAGCGCTACAAATTTATAAATTGTGAAACATAAATGAATAAATGAATTTAGTACAATAATAAATGGAAATTCAAAAGTCCATAAACACCCCCACTCTACATAACAATGAGTGCAGCGAAAACTCCAACAGCTAGAGCTCCGGCGGCGGAGAACCGATTCAAAACGGCACCGTTAGCAGGAGCGGGAGCCTCGGAGGGAGATCCA…
MDP0000179043	3132	3293	MDP0000331084	275	436	162	CAATTTCTTTGTTAATACAGAAGATTRCAAGAGACGGATAGATAGGAATCGGGGGAAATTGTCTTTCCCTACCGTTAATTATACGAGACACAAGGGAGGCGAAGAAAGACGTGGCAGTTTGCCATTTGTGTTTCATAGATGTGCAGTTGACAAGCTGTTGAG
MDP0000208072	3962	4371	MDP0000352604	257	666	410	AGATAAAAGGGGGGACGGCTGTTCAGGCATGCAAAGGCAGACGGTATTCATTGTTTGGGGAGTGTGGGAAGAAGTCAAGGAAAACAGAGAGCAAACATAATACAAGGTGAAAATGAAATCTGTAGTTGGACGTCGGGAGTGGTGGCTGTGCAGCTGCTCATTTGGCTGGTTACATATTTTTTTTCCTCGTGTAATTTCTGTGCTCCAGTAGTGCTTGAGCGAGGCATTCTTCTGAGGATGTGAGAAAGAGAAGTAAAACAGATGATGTAAAGCTTTGCGGTAAAGCCGCGTTATGCATCTCCATTCAATTTTCACGTGGTCTGAATACAAATAAAAATGGTAAAACCTTGAATTGGTATCWTTCATGTTAACTGATTTTCCAGCCTTGATGAGCTCAGG…
MDP0000319752	1	266	MDP0000231130	1	266	266	AACCTATATTGATATGATAATAACCAAATGAATTTCGACTAGATGATCAAAACGAACCCCTGAGTTTCCTTTAACCACGATCTCCTTACAATATAGCGATTATGTTTGCAGGATTTATTCATTCCTTCGTTAACTTAATGTTCTCATCCATATATGCCAACAATTACAATGTAATGATAAAAAGGAGACAGAGTGGATCATGTATGTACACACCATTCTTCAACTCCGAACCGAACACACGCAGGAATCAGTATTTCTCTCGTTAC
MDP0000246151	1921	2217	MDP0000246150	702	998	297	ATGTTTATGATCRTAATTCTAATTCAGTTGATTGTGGCAGAAGATCGTCGATRGTGTTACAGGTTTTGTTTTTCACTCAGAAGCCAGAAAACATTTATTATCAAAGAAGGGAAGATCCACCAGTACARATACCATATCARCCTCTCTGAGGTTACAATGAATGTATATGGATCTAACAACTGAATTCAAAATAATAATCCAATACGTTAACAATCACAAACARTATTATAACTCAAAAAGTTTGGCCAACAGAAACAAATTATGTGGATAACTCGAAAAGTTTGGCCAACAGAAAGA
MDP0000259047	1658	1837	MDP0000327789	578	757	180	TAGGYGTATTCATACCCTTTGGACTGGGACCTCGAACGTGTGTGGGCTTGAATTTTGCAACCACYGAAGCAAAGATTGCGCTGTCGATGATTCTACAGCGTTTCTCCTTCACCCTGTCTCCAGGTTACATCCACTCGCCCTTGCATTATCTGACATGTCGTCCACAACATGGAGTTCAGG
MDP0000648839	1411	1767	MDP0000256880	879	1235	357	GGTGTCCCTGCCCTCCAGTGTTCCACTGATAACCCGGCCACATCGGAGTTGTTCTAATTTTATGCAGCAAGTTTAGATGCATTCCTTCCCTTTGAGACTGATTGCCATCAATGCCATTCATCGTCGTTTGCTCCTTCAAGCACCTTCATAACTTGCGTAATTGTTGGCCTCCCATTAGCTTCTGGATATGCACACAACAAACCCAAATGAAGCAACTTCTCAACTTCCTCCACGCTGTATCCGCCCTTCGCCTTGAGCCGCTCATCAAGTGCAAAGTTCAACTTTCCCCTCTCCATTAGTCTCCATACCGAAACAACCAACCCCGGCTCCCTGCCTCTATCGGTCTCCATCCACACA
MDP0000919472	407	519	MDP0000919471	725	837	113	ATGACCTAGTAATTAATCAGAATGCAGTGCAACAGTATTTGATGGTCTCAAAACCTGTTTGCTTTGGTTTGCATATTTGAGATTTTGCAATATGTTGGTCCATGTATGCGTCC
MDP0000194053	1612	2004	MDP0000580985	1255	1647	393	CTTGTACAGACCGGAACTTCGAGAGCAAAGAGAAAGGCGAGTGGAATTCTTGAAAGACTGAATAGGACCGGTTCAATAACGCACACAGCTTGACRGAAATCGAACTTTTCTTCTATTTCCCCATGTAAATGTCGTATATTTCGTAGTTCGTACTATACTCCATGTATACCTGTACACAGAAAAGAGCTCACAGATTTGTACACTTAACTTGAAATTTTCCTAGGCAAAGTTTTGGTCCATTTCTAGAAATGTAAAGGCCATTGGAATTTCTCCTCTCTTTGATCACAAAAGAAATCACAACTAGTACATTTTGTTTCTCTGTGTTTTCCGGCTCATTTKTCCGATTCTCAGGGAGAACCRGTGGCATATCACACTGTTAGTATCTCTCCCGTC
MDP0000940768	1	469	MDP0000155219	1818	2286	469	TCTTCTAGGACACGATGTACAGATCTGTCTCAGTAAAAATCATGAATGAGATGAATGCTGTTATTGACACTAGGACAAGAAGAAGAAAACCATAGACCAGTCCATGCTACTGTGCTGCAAGCTTTTCATATCTGAATCACGAAACCTCGCTGTTCTCGACGCCATTGAAAGTGCTGCCAGGCTCGACCCGAAGTCCGTCATCATTAACAAGTTTGAGGACCGAGCATACAATGGTGTCATGTTATGCATGATAGCACAGGAAGTGCCATATATAGCCCCTTGCAGCAWACTGTCATGAAAATGGCTGAAGCAGCATTTGGAGCCACCAACCTTGAGCAGCACTCCGTGGCTCGCCCTCRGTTGGGGGTTGTCGACGACATTGTCTTCCACCCGTTTGCT…
MDP0000940768	665	895	MDP0000155219	1540	1770	231	GTCCGTGGGTTGCCTTGTACARCATTCCCGTATTGTCCACGGATGTTGCGGCCACYCAACTGGTTGYACGGATGGTGAACGCCCGAGGGGGAGGACTTCCAACMGTGCAAACACTAGGCCTTGTGCATSGTGAGGACTCAACAAAGATAGCTTGCATGCTCTTAGAGCCCAACCCRGTTGGAGTGGACCGGGTCCGGAACCRCATCGAGATGCTTGCGGCACAAGGTCACT
MDP0000863893	226	371	MDP0000360583	328	473	146	ACGAATTGCTTTCTGGAGAGAAGGCGATTGGTCATGAACTTCCTCGTACGGATCGTCACTGCCTTGGTATCCGCCATGGCTCTCTCTCTCTTCTCTCTCTCTGCGCCTCCGCTCTGTGTTCGGCTGGAGACTGTCTGTGTGAGAGG
MDP0000253144	562	1065	MDP0000847266	182	685	504	CAGACGAATCGAGAGACTGAACAACCGGGTGGAGTTTGGCCCGACAAACCGGACAAAACGAGTGTTTCGAAAGCCAGGTATCGGCGCACAGCAGATGGAAGGCGTGGTTACAACCGGGAACCACCCGCGCCGGTTGCTCTCCCTCGATATCGTCCAGACACACCGCGCACTCCCTCCTCTCCGCCATCACCTCTTTCCCCGTAATTTTAGGCAGCTTGTCGAGTTCTGACGCCGACAATCCATTCTCGGAAATCTGCTTGACAGGTAGCCCAACGTTGGCGGCTTGGTTGTTCGTAGCGTACCATAACAGACAGACGTACACTACGAACACCACGCTCATCCCCACGCACGGCACAAAGATCGCCAAAAACACCGAAACCAGCATTTCGAGACAGTGGA…
MDP0000272331	292	556	MDP0000653461	95	359	265	GACGAACGTATGAGACTGTCCAGAATGATCTCCTCCGTTACCTCCTCCTCATCCGCCATTAACAGAACCTCATCAACCCTTTACTCTCTCACTCCTCTCCAACCAAACGTTAATCCCATCACCATCACCCGGAGGAATTTCATCTCCCTCACCGAATCATCATCCTTTCCCCTCAGACATTCAATCTCCATGAACAAGCAATATGTCTCTACGCTTTCCAGCTCCAGATCAGACAACGGAACATCCCTTGATCCTCCTTCCCAGG
MDP0000256049	2456	2685	MDP0000343712	771	1000	230	ATCATATGCAATAATCCAGTGTAATTATATGAAATAACCTCACAAAAACGGCATTTCTTAGTTGCTTCGGGCGCGTATATTTATTTGTAAATGTTGTGCACTTGGAATTGTTTAGAGGTGAAATGAAAGCAGTGGAATTGACAAAACCGGTTTCTGTAATTCATTGTGAGAAGGAACCCTTTCAACACTGAATAATCGTACCTTACAATAAACACTTCCCTTTCAGCATT
MDP0000805271	113	911	MDP0000353861	1	799	799	CATCGCCTGCCATTCTTGACYACGCGTTACTCAAACCCCCAAAAACTCTATTTGTTTCACCAACCCCCCGTTAATCTGTTCTAAATTACTCGAAATAACATTCGAACTCGGGTGTAAATTGACTTAATCCGTTATTAAACATCCAACTGTCCCAACACCACAATTATCAGAAATCACAGGAAATCAAGATGAKTAAGGCCTTCCCATATTCCCTAGTCTTCCTCCTATTCATAATCCCCATCACCTCCTCCTCCACCTCCACCTCCTCCTCCTCCTCTTYATGTCCCATAGATTTCAGCTACGTTGACACTCTACCGTGGGACCATTCAGTGTGCATAGATCCCCTCGGAAAATCCTGCTGCCAAACCCTCCTAAGCTTCCTAGGCATAGGCCTTGCCC…
MDP0000145898	1489	1544	MDP0000362044	316	371	56	GTAGACAGACCAATGTACCGATGTTCGGTGATTTCGTATTTCCGATGTAATCGAGG
MDP0000930526	1	622	MDP0000184044	2712	3333	622	CCCTAAGTTCTTAGAACCAAACTCAAAACTCATAAAAGGATCATCWACTTCATTGGCCAATGGCCAATTGCGAAATATGTCCAAACTCTATTGATCCAAACACCCATACATAAGGACCAATGAAATACGACCACGTCACCCGAGCTCGCGTACGTCTGAGTACACCAAACAGATAAACCCTATATATAAAGGGCCATAAACACCGTCTTCCATCCTCAAAAGYTTAAGGTYCTCTCCGTCCGAGTGGCCAACTGTTAGAGTTAGGGTTTTCATCTCCGCCGTCCGATCAAATCGCCCAACATGACAGGCAAAGCCAAGCCCAAGAAGCACACGGCCAAGGAGATCGCCGCCAAGATCGATGCTGCCACGACGAACCGCGGCGGCGGGAAGGCTGGTATA…
MDP0000836932	756	1227	MDP0000193683	720	1191	472	ATATGGTCTTAAAGATGAGGTAGAATATGCGATTTGGAAATTGGTAAGAGAAGTACTTGAAGAAGACGAAGATAATCCTACGGAGAATACCTTCTCGTTACTTCCTCGGAGACTTAAGGAACATATGAAGCGGCATCTCTTCTTGGCTACACTACGAAAAGTAATGTCCTGAGCTCCAAGGCTTCTGGCATACCTCACTAACTCCTTCGTGAGTTCGAGAACTTGATCGGCAGTCTTGTTCAGCTTATACTTTATGTGGATTTCGCTGGTCAATAGACGCGTCGCGTCCTTCACCGACTCCTATGCAGCGTCGACGTCGCCACGAATGCACCTACAATATGCAGATATGACAGGCATGTAGTTGCACTCGTCAACACGGCTTCCAACCTCTTTTGCTAT…
MDP0000481254	688	1038	MDP0000227333	1579	1929	351	GAGAAAGGATATGGTTGGGGTCTAAAGATGCCCCCAAACGAGACAGCTTGAGCCCTTAGTGCTGCTCTTGTCAAAAGATTTCAAATTACAGACCCTTTTTACAGTGTTGAAAAGTTGAATTTTTGGCTTAAAGTGATTGGAAAATAGTTCACAAACCTTTGACAGTTACATATTACTGTGTCATGGTAATTCTATACCAATGTAGTGATACTCTTCTAATACACGAAAAATGTCGTTTCGCTCCCACTTACGTAACGAAAAGTCTGACGGGACGATTGGAGTATAATTTGTATAATCTCATCAACGCCGGTATTCATCTCCACAGTCCCCAATCACTTTAAGGAGATTCTT
MDP0000340063	24	593	MDP0000143586	670	1239	570	ACAAACAACAACAAAACCTTATCCCAYTAAAGATCATGACTTTCACTGTCACCCTCATTGAAACGAGTTGAATCTGAACTGCGATTCAGATCAAGTCTTACCAAAATCGGATTACAATTTCCCAACGGAGGACGTATAAGTAGCTAGCATGAGCATGTGTATTTGCAATCCAAGTTTARGCCCTTTCTCTAAGGACTACAATAACTTATTATCGAAGTTATAACGAGTGATCTACACCAGATTAAAAACCAACTGTATTGGCTGGAAGGTGTAAGATATGCTAATACATGAAGATGGWTCTCAATCATCAATTGGCACCCCTCGAACCGTGTCATCGTCACCCGGATCTTGTTCGTCCTTAGTTGTTGAGGGAGCTGGTTCAGACAATGAGGATTGATT…
MDP0000233740	3139	3366	MDP0000233741	739	966	228	TACATCAATCCAACTAGACAAGATTCCAACYAGACAAGCATAACTGCATATATAATGTTGCAAGGGACTTGTAACTCGGTTAAGACCATATTCCAGGTCCCGGRGTACGATTCCTCCTCTCCCAATGCTCTAGTTTTATTTTATTTTTAAAATCTCKGAATTTGAGACTTAGCTGCTACTAGTTACAGGTCCCGAGTACAAACAATGCTGCCTRAAATAAACCGAAAC
MDP0000174031	855	1236	MDP0000174030	2393	2774	382	AGGATGCAAGGACAGACATGTATTGGATCTTGCAAACGAAGTGAGGCGCATCCTGTCGGAGAGGGAGCTGACTTCAGCATGAGGCCAATAAGCTTTATGATTTTACAGGTCCCCCGGCATAACAGTTATATGAATCTGTTACCAGAACATGTAGTCCGATAAAACATTGTTTCGCCTTTCGATTTATTTTGGATGGCACTTTGATGTCCATCATCAACAATTMCTCATTTGTAAACTCTTGTTCATGTTGAATTAGTCTGCATGACGAGAGACTCAATTAGTTGGGCGACTGGTTTAGCTTGAAGGTTCCGCTGGACAATGAGAACGAGCTTGTCCCGTTCAATGCTGGCATCGTGGTTCGCCATTGAGTGTAAATTGACGT
MDP0000270176	136	411	MDP0000276506	1140	1415	276	GGGAAGGGTATAGTGGTCCAGTGCAGAAGAYGAAACGCATGCTTAGACTCGGACTCAGCCTCGGGACGACGATACCGCCGTCGCTGACCTTGACGCCGATGGTGGCTTCTTTTCTCTGGAGGGAATGTTACAATGGGCCATAGGCCACTCCAATCACAATGGGCCATGGGCCACTCCGATCCCGTCCAATTGAAAGAGAAGGCGCGAGATGTCGAGCGATTGTCTCCCACCGACCTAAACGACCGCCGGCTAGCGATAAAGCAGCTCACGGACGAG
MDP0000270176	1048	1208	MDP0000276506	178	338	161	ACCAATTTGTGTTGCTTGACAATGATGCCATCTACGACATCTGCAGAAACAAAAGCAAAAGAGAAAGGAAAAAGCAAAAGAGAGATGCAAGCTATCACCAAGTCGGTTCAAGCAAGGCAAGCGCACCAGAAGATGCCCCATCATTTTGTCGGCACCAAACG
MDP0000816245	1	152	MDP0000214746	1118	1269	152	AAAATCAGGTTGCCGCAAGAAAGCTCGGGTCGACRGGTACGGGCAGCTTTGGGGCARCGAGGGTAGCTTCCTAGGCAGTGAGCTTAGCTTCGTCTTTCTTGTCGTAGTAGGGCTCCACCATTCCTTCTCCCCTGTTTGGTTCCTAAGAAAAT
MDP0000263330	1077	1270	MDP0000349628	1	194	194	TGCAACAGAGTGGGGTGATCCTCAAGCAATTAACTGCAATGCACAAACAGAACCACTGCCAGGCCCAGACTTTCCAGRAAAACCCACATCCAGCAGAGCAAGTACTAGAGAAAGTGTTACGCACCGCGTCAAGGCCGGTCCATTTGCTGAATATTACAACTCTTTCGCAACTACGAAAGGATGCGCACCCGTCG
MDP0000425918	664	835	MDP0000266857	660	831	172	GCCATTGTCTACCAGAGGTTCCTGAAGACCGAGCGCTGCAGTTCTCCTCGATCAACTCTCAAGGGCTGCTGGAGAGAGGAAGAAGAGGAAGAAGATTATTGAATGCAATCGTGAAGCTTATGACGGTCGTCATTTTTCTGATTTATGAATAAATTACCTGTCAGCAACGGCC
MDP0000183189	1960	2242	MDP0000283823	504	786	283	GTGCCTCTTGATCTCCATCTCAACATCAAGGCCAGTGAACTCACACAAATGCCTATGGGTAAAGGAGTCCTCAGCTCTAAAAACAGTACCAATCTCAAAAATACGGCCGAAGTCACCACATATAGCCATCTGCTTGTGAAGCTGAGGCGACTGGGCAAGGCATGCATCTTGACCCTTGTAGTTGAGTCTAAAAACAGCAGCTCCACCTTCACTTGAACCAGCAATCAGTTTTGGTGAGTGGATTTCAAAAAAGCCTTCGGATATCAAGAATTGCCTAAAGATC
MDP0000874056	612	885	MDP0000601809	1593	1866	274	GGAATTAGGGTGTGGTTGATTGAAGCAAATCATGTGAAAAAGAGAAAAAAAACATGTGTCAAAACTAGAAACTAGTTGTTTTGGACAAGACGATATCCTAAATAACTATAACAGGTAGAGAGAATTCAAACTTGGTGTTATAGCACATACACATTACACTGACAAACTGATTCAATCCCTATTTACCATACGCACACGCTTTTAAATTATTTATACATACATAGAGTCGATCACATAACTAACAAGAAAGCATCATGTAAGCGTATTATACTCT
MDP0000609966	1123	1948	MDP0000360747	1	826	826	TACAGCGGGACCGACGATRACGTCGACGACGCAACACRAATCAAAGAGAACTTRACAACAATGTACCAGCAGATGGTGTCAAAGGCCACTTCTCACAGACTCTTTTTYGGAGAGCCCTACAGYGCAGGGGACGACCCAAGTCCTGGTGCCGGAAACATTGAGAGCATTCCCCATAACAATATTCACTTTTGGACTGGCGACCCAACCCAGACAAAYGGGGAGGACATGGGGGCYTTTTACTCTTCGGGGAGGGATCCGCTGTTTTACTCCCAYCATTCCAACGTCGACCGCATGTGGTCTATATATAAAGATAAGTTRGGAGGTACGGACATAGAAAAGACYGACTGGYTGGACACGGAGTTYTTGTTYTACGAYGAGAAAAAGAATCTYGTKCGCGTM…
MDP0000237000	894	1352	MDP0000683913	1	459	459	GGATTCTTCAGAAGTGGAGGTGGGGATGGTGGCAGTGGATTTTTTTGAGGTGGCGGTGGTGGAGGATTTTTCTGAGGTGGCGGTGGTGGCGGATTGTTGTGAGGTGGGAGTGGTGGCGGATTCTTCAAAGGTGGTGGTGGTTGTTGTCTCACTACAATAGGAGGAAGAAATGGCGGCAACCATGGCTTCGCAGGTGGGGGTGGTAGTGGATTCTTCGGAGGTGGTGGTGGTCATCTCACTACAATAGGAGGAAGAAATGGCGGCTTGTAAAATGGTGGTATAAATGTTGATGGCTTGTAAATTTCGTGTCTTATGGGAGTGACTTGTAGCTTGTCATCCTCATCATATTGGGCATTGGATAAAGTTGTGATAAGAATAACCACTACAAGAAATAGCACA…
MDP0000245655	664	1248	MDP0000344750	116	700	585	CCGGCGGATGCCAACAATGCTGTTGCCAGTGTCAATGCTAATGCAGATACCAGTGCCAATGCCAGTGCCAGTGCCAATGACAAGGAGAACGGAAAAGAGAAAGGAAAAACAAAAGGGAAGGCAACAGCAACAGCAAGCAATTCACATGAGAAGGAGAAAGCGCCAAAGAAGCGAAGATACAGTGAGATAAATGCACAAGGACAAGGAGAGGAAAATCAAGTTGCAGCAAAGTCTGATGAACCTCCAGCTGCTATGCCTGAAGAGTCACAAGTTCTGAAGACTTGAGCTTACTGCTTCCTCAGGCCAATCTTGTTTGAAATTCTTTGGCTAATTTTGTTCTTGTTAAAATCTTACTGTTAGGGAAGAGTATATTTGCACATTCGAAAGTATATTTGCACA…
MDP0000319510	656	918	MDP0000230808	1067	1329	263	CCCTAATTGGGTTCATCRTTTGATTGCATTTAGCATATCTCYTACGCTCGAGGGATCGGTTTATAAATCAGGTTTCTCTGACCAAATAGAGTTGTTGCATCTGCATTTAGCATATCATCGTAGTCTAGAGTTGGTAATAACAAAWAAGTGTAGCGTGCTCTCTTTCTGTTCGTACGCTGGGAATTAATTGTAACGCATATTTTGACAGGTGAAAAACATATCAAYGGAGATATTAGATTTCTACGAAAACCACCGCATGATCC
MDP0000771007	1	729	MDP0000536318	1	729	729	TAAAACATAAGAGGACAGCTTTGATCCCACCTACTTGCTTTCTTTTGCTTTTCTCTAAAATGACAACTGCTTGGACATTGGTATTTCTGTGGTAATAATTGCAGCCAAAGTGACAACTGCTTTCTACTTTTGATCATTTCAGATATGCGGCCCTTGAAATCTCTGAAAAACCTTTTCGACCGTTCGAGGTTTGTAGAGCTCGCCATCATCTCCCTTCATTGTTATCATCTCTTCTCTTATTACAAGTTAACATATTTCGGATAAAAGAAAATTGCTAGTGTACTAAGGCAGTTGGCAAACATGGTCCCGCCACTGATAGGTATTGTCGAACTTGTCGTACATGAAGCGAGTGATGACGCTGGTTTTGCTGACGGACTGATCCCCAAGGAAGACGAGCTT…
MDP0000177248	2943	3177	MDP0000865919	651	885	235	AGTGTTTCATTATATTGACATAAATTTGTTTGTCAACCAGTGTGTTAATTTTTGAAGATTTAGAGTGAGAAATAACATATTTGCAGATTGTAACTCAACATTGGCTCTTGTGGAAAATCGATGCGATAACTTTTACTGTGCGGTAACTTTTATTGTTGTCTAARTATACAGCATGTTTATACTTGTACAGTTTATTCATAAAAATACATCCTTAACTTTCTCTTGGAAACCACAT
MDP0000370012	65	493	MDP0000299846	1027	1455	429	AGTTTTTAAGATACAAAATTATACCTGAATTTTTCCGCTGAATCTGAACCAGAAGTTCGTGACACGAAGAAATATCATGTAAAAATAATCAGATATATTATAAATAAAATCTCGAGAGCAAGCACAAGACTTCTGTTACACATTTGAACGAAGCTGTTCTAACATATTTTCTAYGGGACTAATACAACAAAGTAGAGTATAATATTATCTAGTCAGATGATACGTACGACAATTAGATGCATCTCCTACGGAATAATCACATCTGCCACCAATTACGACTTGAAGAATTATCCCCTGAAGTTACGTTGCTCTATCGAAACTACCACCAACCTGCATATGTAGCCATTCRGGCTGTGAGCTTTGGGCGTATTCCCTTGGTGTGTGCGAGCTGAATAACAA…
MDP0000346089	94	884	MDP0000374466	1088	1878	791	CTTCTTCTCTGTCCAATTTAATTGTGGAAACTGGAAGGACTWGACTGCWAACAATTTTCTTCTCATTTGAATATCAATTACAAACCGTGTCCGGTTGCCTGTATCACAAGTAGTAACAGAATATTTTTCCCAACCATATACAAAAATCGAAGAAAGTAGCGGAAGACCAGAATGGCCCCAAAAAAAACATGTTATTCAAGGTAGCAGATGATTGGAGATTCAGAGGAAATTTTGACAAATTTCGGACATCCTAACTACTACACTATTTCTGCKATAATCTTTTGGTTCGACGACTTGAGCTCATCTTCGAACAGGGTTTCCCCCTCCCGGTSCTCGAGGTGGTGGTGCCTCATATCCAGYTCCCCCGCGAGTAGGTGGTGTTGCAGAACCATAAGGCAC…
MDP0000293618	829	1169	MDP0000293619	722	1062	341	GTGAGCCACCTAGCGGAAGTGACAGCGTCCTTCCACAATGAAAAAATTAAAATAATTATATCTTAAGTTGTACTGCCTATTGGAAACCATAACAATCCATCCACTACACTCTGCATGTGCGTATGCGCGTGTTCATCCCAAGAATAATGTAAAAAATGAAATGGCTGAAGTAATCGCCATCTTTGTTCCGAACAATATATAAATGGAAAGGGCAATGCAACTAATGTCGCTAAAATTACTCTGGAAGATGTGATATCGAGAGAAATCATCTTTTATATAATAATCTAACCACATACGAGTTCAAAAGGTTGGTGCTACCTTCCAGTATTTGATGGTTTTGT
MDP0000210319	760	1097	MDP0000304256	1388	1725	338	GTAGACTATATGGTATAATTGTGGAATATTGTTGTTGAGAGAGGTAGTTTKCTACATGTCAAAAGAATAAGGCTGAATGCTTTTGTCCAATCAAATAATATTGAGTTTAAATTAATKTAAGWTTACAAATGCAGTCCATGAATAAAAAATCATCGAYATTTCTTCCTTCAGACTTTTTGTCATCACRAAGCTGCAAGGATCAACAACGAGGMRAAAACTACGATSRATGGCCTTGATGCTGCTGCCCTATGAGCCCTATTGGGAAGTCTAGGGTACTCGTCMGGAGAGGGCATCACRCATTCATCCCCGTTGAATGAAATTCTCCTGGGAAAWGTCCA
MDP0000258353	1	1201	MDP0000149405	164	1364	1201	TCTTTCGAGGGATTTGTGAACCGGGTAGTGCTTAGATTCTGTGAATTTTGGTTAATCTGAAACTTTCCAGGGTTTTGGGAAAAAGTCAGGAAGTTGAAGAAGGCAATGGATTTTGCCTGGAAATTTTGAATTAGGGTTTTCTGACATTTGGGATTTGTATATTTGTAATGCAACGGTCTCTGATGTATAAATACSAGTAAAAGTGACTATTTTTGTGATTGAATTTGGAAAGTTCGGCGATGGAATTTATATAATAAAGCCAAAAAAGTAGCAAAATTTAGCATTCAATTTCACATAAACATGTCTTCAACTTCACCTTCTCCAAATTCTTCTCCTTCTGCGGTCTCACCGACTTCATCTGATACCACAACACCACCCCCATCAAATTCTTCAACTACC…
MDP0000194113	877	1176	MDP0000739342	2005	2304	300	TTATTTTCCTACTTTTATGTTCTAGCTAAGTTTCTTAATTAAATGGTTTTCTGTAATTTAGTTCTGTCCCATTAATTTGTAGCTAATTTTGATGTTGGAAGGCAAGTCTTGGTGCAAAAGGAAGGTTGCTTTTTGTGGCTGATGGGTCATGTGGTCGAGTCATGGAAATAATCTCTTTGTCAAAAAAAAAAAAAAAAAAAAAAAAAAAAACCAACAAGAGTACCGTGTCTTTTGAACGAGACATATCAACCTTTCTTATTCTTATGGACAGTTCTGGAAATTGGGATTGCATTCAAACGT
MDP0000951190	874	1611	MDP0000339717	1	738	738	CAGGTGGCAAAATCAGTGGAGAGCATAATCTCACAAACCATGCCCACCCCGAACGATCCAAGAAGAAAAGAGCTGCAGCAGATGGAAACTCAAAAGATGGTAATTGACCAAAAAGCCAGGGCCCTGGTCCGTGGGGAGCTCTACTGTGGGCTGGGCTTTTTGTTATTTCAAACGATCGGGGCCATGAGGCTCACTTTCTGGGAGCTGAGCTGGGATGTCATGGAGCCCATTTGCTTCTTCGTCTCGTCCATCGACTTCGCCTTGGGCTACGCCTTTTTCCTCCGGACATCGACGGAGCCCACCTTCAAAGGGTTCTTCCACCGTCGCTTCAAGGCCAAGCAACGGCGGCTCATGGAGGCTCATAAGTTCGATGTCGAAAAGTACAACCAGCTCCGAAAA…
MDP0000317158	1434	2274	MDP0000627178	76	916	841	AGCGCTGCACCAGCTGGTACTTGACGGCGTTATTACCGACCACAACTCCGGTGGTCTGGGAACCCAGAGGGATAAAAGCAGGGCACCGGACGTACAAATGGTACCGACTGGTTATGAAGGTGCCGACTTTAAACCTGACCCGGCCGTCTATCTTGATGAGCATAAGAACCGACCCGGCATTCTGGTCCTGCCCGAGAGCGATGGAGTTGTACGGTGCGATGGGGACCTCGGTGCCGTAGATAAACGGCGACCAGATGTTGACGTCCTTGTGGCCTTGGTACACCGGCGGGATGAGCGTCGAGAACGTGATCTGCTGCGAACGGTACGTGGCGTARACGTCAAGCTTGTCGTAGTAGATGCCGAGCTTGTCGTTAGGGTTTCGGGAGGAGATGGTGACCT…
MDP0000155181	1500	1877	MDP0000600164	554	931	378	CTTCCCGGTGGAAGAAGCTCACAAGTTTGCTGAACTCATCCTCCGATGCCTCGATTCAAACCCTAAGAGCAGACCAACGATGACTGAGGTCGTAGCTGATTTGGAGGAGTTGCATGAAAACACAGGCAGCAATCGGATTTCAGGCCATGTTACGAAATGGGTGCCAGGCATATAGATAGCTGTTTTCCTTCGTAGTGCTATCCTAAAATGCGTGAATGTCCACTAAAACTATATGGTGAAAGCAAAGGCAGCACTTGTTCATGAATTAGCAAACTATAATTACAGATAACACAATATTTACTAGCGCGAGACTAGCATGTATTGGCGCCAGGATAATTTGACGCCGGCAGTTGTGACAGGACAAGAACGTCGGTCATC
MDP0000213630	1725	2336	MDP0000695518	1	612	612	AGGGGAAAATTGGTTAACCAAAARCGGGGACTTGCACAGATGGTTGCACGAGCTGCCCACCGGGGAGCCCAACGTGGAGGACTGGACTGGTGACACGTGGGAGCAAAGCTTTGTTAATGGAGCCTACTCGCCCGAAAAGAAAGGGTGGCTCACGCGCCACCGCATTGCGGTTGGAATAGCCYGTGGACTGGCGTACCTCCACCAGGCAGGGTCGAGTCCCGTAGTCCACGGCCACCTCGTAACTTCCAACATATTATTGGGTCCGGACTTCGAGCCGAGAATAGCCGATTTTGGTTTGAGAAGTATTGGGAGTCGGGGGGAAATTGGCGGCGGAGGTGAAGGCAGCGGTGCGGAGGCGGATGTGTATTGTTTTGGGGTGGTGTTGATGGAGCTGTTGAC…
MDP0000150261	135	1157	MDP0000396030	238	1260	1023	AGTTGCATTATTTTCATTAAGAAATTTCGAAACTCAGATTTTGAACAGTGGAATACGAAATTTGCAGAGCACAGTCCATCAATCATTTCATCACAAAAACAGTCGAACCAGTTTTTTGAGATGCGAAATTCGTACAACATTTCTTCACTTTCATCACAAAAGCGACATGGAAGATGGAAAACGGAAATTAAAATTCAAGGCCTCGGTCAGATTAACAAAAACACCATTAGAGCTCAAACTATTCTCAGCAGTCAGCGATTCCTATTCACAAAAAACTCCGGCGAGACCAGTACGGCACCACTACTCGACCTTCACGTGGAAGACGTCGGCCTTCTCCTCTTCCTTCAACTTCGGAACAACCACCTTCAGCACGCCGTTCTTCATCTCCGCCTTGATGCT…
MDP0000352792	619	943	MDP0000123097	2799	3123	325	CACACACCTCTAATGCCCTTGGACTAACAAATATAAATTAGGAGGAAGTTGTTATTCACGCTCTAAAAAAGTCATGCTGCATTCCTTCTTGTGATTCAAGTACCAATTTAGTGAATCACTAATTACGGTATAAAAGGAATGCGGGATGACTTTTTTTTAGTATGAATAACAAATTCCGATTGCAAACCCTAAATTTAGTATGCATGCATGATTACAAAACAAGACCAAACTGCTAGATGGTTTGTCTCTGGTTGGGGAAGAAGGAAGAGAGACTTAGGTGCAGCTATATGTATATAGCTGTTACTGCGGGGTCGCAGCAGTGGGA
MDP0000239850	530	702	MDP0000359250	70	242	173	GGTTTGTGGAGGAACCAGGTCGCTTCAAGGTAAAAGTAGATGGTGCATGGACCAAGGAGCTGAATTTGGATGGTGTGGGAATCATTATCAGAGATTCGAATGGGCGTTGCTTAGCTGCTTCGAGTAGGAGGCGAAATGATGTCTTCTCCCCTATTCAGGTTGAAGCTTTGGCA
MDP0000417690	576	816	MDP0000417688	1005	1245	241	GAGCTTCGACGAGTATTCTTATTTCCATAACCGATGCTTGTGCRRTGCTCCWCTCCYAAGCTGCAAGTAATGGCSAYAACTGCAGATTTGGCCAGCAATTTTCGAATAGTTGCACRTCAGAATAAGTGTAGGGTCTTCTTCACTTRKGTTGCCAATGTCACAATGRAGATTCCTTCCATGGCAATCTGTCAAGTCYGTCAACAATAACCATGCGGRACTCACTGTTGTGGAGAATGAACGA
MDP0000360635	499	769	MDP0000140449	2048	2318	271	TAATTCTTGGTTGGCTTGGTAGTMAGACCAAATCCGAAAGGAAATAGAGGGTCGTAATGTGGATCGCCAACGTTCATTGGGAGCTGGTCTACYGTCTTAAACCATGTGTGTGCAAGCTTGCCAGTGAATCCGTAATCACCAAATAATGCGTCTGTAACACCTTGGCCTTCAGTTCCTGGAAGCCAAGCTGCGACAAGTGCATCAATTCCAGCAAGATAGGGCTGGAGCACTAGAGGGCGGCCAGAAATAACCACAACGACACATTTCACAG
MDP0000137890	1967	2319	MDP0000354637	423	775	353	GTGGTGGCCATTATGACGATGATGAACAGCCTGGCAAGAAGATTCGGGTTTGAAACTAGTTTAGTTAGGTTAACAGATTGTAATATTTAGTGGGAATAATTTGATTGCACCTAAATTTAATAGAAACGAATGTAATTAAAGATTATAAATTAATATCAAGTATTTCAAGCACTTTGTTCAGAGTCCCTTACTCCGACGGCATCTAGGGTTCCTCGAACAATGTGATATCTCACACCGGTAAATCCTTAACCCTTCCCCCTCTTACCAAGACTACAGAATGTTCTCAAAGGGGCGTGGAAACACATAAGAACTCTTGAATGGAAATGGAAAAGAGATGCAGCTCCAATTCCGAA
MDP0000353630	522	973	MDP0000286693	3533	3984	452	CCTTTACCTTGATCTCTCCACCTCCAGACACACTCGCTTTGGTTKTGCCCATCCATTCTCACTTCTCTTTTTCCCTTTTTCTTGCTTTTCTGTTCCCACTGCTTTTCTCTCTTTCGACAAGATGATGGACGGAAATGAAGCTTTTGTAGGATGACCCCAACTTCAAGTAGTGTCCCCATGCTTTTGCATGTTTATTCCTTGCTGCTCAACCAAGAAAGTGGAGGGAAAGATGCCAGATCTGCTTATAAACATTGTAATCCGTAGACGGGTGGGACCAATCCGAGCTTGATGAAGGAGAGCTTATTGGTGCGATTGCCGATGATGCGGTTCTTGAGCTTTCTGAGAGCCTTGAGCTGGACGTCGAAGTCGGGCGATGTCAGCCGGGTCAGGAGGTCCGAG…
MDP0000206348	3403	3846	MDP0000599388	982	1425	444	ATTCACCCTAATGATCCGATTCCGAATTCTCCAATGCGCTCAATGTTAGAACTAATTAACAAAACTGAACATCGGATAAAGAAAGATCCGGGTGAAGAATTTCAAATGGCAGGACGAAGGTTCACCGAGAAAATGAACATCTGAACATAACAAAACTACAGAACCACGGTTTCAAATTCATAGTTTTCTTGTCTCGCTGCACAAACACAATCATGCATGCAGAACACAAAAGGCACAACTCGACCAAACAGCTAAACAAAATTGAAAAACATGTCTGATAACTACAAAAATTTTGCTGACTTAGGAGGTGGAAGCTTCCCCAGCAGCCCCCGTGGTGCGTGCAAGAACGGAAACCGTTTCTAGTCCAAATAATCCAAGTTGAGGAGCGGGACTTGGAGC…
MDP0000203318	1424	1785	MDP0000554054	659	1020	362	GGGAGGGGCTATCTCACTATCATACGAACAAGGAGGAGCATATGACAGGGGCTATCTCATAATCTTGAAGCCGAAAGCAACAGTGATATTAACCGAAAGAAGCAACAATCATCACCAATACGATTCATCTGACGAGTTCAATAAAATGCAACGCTTTCCATTCTAAATGCAAAATTGACATAATCCCATAACAAAAATGTCACACGCATTACTTCCACAGTAAAATTAAACACACAACAAACTTCTTCCTAATTCAAAAACCAAATGTATTATAGCATCAAAACCCGGTCATTCTCCGTTTTAGTACCTCCTGGGTGCACCACGCCCGTACCCGAGATTCTGAGTCTGAGCTTCCGGGTCGA
MDP0000501168	1	465	MDP0000810907	1	465	465	ATCCGGGTCGTACCCGAACCCTGCAAGATTTCGCTGTTCTGTTAAGCTTTCGACCATGTCTAATGGAGAATGAGTTGTTCGCTTATCCTTACCCGCTTCAAGCACTCTCGTAATCCAAAAGGGAGAGATCACTAAGTGGCCCGTTGACGGCTCCACGGATGCCATCGTTAATCCAGAAAAGAGCAGATGCTTGGAGGTGGTGGTGCAGATAGAGCTATACATGGGGCTGATGGCCCAGATCTTCTGCAAACAAGCTCTTAAACATCCAGAAACAAGCAAAAGGAATATGCAGCTTTGATCATGAAAGAACTCAACCCGGACGATGTCGGCTACATCATGGTTGAAAATATAGAAACTCTGTTGCTGCAAGCTCCGGTTAGCCAATCTGTGAGCGTAAAC…
MDP0000082263	103	626	MDP0000264061	1049	1572	524	GTGAACGGCACCACCCAAAACAGTCACCCGTATAAGTTATTACACAACCGAAATAACGAATCGTCCAATGCGGCATCGTTTTGTTGCATTTAGTTGTAGTTTTTGTTGATTTCCCACCACCGGACCATACGGGTCGACTCAAGTAGCTGCAACACAGCAGAGACTCACAGAGAGATCAGATCAACGCCGATGATCGGAGACGTCRAGAAGATGATCGGAGTGGGCCTCGTTTGGGGGGCCACCAACGCCCTAATGCGCCGCGGCGCCCTCCTCTGGGACCAAGCCCTCAAATCCTCCTYYTCAGCCCAGGCCCGTGCCCAGCCCGGCCCAATCCACCACAAGCTTCTCGCCTCCCTCACGAGCTGGCTCAAGCTCCTCGCAATTTGGCAGTACACAGTC…
MDP0000188289	831	1167	MDP0000287628	2505	2841	337	AAGTATGGCAAAAGCAGCAGGATTTTCAGACATTTGAGTTGCTTGTTCCGCTTTTACCTTTTCTGTCGTGGAACTGTTAAAGAACATGTAGTTTCCAGTTGGATATGTTTGGTTACTGTAATCTTTTGAGTTTCAAAGACATTATACTAAACTTTCATTCATTGACGAGATAAGTAGATTTAACAAGGAACATATAAGAGCAAAACAATGGGATGATAGATTATAATCTGTCTAGTCTTAAAAACTCTGAACTGACCTAATTACAACAGTCGGGCATTGACACATCGTCTCTCTCCATCTCTACTGACGTTCTATCTGAATCGTTACATGACTGATA
MDP0000155416	1771	2143	MDP0000828077	684	1056	373	GTAGTCTGCGGTAGGGAGCTGCTCGTGGGTGTCTGGGCCGATGAAGATGAGCTCGTAGACGACGGCAGCAATGGCAGCGCCGATAAATGGTCCGAGCCAGTAGACCCAGTGGTTGTCCCATGTCCAGCTGACGACAGCTGGGCCGAAGGAGACTGCGGGGTTCATGGATGCACCGTCAAAGGCACCGGCAACCAAGATGTTGGCACCAACAATGAAACCRATRGCAATGGGTGCAATGGTGCCGATGCTGCCCTTCTTGGGGTCCACGGCGGTTGCGTACACGGTGTAAACCAAGCCGAAGGTGATCACAATTTCGAGGACCAAAGCGTTCCATACACTGACGCCAGATGATAGGGAGAAAGCAGATGTTTCC
MDP0000277005	510	855	MDP0000401830	865	1210	346	ATGCGCTTTACATATTCGAAAATTTGAATGGCAAAGATACATTTATGGTAATGTATCTTGGAACTCCATGATTGCCGGGTATGCGCAGCACGGCCTTGCATTGCAGGCCATTGATCTTTTTGAAGAAATGAAGCGGCAAGGTGTGAAACCTGATGCCATTACTTTATTGGGCGTGCTCTCTTCTTGTCGTCATGCAGGTCTTGTTCTTCTTGTCTTCATGCAGGTCTTGTCAAAGAAGGCCGGCTTTACTTCAATTCAATGATCAAAGAGCATGGTATTCATCGAGAACCAGATCATTATTCATGTGTTGTTGATCTTCTTGGCCGGGCTGGTCTATTAGAAGAGG
MDP0000184046	1042	1260	MDP0000930530	883	1101	219	ACAAGTGGTCTTYAAATTACCATAAATTCATAATTGTATTAAATGCCAAATAAGTGTGTGTATACATGAGTGCATATATCATCAAAATTCAGATGCCGTAAATTAATTACAAATTCACACACACACACACACACATATATATATATAATATATATCACCCATTACACCTTCAAGAACCATAGTGGAAATGTACGTAGCGGGGGAGACAGAGGATTTGAT
MDP0000259298	999	1141	MDP0000347326	5	147	143	CGAGATCAAATTTGAAGAGGCTGCTGTTCTGCACTACACATATGCCAAATTTTCAGACTTAACATCTAGACRTGATCGGTGTCGCTGCAAGCCTACAAAGGAAGATGTCAAAAGATGCTTTATGTTGGAGTTTGACAGAGCTG
MDP0000289566	1546	1926	MDP0000190830	871	1251	381	TACACGCCTTTGCATCTGTTTTTCAGAAAGGACCGCGAAAATGCCAGGAACGCTAGTGTCAAAGAGGAAGAGATGAGGTGAGAAYTCATTCCATAGTTTGAAGGAGCAACCAAGCGCATGAGATGAGACAACCATTTAGCCTCCCCAAGCCGCGGCAGTCCTGACCAGCTCGAGAAACTGCTTTGTGAAGCGATACTCCCTTACTTCGACACAAAGATTTTCGATAGCGAAGTAAATTTTTTTGAGATTGACACATTTGTAATGCTGATTAGGAAATAATGAAACCTGTTGGGTATATGCCTAGCCTTGTAATACATCRTCGCATCGAAACTTGTCGWGATTATCCCATGTCATTATCTTAAACAGGCTCATTAACAAGTA
MDP0000122923	582	810	MDP0000699350	1086	1314	229	TACTATATTTCCTTATTTTCCTCCTATTTTGCATTTTATGTGGTTTTAAATTGTGAACTTGTTGTACATGTATCATCCTACAATACTTCTCACTATGGTTATATGGCATATATGCTTAATGTGTTTTCAAATTTTGGACTTGTTGGATACTCTTTTTGCATTTTATCATTCTTTTATTATCTTATCCATGGATTTCATACAAGTATATTTTTTTTGTAAATGTCAATAT
MDP0000670387	768	1146	MDP0000319423	93	471	379	CATCAAGTATGGGTTCGGTCTTGAGGTACCAATTGGAAGTGCTCTTTCAACCATATATGCAAAATGTGGGAATTTGGAAGACGGCAATCTGCTGTTCAGGAGGATGCCAACGAGGGACGCAATAACTTGGAACGCAATGATATCGGGGCTTTCACAAAATGGGAGGGGCATTGAGGCTCTACAGCTCGTCGAGGAGATGCGGTTGGACGATGTGAGACCCGACTACGTTACATTTGTAAATCTTCTCTCTGCTTCCAGCCATATGGGATCCGTCGAGAGAGGGTGGATGCATTTCAAGTTGATGTCTAATGAATTTGGCATAGCCCCAAGGGTGGAATATTATGCTTGCATGGTTGACGTATTGAGCCGTGCTCGGCAA
MDP0000358515	490	823	MDP0000247815	830	1163	334	ACCCAGCTCCATCCCATTACAAGCAAATACAGATAGCTCCGGTCTTGGCAGCTATTGACCAAAATGTAAGACCTTCTCAAAGCTTCCTCGAGCTGCTCCAGAGGCTCCCTTGTCTCCGGATACCTCTTAAGCTCCGAGATTTTCAGTTGCTCCAACAAGTTCCCGATCAGCTTCCAATGCTGTGCAAATTGCCTGCAATTCTTCTTGTGCATTCGTGCCGTGTTTGCCGCCTTGACTATCAGTTCAATCAACCTCACAGCGTCTAGGCCCGTCAACTGAGTCACATTTGCAATTTCTCCCAAGTGATCCCACGACGCCATTTTCGCCTCTTCGA
MDP0000247408	1819	2322	MDP0000440105	1	504	504	AGAGTAGAGCAGTTTCGGGTAGCTACATATTGTTGCTTCATCAAGGCCTTGTTCGATGGTTGCGGAGCTCTCGTAGTGCTCCGACGGGTCGACCGAAGATTGTCTCCGGTTGCGGAAAGAGATCCAGAATATGAGTACGATTATGGCGAAGACGCCAAAGCAAACTCCAACGGCATCATATACTTCGTCACTGTCGATATCCATGTTTTTGACTTAATTAGCAAAACCATGTAGAAGAAGATCAAGGGTACAATTTTTTTCATATTTGTTTTYACTGATTGTAGAAAAGATTAATGCTAAATATTGTGCGATATATAGGAGGGCGGCGATTTAGAGATGAGKGTTTGTTTTRGATTTGGAGGTGTATTAATTAGTTGGTATCTGGGGTGTGCCCAAGTA…
MDP0000348226	427	733	MDP0000257660	4146	4452	307	GACACCTAGTTTTTCAAGATTCTAAACATAACCGCGCACGGYCGGTACATACAAGCCTCGGGTCGTTTGGATGCCCCGAGAAAACAGAAGCACTCCTTAAAGTTGCGTTAGTGTTTACACAATACAACGTGCCCGCTGCATTTTATAACTGGTATTGCCAAGAAACCCTGTTCAGTAACCTTCTGTCACTCTGCAAGTGAGACRGTAGTTCAAGGGCCCAAAACTGGTAGAGGTTTACAGATCTGCAGTAGCAATCCACAGCACTCRGTTTGAATTTTCCGCGTAAATTCAAGGCTTTTCTCAGCCT
MDP0000289874	4651	4721	MDP0000715622	510	580	71	GGTCGAGTTGCAGAGTTCGATACTCCTACACGACTATTAGAAGATAAGTCATCCATGTTTCTAAAATTGGT
MDP0000237694	2194	2445	MDP0000345101	590	841	252	TCTCTGTAAATGTGAATCGGGACGACCAGACTCTTAATCCGTTTGTGTTCAATGTACATTACTTTGTTCGGAATACGCATAACCCTTCTCGTAGAAGCTTGCTCTGCCTCCGCCATTTTAGTCGAATATCTGCGTTGATTGTCGAAAAACCGATATAAATCGTWGGTTGTAACTCATACATCAAAACTTGATTGTTGAGTTCTCGCAAAATCGTTCATGGATGATCAAAAGAAAAGCTAATATAAAGCATGT
MDP0000357968	506	748	MDP0000164539	1195	1437	243	TTCCTCTCCCTCTTATTACTATAAATAAATAAAGTCACTACATATGAGGGAATAAGACATAATCCCCACGATTCTACAAATACATCTCTCTCTACAATCTCTCCTTGATGTCGTCCCTCTTTCCTTAGTCAAATAAAATAGGCTACAACATATTTTTATTTCTGAAAACTCTATAGGCTTATTAATTCCGCAGTTTTGCACTGGCGTTTAAAGCCCAAAAACATTAACTAGCAAAGCCCAAAT
MDP0000207355	544	668	MDP0000886449	313	437	125	CCAGACGAAGTGGAGAAAGTGGTGGTGGTGGAACCACCCGAGCCGGTGAAGAGAGCTCTACACACAATCTCCCAAATAAACTTGGCTGGCGAGCAGATCCAGGGTGAACAGAGAAGAGGGTTACC
MDP0000802512	1	210	MDP0000802513	1	210	210	GACGAAGCTCCCCTTGACAGGATAAGCCGACCGTTATCTAAACCCTAACGGGCTAAAACAGGTTAATCCAAGAGAGGCAGAAGTCGACAACTATCATGCCCAACTGATCCCCGCATGTTCACCACGTCATGTACATATCGTTGGCGTAGCGGTGGGTCGGTGGACGTCTCGTACGCTCGACGGTGTCTTCCAATCTTCTACTCCTTAATT
MDP0000163976	537	966	MDP0000906098	1221	1650	430	GAAAGATGAATTGCCACCTGTGAAGCTTGCTACTGCAAAGGTGGGAAAGCAAGCCGCCAACAAGCACCTCGAACAGCTTGCCTCCAACTTTAAGTCGTCGGACATCGGCTGGACATTTGGAACATGCTAGATACCGTTGTGTTGAGTTTCGTTGATAATAGTACTTAATAAGACTAGTTCTAGCCATACTGGAAAATGTAATTGACCATAATCATTTACATATCTTGCCAATGAAACTTCGTCTTTCAATTTACGTACTATCAAACTAGATTTGTTAATCTGAAAAGGGTTTATCTTGCATCATTGTTCTTTAACATGAGGGTCTCGAACCGTCTCTGGATACAGATGCTGCTTCAGGCCAGATAGGTACAGGAGCTTCTTACTCAGCGTATCCCTCTC…
MDP0000305946	1	569	MDP0000753360	1	569	569	TGCCTGCATGCACCCTCATAACATAAGGGATCAGCTTTGATAGCAGCTTTATACCACTGTCGGGCCTGGACGCTTGCCTACAGCAACTTGCACCGACTAGGATGTGCACCGACTCGATTGAAATATCTCAGCAATATGATTTTCCAGTCAGAGTCTGAGCGGTAAATATCTCGAGCAATTTCTTCAATGAAAAGCTTCGTTTCGTCCACAAGGATTTGCTGCAGCAAATGGGAAGTCCTCTGTACATGGGACCACCTTCGACCAACCATAAACACAAGCTTTTTGCATCCATGGGCAGCCATGACTTCCAACAGAGTAATTGTCAACCTTAATGCCAGGAAGGACACCGTCTTCCTTCAAAACATCAACGAGCGGCTTACCAGCAGCTGTCTTCTAGTA…
MDP0000305946	1	569	MDP0000531630	1	569	569	TGCCTGCATGCACCCTCATAACATAAGGGATCAGCTTTGATAGCAGCTTTATACCACTGTCGGGCCTGGACGCTTGCCTACAGCAACTTGCACCGACTAGGATGTGCACCGACTCGATTGAAATATCTCAGCAATATGATTTTCCAGTCAGAGTCTGAGCGGTAAATATCTCGAGCAATTTCTTCAATGAAAAGCTTCGTTTCGTCCACAAGGATTTGCTGCAGCAAATGGGAAGTCCTCTGTACATGGGACCACCTTCGACCAACCATAAACACAAGCTTTTTGCATCCATGGGCAGCCATGACTTCCAACAGAGTAATTGTCAACCTTAATGCCAGGAAGGACACCGTCTTCCTTCAAAACATCAACGAGCGGCTTACCAGCAGCTGTCTTCTAGTA…
MDP0000355546	679	874	MDP0000276327	1566	1761	196	AGCTTTGAAAACCCGTTTCTGATGAGCACTTATAGACTGAGAAGGCTTGTTGGCATTGTATCTGATATCGAATATGTGGATCAATGGATCTGCGGTACCAGATGAGATGTATAAGCCGTCGGGAGACCAGGCCTGATTGATCAGAGCTGACTGAGATTCACTGCTCTCTTGCTTCCACCCAAAAGCATGGATTTCT
MDP0000236866	693	1383	MDP0000368007	1	691	691	TAGGCTAAACAAGATCAGTTTTACTGATGTGCCCCTCTCATACTATGCCGGCATTTTGGGAATGCCGGGAATTGCAGCTTACGTTGGATTTCACAAAATATGTTATCCGAAGGAACGCGATTGTGTCTATGTTTCTTCTGCAGCAGGAGGAGTTGGTCAACTTGTTGGACAATTTGCAAAAATGATCGGCTGCTATGTGGTTGGAAGTGCAAGCACTAAAGAGAAAGTTGATCTCTTAAAGCAGAAGATGGGATTTGATGAAGCGTTCAACTATAAGGAGGAAAATTCAGGTTCAGCATTAAGGAAGTACTTCCCCGAAGGCATTGACATTTACTTCGACAATGTYGGTGGTCGCATGCTTGATGAAGTTATCTTGCAGATGAAAGCTCATGGCCGCAT…
MDP0000601939	713	1146	MDP0000601938	737	1170	434	AGAGAATGGACAGTTATTTCAAGCGCAATTACAAGGACTACTTTGAGTTTGAGGAAGGAACCATTAGGGCCAAGAAAGGGGAGCTTACAGAATCAGAGAAGGGTATTCTCGATTGGCTTCAAAATAACAAGTGAATACTTCAAAATTTTAAAATTGAAAGCAAAGAAGCTGCTCATCTGGTGTCTTAGTTGCACAAATCTTTTCAATTTGAATGAATATTTTTATCAGCAATTCAATTATGTAGAGTCTTTGCAAATCATCTATCTTTGTTTTCATTCACATCGGTTAATTCCGTATGAATGTATAAGATTTCTTCCTTGAGTTGTACTGAAAATTTCTGATCACTAAGGCAAGGAGGTGAAGCATATCTTTAGAGGTTGTGCCACCGTAGTTTATAAA…
MDP0000810460	1341	1755	MDP0000229637	3138	3552	415	ATCTGAATCAATCAAACAGTTGGAATATGAAAACTGGAAGGTCCAGTTCTTAAACATCACGTATCTAACAGAGTTCAGGAAGGATGGTCACCCCTCAAAGTATCGTGAGCCAGGGACTCCGGCTGATGCTCCACAGGACTGCAGCCACTGGTGCTTACCCGGAGTGCCTGACACATGGAATGAACTTATTTACGCTACTCTACTGGCAAAAGGATTCAGAACCAAGTAAAAGAAAACGTCAGTGTACCTCAGATTTGAAAATTTATTTACGAACTGTACATAATCGGCATTGCCTTCTATTCAGGCTAGTTCCTCCACGCTTACGTTGGAACTGTCTTCACTGCTTTCCATTTCCTTCAATTTCTCAACCTGCCTCAGGAGATTCAACCTTTCCGGACC…
MDP0000316586	613	1008	MDP0000316587	1213	1608	396	AAGCTTGCCATAAATGTCACTCTGCTCCGCTCGACTTTCACCACTGGCCTCTGTTCCAGCACCAGCTGCATCACTACGACTCCTCATTCGTCTTAGCCATAAACAGCATGCCAGATCTGGTTGACGGACTCTGTGTTTTTCGGGACTTTGACGGTGGAGATGACGGAATGAAGAAGACGAGGTGCTGACTGCTGAGTTATTCTTCTTTTGTTACCAGCTGTCACTTTGCAGGAGGAGAACGGCGGTGCTTGTCGTCGTCAGAGGTTGCTAAACGAGAAAGAGATGACAGACAAAGCAGTCCTACACGGGGGAAAGGTTGAGGCTCAGTGACGACTCCACAGAGTCAGAGTGGACGACGGCGTCGAGGAGTTGGTGAAGCGGAGCAACACTGGAGGA
MDP0000127015	1	274	MDP0000241469	5181	5454	274	GGTGGTGCCGGTGGTGGAGGTGGAGCTCCTTGCATTGGAGGTGGTGGGGGCGGGGGTGGCGGTAAAAGCTCCACGTAAGGGAGGTGGAGTTCCTTGCATTGGAGGTGGTGGTGGTGGTGGGGGTGGTGGAGGTGGAGTAGATGAAACTCCCAACATAGGAGAAGGCGGTGGAGGAGGTGGGGTACCACGAGTAGGTGGTGGCGGTGGAGTAGGTACTCCAACTCCAAGAGGCTTGGATGCACTTGCAGCAAAAGGAGGTGGAGGGGGAGGCGGC
MDP0000151934	1051	1863	MDP0000417249	67	879	813	GTTCCTCTGCTCAATAAATTTCAGAGAAAAACAAGTATTACTAAAATGACAAATTTCCTCTTGATTTTCCCTCATTTTTCTCWGCAGCCAAACACTCAAGCATTCAGCAATCGAACGAAACAAGCTAATCTACGCATAGAATTTATACAAAACTTGAAATTCCGATTAACTGATACAAAGCCAAATGCCCAAAACAATCAAAGCCGTACCGAACATAGCGAGGCCGAGGTGGGTCTGCTCCCCCAAGAGCAAGCCAAACACGGCGGTGGCGGCGAAGGTCGTCGCATTGGTGACGGGGACGGCAAGCGAGATCGGAGTGTGGCTGAGTATGGCGAAGAAAGTGGCAGAGGCGGAGAGGTTGACGAAGAAGGGGACTGTATACTGCCAGATTGCGAGGAG…
MDP0000351541	314	856	MDP0000131641	2867	3409	543	CTGGCCTCTCCCCAACACTTCTTAAACATCGTAACGATATTCCAAGGACCTCCTTCATTCCCTTCTCTGCTGCTGGCATTCCCATTTCCGGCACCAATGCAGCGTCAAAACATTCAGAGCCGCGCCCTTCTGATACCCTTAGCCGGACCCAGTCTGTCAAATCAACACCACTTCCTTCACCTGAAATCACATCGCCCGCACACCTTCCAGTTAAGAGTTCCAGCATTACCACTCCAAAGGCGTAAATGTCTGACTTAAAGGAGGGAAGCGGCTTCTTGGAAGCAGCCAACTCTGGTGCACGGTAACCCAAGACACCAGCATCGAGAATCTGTTCAATGGTGCCAGTTTGTGTCATGAGGCGGTGGAGGCAGTAATCAGCAACACGGGCATTCAGGTCTG…
MDP0000361622	264	736	MDP0000545323	1136	1608	473	CCATAAATACATACACACATCCCGACATCCATCCACCATGTCCATCTCTCACCCCAAGAGAAGAAGCCAAAAGATACAACGAAACCCTGCATCACAAGCAGTGCATCACGAACAAGGGCAAACATGTACAACAAACCACATACCCTTTAACCCTAGCACTGACCAACTTCCATAAAAACAAAACATACATCTAGGTGAAAAAAATAAAGCATCTTATTATCCAGCAACTTGTCGCACACAATTTCTCCATTAGTTGCATAACTTAAGAAGATAAGTGCTTCTTGGAAAAGCTGCTTTTTTCTAGTCGCGGATCTTGTTGGCARCATTGCACTGCTGTCGGATCTCGCCCTTGTTTCCAGTGAGAGGGTTGTTCTCGGAGAGAATGGTGAAGGCTCTCGA…
MDP0000782166	228	567	MDP0000495887	1	340	340	CACCATTGGAAGACACGGCGGCGATCCAGAGGGCTTCCATGGAGTTTTCTCGAGCTTTTTAGCCGGCTTTAAAATGGCGGGCGAGCACTTCGATTCAGCGGGATTCGAATTCAAACGCATCCCCGAAACCAAACACAAAGAATGGTCCATGGTCGCCATCAGGGACACTCCCTCACCCAATACTGACTGCTCCGTCTTCCCTCCAATCAATCACGAAAATCTTCACCATCCATCACAACCCGATCAAAAGCATCCGGACACGTTATCGCCACCGCCGTCGTCTCCGTCGCTGTCATCTTCTTCGTCGTCGTCGCTGTCGTCATTCTCACCGTCCGATTCC
MDP0000338573	52	700	MDP0000284209	912	1560	649	ACTTAGTCCAATCGCTCCTCTCGAATATCGTTMGTCCAATCTCCCCTCCCGAATAAATGGTGCAGGGATTAATTACAACAAACCAGATATCTTCTAATCAACAAATATTTCAAAACCTTGAACTGATGTAAGTTTTGGTACAAATAATTCACAATCAATAGAAACACACATGAACAGAATGGAGCTTTATTCGGAATATAAGACCGTCCGGCTAAATATTAATAGAATTCCTCTGCAGAACGAAGGAGCATGATCGGAATCACACATCCTAAGCACAAGCATATACAACTAGCATCCGAATCAGAAAATGATGTCGTCGTCCTTCTTCGCAGACAACAAGTTCTGAGCTGAATTTAGGGAAATGCCCTTCTTCAGCGATAACTTTTCCGCAACCTGCTC…
MDP0000331219	319	793	MDP0000151045	2188	2662	475	CTGCAACCATCTGTATTAACATTCCACCAACCGGTACGAGGAAATTTTCAACTCAGGAGAACCTCTTCCTTGGTGGGAGTACATCCGGWACTCGAGGAGCAGAGGGAGGAACAAACCGAATATCCTGCAGACGATCTGGAGATAGAGCTTGACAAGCAGAGTTTTGAAGGGGGCTGATAGCAGACCAGAATCAGTTGAAAACAATATACCCTTACAACTAGAAGCGGAAGTGAAAAAATTTCAGATTCTTAACATCAAAATCCAAAACGTGATATGTAATTCCGAGGCGGTAACAGAACTTTAATCTCTCCTCCTGCGCTTCTCATGTCTTTCGTCCCTCTTGCTTTCACTCCTACGCTTCTTGCGTCTTTTGTCCCTATCACTTTCACTTTCAGAAGA…
MDP0000327709	6	1075	MDP0000432499	131	1200	1070	AAAGTCAATCCTRATACTATTYAYTTTACCYTTTATTTTGTCCTTATCGTTAAAACTCAAAGTTTTCAAGTCATTTTCATTAGTTTTCAAGTCCTTTAATCATTTGTCAGCTTCYGTTGCAGATTCTATTCAATCAGAACAGCATTAAAGTTTCTTGTATRGTATCTGTTAGAAGTCAAATAAAAYATGRGTTCTTTTTGTTCAAGTTTTCATTAGTAAGAAAGAATTATACTAAGACGTTAAAGWACAGAATACAGATGCATGAAATCTTATAAGCTTAACATAGAAGAAAAAAATGATTCAGCAAAAGCTGGCCTCCATAACTTTTACAAATTCTTTAAACTCTATCCTTCCATCTCCGTTTTCGTCAAAGGTCCTGATCATTTTCTGGCAGTCTTC…
MDP0000245133	1	243	MDP0000354796	1	243	243	AATTTCAAGCACTCAAATTTGTTTTTGTTTTTTTTTAATTTTTTGTGTGAATATGTTTGGTACCCTGCAACTGGGGAACTGGGTTACTGGGGTGGGGGTTTTATGTTCGAGTTCCGGGTGCTTGATTTTATAACTTATAAGCATGCTTAAATTCTCATGTGTAATACATGTGCTTGCTTGTTTCTGAGTTGACAGAAGAAATATATGTAACAGTTTTGATGTATATTCCCCGGAGAGGGGAGT
MDP0000272396	1	310	MDP0000732968	1	310	310	TATTTTGCATCTTCACTGCGCTGTTTCCTTGCTGCACAGCCTTGTCGTCCTCACTGCACTAAGCATTGCACAAAACTGCACTGCCATATCTCGCTTGCTGTTGCACCACTGTACCTTTACTGCACCACCACTGTCTTCCCCGCACTGCTGCTACATCACCACTGCAAGGGGAGAGACAGATTGACAGCGCTTCCGAAGCTTCTTCGCCACCGTCAACAGCGCCAATCTTCGCTCTTTTAGTTCAACAAAAGCTTCAGGATCATTTGCGAGTCCAATGACCGAGTCATGAAGATGGAAAGCATGGATCCTG
MDP0000688862	1103	1364	MDP0000193189	463	724	262	AGGGCAGAGATTGTAGCGGCCTCCTTTGYACTGCTGGCAATGTGCGCAGCTGATGATGCCGGGCTCAAACGCCACTCTGTCACCGGGCACCAGATGCTTCACCTCGCTCCCAACTTTGTCTACCTACGATCCCAGCGCACTCATGTACGATCACCATCGGCTCYTTAACCTCAAAATCTGCACATTTSATGGTCTTGAGGTAGTGAACATCACTTCTGCAAATGCCGACAGCCTTAATTCGAATTCGAACATCATTCGGTCC
MDP0000752795	690	1002	MDP0000810883	3180	3492	313	CCGCTCTCTCTAAGCTCACGGTTTGTGTTTTACATTTGCAGTTTGATTGGGACGAATTCTAATTAGGGAAGCAGGCTTTGCGTCTCTCGCTCTCTCTGTTTACATTGATGTTTTATGTAAAAAGTTTCTAAATATCTACTTATAATGCTTCGAACACATTTTAGTCCGTTATTTTAACACTTAAATACAATACTTATAATCCATTTGACATTTCCGCGGCAACGCGTTGGCTAAAACTACTAGTTGTACGCTATGGAGAGGAATCATATTCACTTCTCCGAGACTTGGATACTCGGAGACTCAAACAGTGTAT
MDP0000331299	1	180	MDP0000173540	1	180	180	TACATCATGAAATCCATAAAATATTATAATCTAAATATCATGAAAGCACAATAGTATATTATTTATAATATACAAAATACAAAATAATATTATATACAGAAAGCAAAAGTGGGCACGAGTATTTTGTATATAATATTATTTTGTATAACAGATAAGTGATTACTGATTGCACACCATCTG
MDP0000245741	709	975	MDP0000132576	384	650	267	ACATATAGTGTCAGTAAAGGCGTGGTTGCAAAAAAGACCTTCACATCATGCACGAGGGGAAGCAGGCTGACTTAGTGCTATCGAAGGAAGCCTCGCTTTTTTAAGAAAATTGTGGGACGAGGACGAGGAGATGCCATCTCCAAGGAGTTGCATTGTTACGGACGACGAACTTTTGCAAGGAACCCTTCAGGCATTTGGAACCTACTCACAGAATGCATTACATCCTTTAAAATAAAATGGATCAAAGTGGTGCAAAATTACACTGCA
MDP0000156266	785	1416	MDP0000734117	1	632	632	AGGTCTTCTTCATATGGTGTGAAGGAGTTGGCTTTGCTGGCGGTTCGACAGTCAATCCTGGTGGTGGCTTTGCTCGTGGTGGGGGTGTCAGTGAAGGTGGCGGCTTTGGTGGTGGTTCTGCTGTGTCTCGAGGTGGTGGCTTTGCTCGTGATGGGGGTGTCAGTGAAGGTGGCGGCTTTGGTGGTGGTTTTGCTGTGTCTCGAGGTGGTGGCTTTGCTCGTGGTGGAGGTGTCAATGAATGGGGTGGCTTTGGTGGCGGTTCTGCTTTGTATCAAGGTGGTGGAGGTGTCAACGAAGGAGGTGGCTTTGCTGGCGGTTCGACCGTCAATCATGGTGGTGGCCGTAATATCAGGCGTATACTCGAGTACGTATATTATTCCGTTCAGTCAGTTCTGTATT…
MDP0000819660	1	241	MDP0000212486	1	241	241	CATTCCTTCTTATTTTTGGACCTGTCCCGCCCCGCTAATTTAGTAGACCCGCTCCACCCCGCCCCGTTTTGTGTTTCAAAATTTTGAACCCGCCCCGACCCGCGGGTCCAGGACCCGTTTGCCCACCCCTACTTTGGATAGTGTTTAACTTAACGTTTCGTTTTCTAGCCCTCTCCGTCAGGTCCTTAATTCTTTCCTTTTACCTTTTTATATTATTTTTCATTTCAAATTCTGTTTGAAT
MDP0000385781	689	1044	MDP0000166523	602	957	356	TTGGGTTTAGGGGGCGAGCTTCTTGGTCTAATAAGAAAGAATCGTTGGAGTCGAGCTGATTGTAGACAAAATTTTAGATATAAACTTTCTTGTAATATTTAAATCTTGAAAGTTCTTTGCCAAAAAAAAATGTTGGCAGTCTTGCCGTGGTTCTCGATATCAAGAGCAGGCCAGAATCCCTGAAAATCGCCCATTGTGTTATAAGTTGTCACGTAATACATCGATATCACTGGTTTGAAAGACAAGGAAAGAAAAKAAAAAAGGAGKTATTGATGACGCCGGAGGTTTKGGAAGCCTTGTTTACTTCCAGGTTAAACGAGGAGTCTTGTCAGGCTTGAYGAYGTTGCCCTCAGCGT
MDP0000221956	1	242	MDP0000221955	1	242	242	ATCCTACCAATCCTCAAGAGTCATGACCTGATGGGTTATTTAGATGGGTTTATCGCATGCCCTCATAAACAGCTTCCTGGTGCCGTTGCCATTAACCCTGCATACACAACCTAGGTGTAGCATGATCAAATGATACTAAGTTGGATAAATGGCTCCCTCACACCATCTGTGATGTCTGTCGTGGGAAGCAAGAGATCCTTTCGTGATACCTGGGAGGCTCTCGAGCAACGATATGCTTCCTC
MDP0000260457	816	1128	MDP0000235604	3255	3567	313	TGTCGATGACTGAATGTTACCGGAATGTGTATGTTTTGTTTCTTTAATTCCGTCAGTACACTTCCGGCACCAGACCCTTGTACCTAAAAACCAACTGGGAATAAATTACATGTATCGCWTCGGTCGTGTGAATTTTAGTTCTTTCAAATCGCATGCAGAGGGAATTACACTAATATGTCCGATGAAACTTGAATATTTTGCGTTGTATTGCAATTAGTTTGGGRGCTCGTTTTCGAGCTTTCTTGTTCATCATCTTACATTCAGCTTAATACTCTCTCTTTGCCATATTTGTTGCTTTTGTCAAATGGAGATG
MDP0000186701	1812	2030	MDP0000355622	164	382	219	AGAATTCAGCTGCCAAATTTGTCGGGAGGTGATGACTGCACCAGTAACCACACCTTGTGTTCATCACTTTTGCAAGTCGTGCTTAGAAGGTGCTTTTGTTGGCAAGAGTTTTGTGACAGAAAGAAGCAGAGGTGGACGGTCTCTCCGAGCCCAAAAGAATGTGATGAAATGCCCTGCCTGCCAGATGGATATCTCTGATTTTCTGAAGAATCCTCAGGT
MDP0000180879	333	639	MDP0000282107	486	792	307	AAGCTAAATAATGTTACTTAAAAAAAATTAATGAAGGTATACAACAATTGAAAATATTTATTAAAGACCCAACTCTGCTTTTTGTTAAAGCAACTTTTAAAAGTAACCTACATGCTATTTTTAGAAGTTGTTGTCTAGAGCCTGTTACTTTTAAAATAAGCARGGTATTTTWCTTTTATCAAACACTTTTTTACTGCTTAACTTTAAAGTGAAGCAATTTTTAGTGAAAAAAAAAAAAGCAATACCAAACGGGGCCTCAGTCTAGCAAGAATGTTTRAACAAGTTACTATGATCACATTGCTAACCA
MDP0000282421	977	1790	MDP0000341953	1	814	814	CGGAACTCCAAGAAGATATTATCACAACGCTATTGAATTTGTCAATCCACGACAACAACAAGAAGCTTGTCGCTGAAACTTTAATGGTAATTCCTTTACTTATGGAAGCATTGCAATCGGGGACYATTCAAACAAGGAGCAATGCAGCTGCAGCTCTTTTCACTTTGTCAGCTCTTGATTCCAACAAGGCACTTATTGGAAAATCAGGCGCCCTAAAGCCACTCATTGCCCTCCTAGAGGAGGGACATCCATTAGCTATGAAAGATGTCGCCTCTGCAATTTTCAATCTATGCATTACTCATGAGAACAAGGCAAGAGCTGTGAGAGACGGGGCAGTGAGGACGATTCTGAAAAAGATAGCGAATGGTATGCATGTTGATGAGTTGTTGGCCATCCTTG…
MDP0000367422	73	132	MDP0000122593	304	363	60	CATCCGGCCGGCCGTATACGGCGGTGCACTCGCAAACACAACACAAAATTAAATCCACCA
MDP0000158225	4124	4435	MDP0000158224	574	885	312	TTGTAGATGGTCCATTTCATGGTCCGAAAAYGAAAGCATTTGTTCTTCTCAAGAACACAAACAGTTGACAATTGTAATGTMGTAATACATCTTTAGATGAATATTGCAGATGAACTGTTATTAACATATTGTTCTTTTCATCATCACTATTTATTTCTGAAAAATTGAATGGTTCTCCCTTCCGTTATATCGTTCTCGCTTAATCGCTTCAAAGCCCATATTTAAGAGGGAGTGTGCAGAAGGTGAAAAAGTCTCAAAATCCAGCTCCAGTGTGTTCGATCCCTCCTTTGTTGCATCATATCATGCTTTCTG
MDP0000398365	938	1699	MDP0000338578	1	762	762	GTGCGGTTGCCCATGAGATTTTGAGTCTTACTGTGGAGAAGAGAACCCTTGTGGATCACCTTACTCATTTTCGAGAAGAGTTCAAGTTCTCTCAACAGGTGAGGGGTATGCTGATAAGGCACCCCGATATGTTTTATGTGTCCTTGAAAGGAGATAGAGATTCAGTTTTCCTTAGGGAAGCATATCGTGATTCTCAATTGATAGACAAGGATCGTTTGTTGATCATAAAGGAGAAGCTTCGATCTATTATTTCTGTTCCTCAGTTTCCTAGACGGGGTGCTCCCAGGACTGAGGCAGATGGTGCAAAAGGAAGTGATGAGGCAAAAGATGGAACTCTTGAGGAAGGAGAGGAATGGTCTGGGGATGATCATGAGTTCGATGATGACGAAGATGATGATG…
MDP0000346727	1	239	MDP0000194290	1	239	239	TAATTTTTGCTCTTAATTTTACTAAGATTTTGAGTTCTTTTTTTTCTTTAAAAATTTCAATTAAATTGCCTGCAGTTGAATTATTTTAAAAATTCCCTGTATATTTATTATTTGTTTCCAATAGCAGGTAATCAGGTAGTGTATTTTCTGAAATCTCTAATTAGTTTTTGCATATTCTTCTTTTCTGGTGAGAAGGTTAGGGATAAGCTCGCACCCAAACTCGAGAGTGACCCAACCTG
MDP0000734433	324	562	MDP0000261758	548	786	239	CTCGACAGGCCCCAAACCCGTAGTCACCGACGAGGTCCTGAAAGTCTTCAAAAGCTTCGACGCCAGCGGCGATGGCAAGATCTCCGTCAACGAGCTCGGCAACGACCTCAAGGCCCTCGGCTTCAACGTCTCAAACGACAAGCTCAAGCGTGTTAAGGTCGATCTCGACACCGACAATGATGGCTTCATTTGCCTTGACGAGTTCAACGCCTTCTGGGTCTCCTCCAGCTTAAACAGGA
MDP0000734433	817	1050	MDP0000261758	244	477	234	CTCGAGGTTTCCACCAGTTTGCCGAAAGACGCCGTTTTGTATGGCCTGAGGGAGAACTTGTAGCCACACAAGATCAAGCTTTACCCGAACGATCCATATACCTTCTTCACCACCGACATCTCGGTGGTCAATCTCAACACTAATTTGTACGGCTGTTTTGGCTCTCCCAACAAACATTTGTTAATCAGCAAGCCCATTTTGTAAGGCGGCAGAGGGAATAATATGCAGGTGGTA
MDP0000209436	289	753	MDP0000713887	1	465	465	ACCTTCTAGAACATGATCTTCGGGTCCGAYGGCGGAGTCGCCACAGACATCGCAAACAACTCTGCCGTGGATTTCACCGGTCCAGGCTCCGACGCCGGAAATCAAGACTGTGAAGATAACAAACCCCACSGCCACCGTCAGCTCCTTCTTCGTCTGCGCTTCCATGGCTCTGCTATCTCTGCTCTATCGGGTTCTAATTCTAAACGCCCACAGCTCACTGTTTCTTCGAAATATTAATACGCAAAGCAAAGGGAAAAGCATTGTCTGCCCTCACATTTTCGTGCTCTCCTGTGTTCATAGTTTTATATTATTATTTATTTTTATCTTATTCTTTTTATAAAAAATAATATAAAATATTAACGTGACTTAATCGTTTACTATACAAAACAMAAAAAAAGC…
MDP0000345543	275	862	MDP0000286430	1366	1953	588	TGATAAGCAGTTCAATAGAAACCATGAGAGAGAGAGAGAGAGAGAGAGAGAGACGGGGTGGAGTGGAAAGGGGAAGAGGAGAGCTCCAAAATTATCAAKCGCGCACAGAACTACTGCTACTAGAATGTATCGGCACTTCTCGCAGAACTACTGCTGCCAACKACCACCAAGAATCAAGCAATCCAACCAATCTCAGGATAGTCCAACTCTTCTCGTGCATAAGGTGTCAGATTGGAGAAAAGATTGCATGCATGAGGGATTCCTGTGAAAGAAATTTCAAAATCTCTTGAATCTCTCATGTTAGGCCTGCCTGGACTGAGAACCACCATAGCCACCGGTGGCCTGTGAAGGGTCAGATCTCCACGATGCATTAGAGTACCCTGAATTACCATTGGTGTT…
MDP0000263145	2253	2496	MDP0000358677	1	244	244	TGAGCAAGAAAATCAAGTAGCAGATTTTGAACCTGAAATTGTAGAAGGCACAAAGAATACAAACGGAAACATTTCTGTCAAGCTTATAGTGAGCAAATCYAAGAAGATGGTTTSTTATGCAGAAGTCGGGGAGGATTTTGTGAATTTACTCCTCGGTTTCCTAACTATTCCACTGGGTTTCATYGTAAACAAARTGCGTGATTGCTCATTAAAAGGATGCATTAGTCAGTTGTTCAAGAGTGTC
MDP0000168869	1051	1248	MDP0000273026	859	1056	198	CTAGGTATTAATCGGAGCGGTGGCCAGCCGCCTAATGCCTAGGCGAGGATTTTTAGAACAGTGACCTCAACTATCTTCATGGTATAGAGCAGCTTGTCTCATGTATGAAGCTCAAAGGCCACACGTGCTCCACATCACTCGATTTGTGTTGTTTATGTGTTAGGCATGAGAATTCTCACACGTGAGGGTGTGTGTTGA
MDP0000180825	119	387	MDP0000408970	95	363	269	CCCCTCCATCTGACAAATCTGAAGCTGTCGCCGGCCATCTCGAGATGCGAGGCCATCCCCCATGACAAACTCGAAGTCGCCTTCCAGGCCGTCAAGCTCTAGATCACCGATCGAGTAGTTTTACCGGTCGAAAACTCTCTCGATGGGGACCCAGAGGTCTGCAATTTGACGAACCTCAAGGAATGGCTAAGGCTGCACCGCGCCGTTTTGGAGGGAGGGAAGGTGAAAAAATTAGGGAGATCGGCCTCCTCCAGGCGCACATGGAAGGT
MDP0000232797	1658	2432	MDP0000331241	1	775	775	AGGTTCAATGGAAGAGCTTCTCTCATGTCTGCACAGCTCCTGTTGAGGCTAATGATGATTTGTCYGTCGTCACTGGCGCTCACTTTGAAGTTGGAGACTCTGGCCTGAAGAAAGTTTTATTTTTACGGCTTCATTTTTCTAAAGTAATAGGTGCGACTAATGTTAGACAGGCTGAGTGGGATGGTTCCCCTGGCTTGGCGCAGAAATCTGGATTAATTTCAACCCTTATTAGCACCCGTTTCTCGAGTGCTAAGAAGCAACCTCCTCAGCCTGCTGATGTGAACATAAACTCGGCTGTTTATCCTGGGGGCCCTCCAGTGCCAACACAGACACCTAAACTATTGAGGTTTGTGGACACGACGGAAATGACAAGAGGACCGCAGGATTCACCTGGGTATT…
MDP0000255315	487	711	MDP0000535190	337	561	225	GTGGATGCTCAATTCGATGAAGAGCTTGTACATATGGCCCAGATCGGTGGCGTTGCTGTGGGAGTAAAGCAGTGTAGAAATGGCCAAAGGGTGGCGAATGTGGATGGCCACAACCTCAATGCCACGACGGGTCRGCAGTTTCAGAACTTCCATATTTTCCCAGTGATGGAAGGGGCTGAGAAGCAGGAGGCCGGTGTGGTCGTCTATGATAAGCTTGTAGGAAGG
MDP0000158869	912	1254	MDP0000158868	1437	1779	343	TCAGGGCACTAAAATGTTGACAGAACTGAGGAATTCTGTTTAAGAGAGTTGCAGGAAAAAAAAAATGCTCACAAAGATTGTGAGGTAGTTATTTTGCGATCAATTGGTTTACATATGGTTTGTTGGCTTTGTTTTTCTTAMKAGACTAAATGGTGACCGCTACATATAGACGTACAAAAGGGAGCACAAGTAGTGCTCTCCTATATTTCTACAAACGTACATAAGGGAGCACGAGTAGTGCTCTACTAAATTTCTGCAATGTTTCTCTGTAGCAGATTATGTCACGTATTGACCCCCTACTTGAGAAGAAATAATTATTTTGCTCTTCCTTTCATCCAGGACC
MDP0000342273	1	712	MDP0000315579	101	812	712	ATCATTTAAAGCATGCTGAAACATTTTACGGCTAATTAACGAAACATCTACATAGAGCTAGCTCTACTCTTACAATCAAATCCACACCCGCACTGCGGACTCTCCACAAAGTTGTCGATCGTGAAGTCCGCCGAAGCAATCCCCACGGAGAATTCCAGTTCGTCTCCATCGCGAACCACCTCGACAATGTTGAGCCAAAAGAAGAGTACCTTAACACTGACGCCCTKCAAATCTYTGAGCCTGTCCTTGGACAAAACACCAGTTATGGTGGATTTGTACCTGAGCTGGTAAGAATTTTCAATGGAGAAGCYGCAWGCTCCRTCAAAATACGCCTTGAAATTGCCAGACTCTCTGTCGAATTCGTACCCTGTCACTCCTTTGGGAAGAAGGCCGATCGGG…
MDP0000670529	678	922	MDP0000312831	1109	1353	245	ACTAACTCACTTTCTACTTCCCTTTATGTTTCCATACGATTTAGGCATTGTGCAGATGATGGTTTCCAAGAATCCTGAAATAATCAAAGAAGTTGACGCCAACGGATGGACTCCATTACACTATGCAGCATTGAGAGGGAACGTTGGAGCAACTCGATTATTGATGCAGCAAGATAGTTCTATTGGCGTGTCCACAATGTAGCTGATAACATCAAATTGATCACCTAAAACTGCTGCGTGCAGAA
MDP0000670529	678	922	MDP0000144883	364	608	245	ACTAACTCACTTTCTACTTCCCTTTATGTTTCCATACGATTTAGGCATTGTGCAGATGATGGTTTCCAAGAATCCTGAAATAATCAAAGAAGTTGACGCCAACGGATGGACTCCATTACACTATGCAGCATTGAGAGGGAACGTTGGAGCAACTCGATTATTGATGCAGCAAGATAGTTCTATTGGCGTGTCCACAATGTAGCTGATAACATCAAATTGATCACCTAAAACTGCTGCGTGCAGAA
MDP0000135486	831	1133	MDP0000135487	688	990	303	TGATTCGTACATTTGCAGATAAGTCTAGTGTACAATTAAATTCATATGGGGATCACCCGGAGTAGTTCTGTTGTAGTAAAATCAGTGTCATTTGTACTTCTGTTGTTTCCATTTCGGTGAGAGGATACGACTTATTGTAAACATCATTTGTAGAGTTGTTTTCACATTGTTATGATTGTTAACTAAGAAGATAGGAGTATGCAATTCGTTTTTTTCTTTATCAGTGATTTCGTTGTCATTCGCTTTCCGTTGTCGCCATCTCAAGGCTACAATGCAACCCAAAGCCTACACTTTACATGGCTA
MDP0000225190	1	655	MDP0000633462	1	655	655	AAAATACAGATGCGATTGCAAAACAAAACAAAAACGATGATTAAGTTAAAGATTGGACCTTGATGAATTCCTGGTCGAAAACAGCCTCGGCTTCGAAATCAGGAGCAACATTTCCGACGAGGGGAAGCTCAACGGCGGAGGCTTTGACAACGAAGGACTTCCGGGCGTGAGAGCCGCCGCGGGAGAGGGAGGCGGAATGGGCGACGCGGGGGAGGCGGAGGCCGTGGATGGATTTGGGGAAGGTCAGGGTTTGGGAGATGGGTTTGGAGGAGGCGGCGACGAGAGGGGTGGATTTGGAGGAGGAGAAAGCGCGGGAGGGGGCCGAGGAAATGAGGGCGGCGGTGGAGGCAGCCATGGTAGTTGTGGAGAGCTCAGCCACTCAAGTCAGTCAGTGACCAA…
MDP0000180494	1947	2334	MDP0000501143	454	841	388	CAAAACGCGTAGGATTGTCGATGCCATTGAAGTGCTCGCGGCAATGGTTGAAAAGGGGTGCCGGCCAAATGAAACCACCTACACTCTGTTGATTGAAGGAATTGGTTTCGCAGGATGGCGAGCTGAAGCGATGCAGCTTGCCCACTCAGTTTTTAGTATAAGGGCGATTTCCGAAGATTCGTTCAGACGTTTGAATAGAACCTTTCCCATGCTTGATGTGTACAAAGAGCTTACTCTGTCTGAGATCAAGAACTAGCTTTTGGTTTGTAGCTACAAAGAGGAATTAGTTGGATTAAAAGACTATTTTAGGCTCAGCAGAAACCTGTATCCACTTACTAATGAGAGAACTGCCTTGCAGGGCAGATGTGGCATTTTATGAGTGTTGATC
MDP0000147284	1	301	MDP0000768954	1	301	301	TTGATAAGATCTAATTCTCAATTCCCTTAATCAACCTGCAAGTAGCACAAGAAAGCTATGGAAGAAGAGGGAAGGAGAGAAGAAGGAGCAGAGCTCCAATATTTTTTGTATTGATTTCTTTGTAAATTCTGATCTGTTTTCAAACCAAAGAGCAAGTGCTCTTATACACAAAGTGTGACTCCTGCCAGCTAGCATTTCTAACAAACTCTCCTAATAACCAGTAAAACCCTCAATTACAACTATTTTGACTCTTTAATTAAAGCATAAGCCTCAATCACAAATTGGGTTCATAACATAGTGA
MDP0000239754	927	1058	MDP0000934046	248	379	132	CGGGTGGGGAGGGCGAKGTCGGGRCGGGTGAGAGGCCGAGGTGGACGACGTCGTTGGAGCAACGCCGTAGGCCTTGCATCGCCGGGAAAGCCAGAGGAGTTGCGTGGTGGTGAATTGAGGGAGAAACGGAGA
MDP0000360830	1	1025	MDP0000709073	704	1728	1025	ACCCGCCACCACCTTCCCYGATGACGTCGTCTCAGCGGCCTTCGCCACTCCAGCCGCCTTTGCCTTTCTCGCAAGCTTTGTCCGACGTGGCGTCGGTCTAGASTTGAGCCATGGAATCTCAACATCTTCATACGTATACCCTAGCTTTTTATTATCAAGAGTGTCCCTCACCGTGACCCTAACAAGCTCAGCATTCTCGTCATAAAACAAAAACCCCGTATCCAACCAATCCTTATCGTTAATATCKTTATTTTTAGTCCCTATACTTTTCCAAATATTCCACATTCGATCYAKATTCRAATGGTGCGMAAAAAATATYGGATCCCTTGCAGYGGAGTAAAAATTCCCCATGTCTTCAWAATTAGGYTGCGTGTTATCTCCGGTCCATRWATGAACCGG…
MDP0000296050	1271	2105	MDP0000343192	1	835	835	CCTCAGTTATTCTTGCCATCGGTGTCTTAGCAATGCCTGAGTCGCCTCGGTGGCTCGTTATGCAGGGTCGACTTGGTGACGCCAGGCAAGTCCTTGACAAAACCTCAGACTCCAAAGAAGAGTCCATGCTCAGACTAGCCGACATCAAAGAAGCTGCTGGAATTCCCGAGGATTGCAATGATGATATCGTCCAGGTCACTGGTCACAGCCACGGTGAAGGTGTTTGGAAGGAATTGTTTGTTCATCCGACACCAACAGTTCTTCATATTGTAATTGCAGCCCTTGGTTTCCACTTCTTTCAGCAAGCCTCTGGTATAGACGCCCTGGTTTTGTACAGTCCAAGGGTCTTTGAGAAGGCTGGGATCACCAACTCAAACCAATTGCTACTCTGCACTGTGG…
MDP0000132833	2164	2598	MDP0000368427	114	548	435	GTTTGGCTACTCGCCTCCCCGAGCCAAGAGATCTGGAGAGGTATGCTGAAAGCTGTATGTACAGCCCTTCCTATCGAAGTTTCCGGTGAAGTGTTTGAAGTTATCTCGGCTGGTTGTACCGGGTTCAAGAACTAGAGTTGAAAAGGATCTCGATTATTTTGCGTGTTTGATTGTTTATTTGTTTCTGGTTTTTGCCTTCTCATTGGTTCTAATATTATGTAATCTATATGGTAGATGAGAAGAAGCATGGGTGCAGTGCAGGTAGTTGGGTTGGGTTAGGAGTCAAATTATAGTTTGAAAAATGTTGCAACTCTCAAATTTCACATGAAATAAACCTCAAGTTGCTCTTCAAACACACAACCAACAAAAAATGGTTTTGCACACTTTTGTTCATTTCTG…
MDP0000211439	330	490	MDP0000305094	777	937	161	AGGCAGTGGAATCAGTGGGCTCTGCATTGCTCAGGTGCTGGCTAGCAAGCACGGCGACGCCATCCCAAATGWCATAGTCACGRAGGCTAGGGATCGGGTGGGAGGCAACATCATCACCATCGAGAAGGACAACTATCCTGGAGCAGAGATAGCGGCTGCGT
MDP0000221486	2618	2919	MDP0000367733	582	883	302	AACATTCTAAATTGGCGAGAGACTTGTGCACTGCCCTTGGCTATATGGGCATGCTAAGTTATGCTGCGGTTATATTGAGAGGTAATAGCCATTCTCATTATGCAATCTTCATGATACTGAGATAATAGTGAAAGATGATCGCTCTTCCCATCATTTCTTTCACCCTACGTTGGCAGAATTCGTATACCTGGTGTCCATATAGTGTAGGCAATCATCATTGCCAAAAGTTTATGCCTTAATTAAAAACTTCATTTGCCTAATGGTGATAGATGAAGAAATCTAAGATCAATCTATGAACTTAA
MDP0000147701	1416	1743	MDP0000147702	1041	1368	328	CAAGGACGCTGACAAATTGATCCAATGAGAAAGAGAGATGAAATTTGCAACAAACAGACAGCACAACAAGCKAAGAAAAAAATTGATAAGTAAAARTACAACTGCAGAAGGAGTWCTTTAAAGCAAACTTCGGTCTATTAACATAACGAGAAGAGATATATCCAACTGCATTCCAACGAAACCATGTCAGGGTTCAAACTCCCCATGCTTAGACTACAACAGCAGGCAACGCGCTGATTGCTCAATTCAAATACACAGCAAACAAAAGACATACTGGCTGTGAAAGATCTACTATTGTCACTAAACAACTGGAGTTGCTTTAGAAAAT
MDP0000292816	309	774	MDP0000292815	1629	2094	466	TGTTCATGGCAGAGCTGGAGTTGTCGGCAGCGGCGCAATGGTGAGGAGAACAGAGGAGGACGTCGCCAAGCGAACCTCACAAGGACCTAGTCGTCGCTGTTGCGGTCACGAGGACCCAACCGTCGCTGCTGCGGTTGTCACCGACGGTTCGATCTTCTATTCATAGCCTCAACTTCGTCACGGAGAAGGACGTCGCTGCCGTCAAAGAAAAAAAAACCACCAAGTGTTCATAGCCTCAACACTTGTTCCTTCGCTGCAACTTTAGGCTTCGTCGGAGCCGCTGCTTTTTTATCAGCTGTTTTAACCTCCAGTGGAAGTGGATGATTCATTGGATATGGGAGACGAACAAGCTTTGAGAGGAACATCGAGGACTTGATTTTCCTGAAGGGTCTTCGGATT…
MDP0000305438	680	1158	MDP0000797194	88	566	479	CTTGGGAGTGCACATGCGTCAGGCTTCCATCTATATTTGAGATACTGATCGTCTGGCCGTCCATTTTTCTGGCAATCAAACTCTTCCTCAACGAAAGGGCAGCTCGATGTGTCATAGAGTGGATAGCTATCATCATAAACCCAACTCCCTTGAAAAAAATCACATCCTTTTGCATATGAATAATATTGGCCTTCCAAATGGAGGCATAGAAAAATGAGTAGAGCGGCATAAGAAAAAAAGCCAAAGCCCTGCAACATATTTCCCATAGTTGACAGAGACAGAAATAAAGATGTATGTGTTATGTGTGTGTGTGTGTGTATATATACATTGTGTGTGGTGGCAAATGGATTAGGAATTCAATTTCAGATAGAGTGAAAGATGCAAACAAACGCTAGCTAC…
MDP0000699499	449	1038	MDP0000256522	1485	2074	590	GACAAATCATCATCAGGCAAGGACAAATCATCGGACAAGGACAAAGCAAGTCCTCATCCGCCCCAAGCCCATCAGCACCGTCCCCCAAGTCATCCGACGATGATAAGTCATCAGACAAGGACAAATCATCATCTGCTCCGGCTCCAAGCAAGAGCAGCGACAAAGATAGCTCATCTCCGTCACCTAAATCCTCTGCCAGCTCACCCAAATCCAGCAAGGACAGCGGCAAAGACAGCGGTAAAGACAGCTCATCACCGTCGCCTAAGTCTTCGTCTTCCTCCTCCAGCTCTCCCAAGTCCTCAAAAGACAAGGACGACAGCAGTAGCAGTCCGGCTTCTTCCCCCAAGTCATCAAAAGACAAGGACAAAGACAAGGACAGTAGYTCCGGTCCATCTTCCG…
MDP0000165016	593	816	MDP0000165017	1757	1980	224	ATTGCTCRTTTCCGGGACTSCATTATGTTGTTTTTGCAATTTTCATTCTTCTCCTGGAACTTTTTTTAGCTTCCGAGGAGATTGAGACTGCTGTAAATTTGTGTTTCATTGAAGCAAATAAAGAGCCATTATCGTGGCTCTGTAGCCAAAACAGATAAACATTACGAAGTTACGACGYAACATATTTATTCGTAAGTAGACGAAAAACTAGCACTGGGTGGCAA
MDP0000209004	934	1418	MDP0000367689	1	485	485	CCTGCTGGAGGTCAGAGTAATATTATGTTCAGTGAGGAACCTGTTTCYAAGACTCCAAGGAAAATACATAACCAGAAGTTTGCGGAGCTGACGGGGAATGATATATTTAAGGGAGATGTTCCTCCAGGATCTGCTGAAAAGCCCCTGAGCACGGCTAAGCTGAGAGAGATGAATGGCAGCAACATCTTTGCTGATGGAAAGGCATCATCCAGAGACTATCTGGGTGGTGTTCGTAAGCCCCCCGGTGGAGAAAGCAGCATCGCCTTGGTGTAACTCATAATCCCTGACTTGTTACTTTCCTTTATCTTCAAATAAAGTCGGTCCCATAGTATGATTTTCCATAGTGAACTTTGTACTGACATGTTAAACCCTGATGAGATGAGCATCTTTGATCTCTAG…
MDP0000537153	1	357	MDP0000885366	1	357	357	ATCCCTTGCCAAGTGATCGTCTTTGAGCGTGTGATCAAGGTGCTCCGCTTTAGACATGCCCCCTCACGTGACCTGCACGATCTCCTGAACTCGATCTCCAACGACCTGAGATCCTGGGAAGGAATATTGATGAAATCCGTATAAAGAATCTCAAGAAAGTTTGCACTGATTTGGTTCGTGGTGCTAAGGACAAACACATACGGGTGAAGGGACCTGTGAGGATGCCTACCAAGGTTCTGAACATTACCACCAGGAAGTCTCCGTTCCAGCAGAGAGAAGAATAGATAGATCGAGAGAGAGATGGAGGATGAGAATGCGGTGAACGTGAACGTTAGAGCAGAGATGAGGAAGCTGAGC
MDP0000069846	345	743	MDP0000129361	1	399	399	GCCACAGCAGAKAGGAGGCGGACCAGGAGGGCCGCCGAAACCTGGCGGTCCGGGAGGTCCGGGAGGTCCTGGAGGAGGTGGAGGTCCMCCRGGTCCCATTGGTAGCTAAGCTACGTACTCACTCTTAGCCTATACGTACSACCACCACCTTCAACAAAACGAAGCCTGCAGAGAATAAGGTTTAGGGAATGGCAGTGCAGTGCAGGGAACAACTTGTACAAGTTTTAAAGGTTGATGATACCTGGGTTTATAGGAAGATAGAATTAACTAGACTAAACCAGAAGCAACCGCTTAACTGTATATATATCCAGTTTTAAACTTTGTACTTAATTCTTTTTTCTTCCAACACTTTTCACCTGCCATTCTTCCCACCTACCATTCACAACTAAAACTGCACGT
MDP0000390631	1465	1870	MDP0000390630	752	1157	406	ATGATTGTTCCTCCAACGGAGCCTGTGTCAACAGGCTTTCAATGGTTTCGCTGCCTTCTCCCGACCTATGTTGAAGGTCTCATTCTGACGTGCGATGATAATCAGAATGCTGATGTSGTTCCTGTGTAGATATATTCAGTTTCATGATAGTTGTTTTTAGAAGTGGGATTTGCATGTAAAAATATGAAAGGCYRAAACCRWAGGAAAAAGCACATACGACAACCGKCTCTGTTCTTTCCTTTCGTGGTTAAGTGTATGTAAGCCTAAAGATGCAGTTCAGAAAGACTGARGATAKATAGCTTACTCTGGATTAATATGCTGTGRAGGTGGTAATGTAATAGGGCAAAAAGGCCCGACGACCACCCTTTGAAGAAGTTTGTAGATGATGTAACGTYGGAA…
MDP0000327382	1	913	MDP0000242921	1050	1962	913	AGGCAATGGTAGATGGCGGATGCAGTGGCGGTGATGGAGRTGGTGAYGGTGGAGGCGGTGGTGGCGATGGAGATGGTGGASGCRGTGGTGGTGACGGTGGAGGCGGAGGTGATAGAGATGGCGGAGKCATTGGTGGTGATGGYAGATGYGGTGGTAGTGATGGTGTAGGCGGTGATGGWGATGGTGGGAAGGTGGTGATGGTGGCRAAGGAGGAACGAAAGGATGACATCCAAAAGAACTACAATCAACTTTTTTAGACAAAGCCAATTTGCATTGCAAAAAGGTTCTCTGCTTTGGCCTTTTCCGCAAGCAATTCTTGCTGTCATCAAACTCCTCCAACTTCAAACACATCAGTGGCTCGCTAGTGAAAAAGTTGTGCTCAAAGCTAAATTTCTTCAG…
MDP0000582810	1815	2004	MDP0000341375	604	793	190	TTGATTAGTAAGTCTCACCCAGTGGCAACTTCTCATCGAGATGACTCAACTTTCGAGTTTCACAGAATGCCTGTGATGGATATGTGGATAAAGATAAATATTGGGCCTGACAACTTGGAAAATTGAATTATTTGTTGGCCAGAAACTTCTGTACCGAAAAATTTAGTTCTGAAGTCGAGGCTGCTACATT
MDP0000951615	662	1023	MDP0000225357	1022	1383	362	GCGTGGATACGCTCAGGACAGGATTGGCTATGGTGCGCACACCCGGAGCAGCCAAACCGTAAGCCCAGCAACCAGGCCCGGTTCTCTCCTCTGATGGCACTATCTTTTGATTCTTGGCAAAATTTCGGAGGTTGAGGAATTCTCAAAGTTATTGTGTTTMAGACCAGAAGTCTGATTGTTCAGCCTGAATCCATCTTCAGCAGAAAGCAGCTTAGAATGGTTGGCCATTAAATCTTCCCGGATTTCAGGTTCTTGAATCTCCCTACCATTTCGTGAGGCGGCATCTGTTTTAGCAATCATCTATTCTTCAGGAATTCCCTTAACACGGTCCGGCTCATCTCCACCGATGTGGTTTTCGACCC
MDP0000350191	674	862	MDP0000830099	1084	1272	189	TGTGAACAGCTTCTTATTGTTAAAATTAAGTGTGAACTAATATACCGTCCGAAAAGAGTTCATATAACACGGTGAAAATGTTTACCTCAGCTGTATGATTGATCTGAGCCAAAAATTGATGATTATTTATGCCAATCTTCCAACATTTTGGTAATATCCGAAATTTATTCCAAGGTTTTGTAAGCTATA
MDP0000325746	494	746	MDP0000137740	238	490	253	AGCCCCCTCCACGAGGGTTTACATTCAAATAGCAAGGTGTCGTCTGTCTTAGTGCCTTCGACTCCTTAGACAAAGATGATGATCGAATGCTAGTTGGTGTTCCCTGGGAAATGTTTACCGACTCATGTAAGAGGATGAGGATCAACTTGGCACGATGACAGCGCAGAAGATGCCCACCAAGGTTCCCCATCTCCTTTAATCATTGCCTTCAATGCACAGAAGCAAGAAAATCATCAACCAGCTCTGAGAAAGC
MDP0000764434	2289	2736	MDP0000764433	942	1389	448	GATAACCAAGAATCTTCGTGTATGTAACGATTGCCACACGGTAACAAAAATGATCTCTATGCTTATGAATCGAGAGATTATAATGCGAGATATCCACAGGTTCCACCACTTTAGACATGGAGTTTGCTCTTGTGGGGATTACTGGTGAATGATTCTGTCATGAGATTGTCTGTACATTCATTCTATGGGAAATACAGATTCTTTTATTCAAACAGAAAACATCTCAAATTGTTTTCACATTGCCAGTTTGCCACCGTATGCGAATTTATAGGTTGCTTCTCTCCCAGCCTTGCTGTTGTATCACTTAAATAGAGCTAAGATTTTGCTTATCAAATTAGAGAGTAGGCCAACAAGTCCACCAGCTCCACCACTGACACTCATATCTGTTTCTTTATCCCA…
MDP0000214678	682	754	MDP0000307548	1591	1663	73	ACCAGGTCGTTCAATAGCTTTATAAAGCCGATGGAGAGGGGCGCTCAACCACGGTTGGAAGCCACTCTTTTAA
MDP0000069844	345	743	MDP0000203907	1	399	399	GCCACAGCAGAKAGGAGGCGGACCAGGAGGGCCGCCGAAACCTGGCGGTCCGGGAGGTCCGGGAGGTCCTGGAGGAGGTGGAGGTCCMCCRGGTCCCATTGGTAGCTAAGCTACGTACTCACTCTTAGCCTATACGTACSACCACCACCTTCAACAAAACGAAGCCTGCAGAGAATAAGGTTTAGGGAATGGCAGTGCAGTGCAGGGAACAACTTGTACAAGTTTTAAAGGTTGATGATACCTGGGTTTATAGGAAGATAGAATTAACTAGACTAAACCAGAAGCAACCGCTTAACTGTATATATATATCCAGTTTTAAACTTTGTACTTAATTCTTTTTTCTTCCAACACTTTTCACCTGCCATTCTTCCCACCTACCATTCACAACTAAAACTGCAC
MDP0000326173	215	772	MDP0000446522	2770	3327	558	TCTCTTAATCCTTCCATATTTTCTACAATGCTTTTTTTTTTTTKAGAAAAAGGTAAGTTCATACCAACACAACATAATTATAAGAAAAGAAACCCAATTACAAATTGCACACAGCCAACGAAAGAAACCAGTGGGAAAAAACCCACGAGCAACAGGTAAGGAGGTGGTGTAAACTCCCAAGCCGGAGCTCTACACACCTTCTGAATTCTACAATGCTTAGAATCACCTCAAAGTTTGTACAACCAGAAAGAGAAAGATAAATCGGGGATTTAAGTTGACAAATGCTGTTTGGAAGACTCCTTAATCATCTAGGCCCAAAATACGAAGCCCATGTAGATTTTTAATTGGCAAGGGTAGGTTTTTAATTTTTGACCCCGATAAATTAAGCTCCGATAGTTC…
MDP0000610446	1555	1977	MDP0000610447	690	1112	423	GAAAGAATTGACAATTTGGAGATYGCGACGTCAATTAAAGAGCCAATTCTCAGAGAGGAAGCACCGGAGGCTGGTGGTGGCGGTGGAGCGGAAGSAGGAGAGAGTAGGGAAATCCGACGGTGAGAKTGACCTTTTGGCCCCGCTCGTAGTTATCACCAACGGAAGAGATGAAGTAGCTTATAAAAAYTAWWTAATAAATGAACATTTATTGYAATATAGCTTATTTTATAAWTAAAATAGAGGATTAGACGATATTAATTTCTTGGAAACGACTGCTAAGCTTAAGCGACGAAGGAAATTACTGCTACAAGTGTGGRGATGAGCCCAACGAAAGTACGAAGAGTAGTGGTAGTGAGAGATGAAGCGTGGGAGGATGGTGGTGGAGGAGCTAACAGAGAA…
MDP0000258004	1	239	MDP0000493734	312	550	239	AGTGAAATTGATCCAAAATTCAGGTAGAAATTGGAGTGTTTCAAATGAAATATGGAAACCGATGGAACTATAACAAGAATGTTAGGGAATCGAAGCTCTTACCAATGGTGGGGATGGTGGTGACGATTTCTCCGAGCTTGAGTTTGTACAAGATGGTGGTCTTACCGGCTGCATCGAGACCCACCATCAGAATTCGCATCTCCTTCTTGGCAAAGAGCCGGCTGAAGAGCTTCGTGAAC
MDP0000600580	1814	1992	MDP0000317328	257	435	179	TACTTGCAACCCATCAACCCCTCTGACAACCATGCCTCGGACGACATCGACAACAACCACCCCTAAACACAGAATGACGAAAGTGCCTCCAGATCCTGTCTGTTGGATCTGGTTTGAAGAGGGCAAAAGAGTCATTTTGACTCTTTCTATGCAACACAGCCCAACACATTGGACAACCC
MDP0000359676	498	748	MDP0000772634	4715	4965	251	TAAAAARTTGGAGCCAAATAACAAACAGTACTTGACCTGAATTCAATGAATGTGAGACGGGAGGTGCTTTGAGCAAGAAGATGCTTTGTATTTACATCTTGGCTGTAACAAGGTCACAGCTACGGGCAGCGAATGTAAGCTGCTCGTCCTTCGTCAGTCGTAGTGCTGCTGCAATTTTTTACAAAGCGGGGTGATWATATGAACTTGTGTGGAAATAGTGCTAAAATATGAACGTAAATTTGTCAGGAAAT
MDP0000471540	1	363	MDP0000807510	1480	1842	363	AAACATTTTTCATTTGTTCAAGTGAATTGCAATTGAAGAATCTAGTGGGAAAAATATTGTACAAAAATAGGAACGGTGATGATTCGAGGAAGGCGATATTTGCTTAGCGGTCTACACGCTGTGGCCATTAGAGACGAGTAATCTGTCTTCCTCATTTGGGTTGTCTATCATGGAAAGCTGAATGTTTGACTTCGAACTCATCTTGTTCACCTCGTTTTCTACACGGAAGAAAACCCATTGGAAGCGGCGGAAAATCTCCAGGGCAGTGATTGCAAACACGGTAAGGTAATTGTGGCGAAGATGGGAAGAGAGCTTGTATGTCCAGGTACAACGCAGAATCAGGTTGCTAAATATCACCCAGAA
MDP0000216450	856	1195	MDP0000308868	1	340	340	CTATGCATTCTGGTTGCTGGGGCACTTGGTGGACGGTTTGACCACGAGATTGGAAACATCAACGTGTTATGTCGATTCTCAAACATTCGAATAATTCTCATATCTGATGATTGCCTCGTCCATCTTCTTCCAAGAACACACCGCCATGAGATTCATATTCAGTCTTCTGTTGAAGGCCCTCATTGTGGACTCGTACCCATTGGGATGCCATCTGGAAGTACTACAACCACGGGGCTTCAATGGGATCTCGGTGAGTATCTCTTAAGGGCGTAAGGCTAGTTAATTCTTACCTTCATTGTATTACGATTCACTTAGCATATAATTGTCTGTCACCTCTTCC
MDP0000244968	1097	1233	MDP0000354348	95	231	137	AGCTAGAAAATTATGCAAAAACAGAAGAAGCTAAAATTGAGGAGCTCATCAAAGCAGTTGCAGATTCCGGTGCTAAAGTAATTGTCAGCGGAGCAGCAGTTGGAGAGATGGCACTACATTTTTGTGAGCGGTACAAG
MDP0000869589	1	213	MDP0000285265	989	1201	213	GGATCATTTTACCTCCGAACCGCCCATCTCCGGCCACGATGGCGTCAAGCTATGGGCATTCTGGCTGTCCCACCATCTCCTTGTAGGCAGAGTTTGCTATCCTCACTTTGTTGTGCGAGTCTGATATGACTACTAGCAGGGCTTTAGACTCCATCTCCTCCTCAACGTCATCTGGTTTCTTAGGAGCTTGCGCTGCCGGGGTTAGACTTGCGT
MDP0000341756	1	841	MDP0000925901	440	1280	841	GTCAATACCAAGAAATTCAGAAGAAAGTTATGGCCTAATGGCACGTGAAGAGAGACCCAAGAGACAAAATGCGAGACTATGAAAACAAGTGTCCAAGGCTTTAGCCTTGTTTTGAAAGAAATGGTCAATGAGGCAGTGAAAACGGAAGAGGGGAGGGGAGAGAGAGAGAGAGAGAGAGAGAGAGAGAGAGCAATGCAGAAGAAGTGCAGCTTGCTAGTCTACTTTGGCCATGAACCAAAGTAACCTAAGTGATCAGCCAAGATAATAACATCTTCATCTTCGCCTACTTCAGCACTCGGAATGGTCAAGTCTCCCTCAAACCTCTCACTGAATAGTTCTTCCCAAAATCCTTCATCAAGCTCTTTATCCCCGCTATCTAGCGGCTCTACAGCTTCCTCC…
MDP0000277066	1587	1865	MDP0000564592	464	742	279	GCCTTCTCTTTTTCTGAAATATGCGAAACACCACCCAGTTTCCCACTTCCGCTTTGAAAGCCTGGGTTGGATTCGCTTGAGAAGCCAAAAGGCGGTATTCATGCATGAGCCATCTAGTTTGAGTGGTAGTACTAGTACTCTCATGGTGGTGGTTGTGGCAACGGCGGCGCTTCCTTTCACAGAAACCCAACGTCTTCCGGATCCCAACGGCTTCATTAGATTTAGAATTAGCAACAATTTGCTTCTTTTTGCCAATAGGTTTCCAGTACCCACAACCAG
MDP0000190030	1	933	MDP0000333718	1	933	933	CTCCTCACGCGGGCACTAAGTYTTCTCTATTTCCTTGCCCATATTTCATGCTTTCCCGTCCCAATGTGTGATTAGCAAACAATAATTACGATTAACGATTAAAAACCAATGTCAAAAACTCCCTAATTTTTCGCCGAATTTTCAACAAATGTCATGTTTTTAGGGTTCATTCACTAATCCTACTCCCAAATTCCTTTCGAAAATCATTAATGCGCCCCTATATAATCCCCTTCTTTGTCTTCCCAATTTCACCACTATTCATTTTCCAACCCCACCTTCGTGAATCCATCCGAAAACGACATGTCGACCGAGGAGAAGAAGATTGAAGACCCCGCCTCCTCCGCCTCTGCCACCGAGGAAAACAAGAGTGAAGCCTCCGCCTCCGCCTCCGCCTCCGCC…
MDP0000269497	1465	1830	MDP0000164210	1413	1778	366	CAGGCGAGTGCGCAGCCGTTTCTTGTGCTCGGTCTTTTAGTGACAGCGTTGGCGACAAGTCATTAACATTTTGAAGCACTTGAGCAAAGGATGTGAAGAAAAGAGAGAGAGATCGAAAATTACAGGACCACCTGGTACAGTGCTATGCTAGTCAGGTAGAAGTATCAATGTCAAAGTATGTCTTCTTCACTTGTAGTAGCAAAGTTATGTTGACGCCGACGATTAAGAATTATCATCTGTTTTTGGTTAGTGCCTTCTCAAATGGAGGTAGCTGCTGTAAATATCCCAAACACAACTTAGGCCTTCTTCGGTAGCACTGTCTCTTGCTTCTCCCAATCCCCCATGCGGCGCCGATGATGGTAGCTG
MDP0000171223	1	201	MDP0000355385	1	201	201	TAAATTGCTTAAACATCACAATAACAACTTTAAAAAAGTTTCAATCTTTACGAGAAAAATTACAAAAAATAAAAATAAAAATATCACATAAATCTGGAAAGATTACTGTAAAAATAGAACCTTTATACGTTCATATGAAATTTAAGCAAAACCAGAAGAAAAAAAAAAGTAATGAGATTTAAGAAAATACCTATGAAGGCA
MDP0000144090	2836	3300	MDP0000356032	249	713	465	GGACTCTCCACTGGGCACAAAGGTGCTCTAATTGAACCYGCAAACCAGAAGGCCGAGATTGAACTGGGCCCGCTTCTCCTTCATTCAAAGAAAGGCCCAACTGCAATAACCATCCGCAAGCCGAATGTCCGCGTCGCCGATGATTGGGTGATAAAACTGTTTTAGAAATTTAAATTTTTCCTTGCATTCCCRTGCAGTGAACTGATAAACTGTCTGGTAGGACGTTTTTTCTTCCTGTGTTTTTTTTGGGTTAAGKAGGGATGTTTCTTAGATTWGTARTACTGCAGGAAAACACTATATCCGTCWGATATACGTTTCCGTTTAGGTGAGTTCTTGTTGTGGTTCSTCCGTAAGYGGCGAWKCGACACCTTAATAACTCGACCTAAATGGCGAGAGTGG…
MDP0000241622	810	1219	MDP0000455294	980	1389	410	TCAGGTTTTATGCAGATAAMACCGAAAACAGCAAGACATCGGGGTTGTTTTCTAAACCGAAAACAGCAATCACAAATTTAGCTAAAGTGGTTGTAAAGGAAGCACTGTAACAAGAAATAAAATACGCTCCCATATAMGCAAAACGAGTTTGACCGTCGGATAGCTCTTAACATAAAAAATACTCGCACGTCTTAGAAAACGTCTTAGAAAAGTAATAGMTCCTGATACATAAAAATTGACACAAAGTAGCAACAACTTGCCAAACCTAAAACAAAATATCCACGATTGTGGCTGATCTGTCTAGCCGGTAATATTTTGGGACTTGTTGAGGATGACTCCTTCATATTTGACCTGGAACCACTTCATTGCGTCCTCCTTGGTAACCCTGTGCTGAATGCC…
MDP0000417786	1822	2536	MDP0000333187	1	715	715	AATAAAATGCTAGACAAGGGTAAAGATCTTGTCAAGCGTATGGCAGATAACGATTGCGAGATTGGGCCATTAACTTGGGATGCACTTGTGAAACTCTATGTGGAAGCAGGAGAGGTTGGAAGGGCTGATTCTATTTTGCAGAAGGCTGCCCAGAACAACCAAAAGAAGCCAATGTTCACTTCTTATATGACAATTTTGGAACAATATTCACAAAAGGGGGACATCCATAACTCAGAAAAGATATTTCATAGCATGAGACAGGCTGGTTATACGCCTCACCTTCGTCAGTTCCAATCTCTTATTCAGGCCTATGTAAATGCCAAGGCTCCAGCTTATGGAATCTGGGAGAGGATGAAAGCAGATAATATCTTTCCCAACAAATCTGCACTGGCGCAGTTG…
MDP0000944874	2483	2715	MDP0000651901	557	789	233	AAATGCTGATCATTCGGAAAATTTTACTACAGTGTTTGTCAATAATAATTAACAGGGTGGCAGTGTACACGGTTTCTTGTTCGGTAGGAAAAACGAGAAAATAAAAGAAACCTGTGTTGTACAGATTGTATGTGGAGTAAATTGAGATTAATTAGGAAGTCATCTCGTTTATTTCAAGTGTTTCAACATTGTCTTACATTCAAAAATTCCAAATCAAATGCAGCAAATCTGTT
MDP0000138762	508	886	MDP0000645241	5	383	379	GCACGTTCCTCTGTCGCAGTTTTGCAAGAACGTATAGCCCGAATCATKTCCATCAGACGCGTGCCGGACGAGAAGGGATTCATGATTGGGTACGTGGTTGAAGCTCCGTGAAAGCTCAATCGGATCCRCAAATRGRAAGCAAACCTAGCAGCAGCGRCGATCAATCAACTGATTCGGGCGGCAAATTGAATGGTTCGAATTCTGAATCTGAGATCTGAATACATTACCAGAGAGATCTGGGTTAGAAAGTGTAGAGAGAGAGAAGAGATTTGGATATGAGAGAGAGTATTGTGTTTGAGTTTTTCTCTTTCTCTCTGTAAATTGAATGGGTGTGTCTCTGAGTGTGGGTGTTGGGTTGTTTRGTTCCTGGGTTTTCTTT
MDP0000282191	1549	2001	MDP0000180993	1968	2420	453	TCCATTCATAGGATCCATGTAGTAGCTGGGGAGGAAGGCGAGGTTGTTGGTGTCATTACACTCAGAGATGTGATCTCTWGCTTCATTTATGAACCACCAAACCACTTTGATAACTACATGGGGTTTGCGGTGAAGGAGATRTTGAATCAGTGAGATGTCTGTTTGAGGAAACTTATATGGAGATGCAGGGATAGTCTCAAAATTTTGGCTTGGGACTAAAAAACTGTAGACATTGAATTACGGTWGTTTGTTTCGTGTATCTACTWTTCATGCAGTCTTAATAAACTAAAGCCAGGGAGCTTTCTTCGTGTTTTATCATTCACCAATCCTCTAATCTTTTCTGCATCCTCCCACCTTCCAAGTGCAGCATATATCTTCGAAAGGATCACGAAAGGTACC…
MDP0000235736	1568	2019	MDP0000119532	1241	1692	452	TGCTGTCTAATTTTTATGCAGAGATGGGAAGATGGGATGATGTTGAGAAAGTGAGGGGGATGATGAAACAGAGAGATCTTAAGAAAGACCTGGGGTGTAGTTCCTTGGAATTCGAGCCCCCGGGCCAAGTTAATCAGCTATTAGCACAATAAGTCAGATCGTATTACAATTCTTTCAATAGAGGGTTAGTTATTAATATTATTGAATTGGGTTTTTGTCCATTTTACTGACTGCATCAAGTTTATTGGATGCCAAATGATAAGAATTGCTCTGATTGCAGCCTAGTTATCTTTTCGAATCTCAGTTGAAGTCAGTTGAGATCAAATTACGTGCTGTGATATRCGCTACCCATGCGCTAACATGGGGGCGAGATTCAAACATCTTCTTCGATTGTGTTCC…
MDP0000317820	933	1103	MDP0000683993	663	833	171	GTTTTGCCTCATTAACTTTGAACATAAACTTAATTGGAGACGAAATTCACCACTAATTCCATCTCCAATTTTTATCATTCTACATGAAGTTCAAACAGCTGATTGCAAAGAACCCATGGAAACGTACGTYAAAGTTGTACCACAGTTATTGAAAAGGTTACAATCCTCAAG
MDP0000280264	488	583	MDP0000287581	1294	1389	96	AGGAGCAAGGATTGGTAAAGGCAGGAGAAGAGGTCGCACTCGTTCAAAGTGGCAGGCAACCCATTTGGCGGCTCCAATCCACTCACAAAATTCAAG
MDP0000362412	1	269	MDP0000131445	1	269	269	TAATAAGCATGTGTAATTAGGGTTAAGRGGGAGACCCTTCTTTGACAATTTTGGCATCGGGAACTTGGTTGGATCGCATGAGCTTGGAGACGAAGTATCGGAGGACGCCGATGAGAATGATGGGCTTGGGCCTTTTTACTCTGCCTTCATTGGGTCAGTGAGTTCACGAAGTCCAACTCTTTTAAGTACTAAAACACCCTTGACTTTTTCKAGCAGGACACGGATATCCCCTCCGCCTATGGTCTTTTCACTTTCGCGTTCCCGGATTG
MDP0000338690	1	736	MDP0000950691	290	1025	736	CAGGATTTCGTTGTGTAATGCTTTTGGTCACAGTTTTCCCTCGGTGGTGACGTTGCCGTGTGGTGCTGTGCAAAAGACTGCGGCGGGATTTTGCTATGTAATGCCTTTTGGTCACAGTTTTCCGACGTTGCTGTGTTTGCCACCGTTTGCTGCTGCATGAGGCTGCTGTACGAGGGCTGTTGCACTGCCGTTGCTGAGCTTTGAGTCAAGAAGCGCGCTGCCCGTGCTGATGTTGCCGATGCGGTTGGGGAGTAGGAGTTGACAGCAGGCTGATCACTGCGAACGGCGTWAGCGGAGGAGATGGTGACTTGGTCTACTTCAACAGCAAGGAGGAGATGCGGGAGACCTGTGGCGGTGCCGGTGTCTGCGACGTCGTTTGGATTTGCAGCTGGGTGTGCA…
MDP0000703982	631	936	MDP0000703981	1390	1695	306	GTTTAATTAATTATTTGTCACGGGTTTGCCGGTAAGTAAACTGTATGATGTAATTATTTGAATAAATGATCTTAGTTGGGTCCAATGGAAGTGTTTTTTATTTTTCAAAGAAAACCTCGACGGTACAAAGTAATTTTAKTGATAACAAAAAAGAAGTTATACCTAGTCAGGAAGATATAAACCTAACCCCTCATAATGGGAATGCTATGATTGAGCACCGTTTTATTGACATTATGATTAAGCACCGTTTTATTGGCATTACATAATATCTAAAACATCTGCATGATAATGTACTTTAGTTTACAT
MDP0000280260	1977	2406	MDP0000178415	1509	1938	430	GTACGACGGGCTTATGTTTGTGACAATTAGAGGAGCAGGCCATGAAGTTCCGGTTTTTGCACCAAGGCAGTCGCTCCTCCTGGTTGAACACTTCTTGGCTAATCAGAAACTCCCTTCGAAACCTTTCTAGCATTCCTTATCTTCTTCTTCTTCTTGATGTCAATAAGCAAACGATTCTTTGTAAGCTTGGTTAGCCTCTGCCATCAATCGTACAAGTCAGATTTCCTAGTCTTAATTGGTGGAGTCTTTCAAACTTTGAAGCAGTTGCGTGAAACGAATCTGCAATACCTGTGCATACATTTAGTGGCGAACAGAAGAAAAAATAGCGGCGCCACAGGATCCGTGTAACTGTAAGTTCACCATAAACAAAAATAGCCGTCCAGATGCAGGATTAGGCGT…
MDP0000293774	2678	2985	MDP0000909475	800	1107	308	TGCATTGAATCACATATGTTTTTCGTCGGCGGCGCAGAATGTGTGGTTCAAATTCACAATCTTGCCGCATAAGTTATTGTTGGATTTGAGTTATCATTTGAATATTTCAGTTGGTTTCTTCTTCTTTTGTCCCCAATATAATGTCACAATTTTATTGTGTATTCGTTTAAAATATCGAGAAATTAGAAAGAGCAACGTGTTCCCTTCTCTGCACTCAAGTTTTAATCCGCYTTCCATTTTTTGGATTGGAATAGAAAATTATAATATGCTCGAATACTTTTACAATGTGCTCCTTATCAATTAATGGA
MDP0000731105	411	810	MDP0000284391	1039	1438	400	GTGCTCCAAGTACCTTTACACACTTTGTGTGTTTGATTCCGAGAAKGCCGACAAGTTGAAGCAATCTCTTCCTYCAGGTTTGAACGTTCAGGACMTTTGAACAAGGATTTTRGAGTAGCTGGTCGCGCTATCCTACCAAGACTCGATGAAATGAYGATATGCATGCCGTTTCTGTTAAAAAAAATTTGCGCRCTGCGTGCTATCCTTATTGACCCCCCTAACATTATTTCCTGGATCCGYCACTGGCCGTAGTCCATAAATCTTTTCCAGAACCAATGCTGTTTCYAGACTYTTTCTGTCATCTCTTCGATCGGGACACCCTTCGATAGCGAACCTCTAGCGGSAATGTCTCGCTARGGATCAACCACCCAAGAGGTCCCCAAGACCATGCAAGGGACGA
MDP0000344830	475	730	MDP0000374902	777	1032	256	CAAAATTAACAACATTGCGTGACAGTGTCGCGAGTTCGGACTATGAAATTGTGAAGAGTTAACTGGAAACTAGACTTCAGTTATTGAAATTGAAGGTATTTTCATTGATGAATCGAGTTCGATTTTGCTCACCCCTTTTAACTCCAGTCGAGTCGCCTAGAATCGCAACACAAAGTTTACATGTTCATTTAATTATTGCACTACACAAATGGGATGTCTGAATCAAAAACTCGACGTCCAAATTTGTCGATCGAGA
MDP0000758498	146	235	MDP0000155023	661	750	90	TTCGGCTACTTCTAGAGGTTCAGCGTTAAGGAGTTCATCGTCTTCGTCGGTCGCACCGCGCTCGACGCACCTCGCCCGGCCAACGCCAGT
MDP0000339433	528	751	MDP0000715756	347	570	224	ACCTTACTTGGGCTTCTCCCAAAGTCTGGTTCTGATATGCTTCTATTGGGCACATCCAGTTGATTGTTCTCGGCAGTCCATTCGCTTATTGGCTCCATTGATGCTGAAGGCATTAAGGGAGACATAGCCATTGTTGATTGACTATTGGGTACACTTGGTTCTGGTATAAAYGAAGACACGGCCATTGTTGATTGACTATTAAGTACACTTGGCCCTGGTACGGC
MDP0000715817	221	1066	MDP0000160541	1	846	846	CTTTGGGGCCAGGGGGCGGCGGCGGAGGYATATAATACTCTTCATCTCTTCTTCTCCTTTTCTTCTTCTTAGTGCAAAAAATGCAGCAAAGACTCAGCACCACTAAGATCACCACAGCTCCAATGGCAATCCCAATTATCACCCCCGACTCCAAGCCTGAAGATGGCGGTGACGGCGACGAAGACGATTTTGGCGGAGGCGGAGGACTCTTTGAGGGGGTAGAAGGCGTAGAACCCGAAGAAGTCGGCGGCGGAGGAGATGGGGTGGTTGATTTCGGCGGAGGAGGWGATGGGGTGGTTGATTTCGGSGGCGGYGGGGATGCAGAAGMGGCCGGAGATGGAGTCGTCGATGGTGGTGTGGGTGTGGTCGACGACGGTGGTGGTGGTGACGACGAAGTGG…
MDP0000181544	201	498	MDP0000499189	56	353	298	CCTCTCCTCCTCGTCCTCCTGGAGATCCAGCTGAAAGAAGCTCTCCCATCCATTGTTCTAACCTTATTCAGATTCTCTGTTCCAAATTCTCGACCCGAAAATGGAAAGAAGGGCGTCTCCGATGCCTGTTCTTCTTTATATTGCAGCTCTCATGGCTGCTTCTTGTTGTTCTTCATCAGAGGCAGCTGCCCCAAAAAGTTCTTTYGAGGACAATTTCGATATAATGTGGTCTGAGGACCATTTTACAACTTCAGAAGATAAGCAGATCTGGTATCTTTCCCTCGACAAAGACACAGGT
MDP0000856085	1	200	MDP0000265228	827	1026	200	TCCACTGTAATCCAAACTCCATAAGCCCTATAAAATAGGTCAGGATTTTAATGTCAAACATGCCTGGTAATACAGATCTCCTTATATATGYCTTCAGACTAACACCTAAGTTTCTCAKAATCTCATATAAAGAGTGCATAACAAAAATTTCTTCAACTCACATAAATTCTCATCCAAACAATTCACAAAAATCCAACCCT
MDP0000353353	80	691	MDP0000385477	928	1539	612	TATTTCAAATCGTTTTCACTTTGAAAACTAAAATAAATAAAAAACAAATAATTATCAAACGACTCCTAAATTTCTATCTTCGACCTGCTTTCTTCGTCCTTTTGCTTTATGTCTCCTCCTAGTYGMCTCGGAACAACTYGGTAGAATTATTCAGTGGGTTCTTATCGTGCAGCAGGCTTCATTTCAGGCAAACTCCCTTCTCCTTCAATCAAAGAATCAACATGCTATTTCATATCATTCGAAATTTGATCTACCGAACTACAAAATTGTTATGCACTCCTGGGCCATCGAAAGGGATTGTCAAATCAAACTGATTTTTCGGATGTTATTGTGATCACTGCGTATAGCAATCTCCTTCAAACTGGTCCATGATTTTCTCCTCCTTTTGTTTGACGTGCT…
MDP0000787512	461	1308	MDP0000343818	1	848	848	AAGGGGGTGGTGCTGGCTACGGAACTTCTGGTGGGGGAGGACACGGCGGTGGAGGTGGTGGCGGTAGTGGTGGTGGCGGTGGTGCTGCGGCTGGAGGTGCAGGGTTTGGAGGTGGGGCTGGTGAAGGAGGAGGTGCAGGGTATGGTGCTGGAGGAGAACATGGGGCTGGATATGGTGGAGGTGGCGGTGGTGGTRRMGGTGGTGGTGRTGGAGGMKRTGTASGTTSWRRAGTAGGGGKTRGTGMWKSAGRTGGWTCTRRAGSTGKTTWTGGTSCWRRARKAKKAGMARMAGMAGGTGGTGGSCATKRAGRAGRTGGWKRTKRTKRWAGTRSTGKTGGTGGAGGTGGTGGCGCAGGTGGTGCTGGATATGGAAAAGGTGGAGGGGCTGGTAGCGGAGCTG…
MDP0000347786	1	888	MDP0000120025	360	1247	888	TGTAATATTATAAATTTCCCTAATACATTTACTAGGTGTAACCAACACCAAAACCACTGGCAGAATCAAAACCAGGAAAATCAAATCAAAGAATGTGGAGAAAAAATGAAATTAAAATAAAATAAAAAATGCATATTTCAGTGCTCAAACTTAGTAAAAACTAATTGGTTGTTACAGCGGCAGAGAGGATGAATTAGTAAGAAAATTAAGATTTAAACCAGTTTTAATTAGGAGAAGCAATTCTGCTCATCATGGCAGAGCTCCCTTCGGAGTTTATGAGAAAACAGCCGGCAAGCGTCCATGCTGAGATCAATGGCGGCAGAAAGCGCGACGAAAAGAGCAGCATCAGCCATGCAAGTTACATGCTGCACTCCGACTTGTACCACCGGCTTGCTAACC…
MDP0000119565	1773	2211	MDP0000359001	331	769	439	GGAAGTGGCAGATTTTGATTTTGATTTTGTTCTCGCTAAAAGATCTTTTAGCCGACGCGAGTCCCTGTTAAACTTAATTCCATTAAACGGAGTCCTTGTTGCTAACAAACATGGGTTAGTCCAGTCCAATTCAGTTTAGTTAGTGAAGGTAAACAAACACATCCTAAAAGACTAAAACACCCTTGACCCGTATGACGGATGTTCTTCTTCACATGATAATGGCATGTATACTTACCTAGAATGGGAGTTTGACTTGCTCTATTTTCTACTTCCCTTGGGTTTACCAACACATTTGGAATCATTCTAAATCCAATACCTTAAAAAACCAGGAATTATATGGATTGAGGGTAGTTGATACAAAACCGTTCTTGATAACCCATATTTCAGACTTTCCCAATT…
MDP0000139656	745	955	MDP0000714611	482	692	211	GGGGCGGCAGAGCTGGCAACTTCATTGTCTCTCATTTTGGCATCGTCAATGAGGTTGAATAGGAGAAAGACAAGATCGAGGCAGTTGTCGCAGGAGAGCCTTTTTAGGTTTAGGGGTGACAAAGGGTCAACCCTGAGCTCRAGTAATTTGTCGAGGCTAAACGTCAGCAATCGAAGTTTAGGGTCAAAARGTGAGGTGAAGAAGAAGGAGG
MDP0000139656	745	955	MDP0000543782	482	692	211	GGGGCGGCAGAGCTGGCAACTTCATTGTCTCTCATTTTGGCATCGTCAATGAGGTTGAATAGGAGAAAGACAAGATCGAGGCAGTTGTCGCAGGAGAGCCTTTTTAGGTTTAGGGGTGACAAAGGGTCAACCCTGAGCTCRAGTAATTTGTCGAGGCTAAACGTCAGCAATCGAAGTTTAGGGTCAAAARGTGAGGTGAAGAAGAAGGAGG
MDP0000326962	228	379	MDP0000186156	2412	2563	152	CATGTCCTAGCAAGTTGAGGTTGTGGCCTGGATGAGAAAATCCTCTGTTCCTCTTCCCATTCACTATCTCGAGCACCATAACACCAAAGCTATAGACATCGGATTTTATCGAGTAGCACCCATCGATGGCGTATTCTGGGGACATGTAACCA
MDP0000570849	151	661	MDP0000263004	660	1170	511	AATAACGGATGACTTTAGGTCAACTCGTTCGATCCGTTAGCACCCTTTATAAATTATAACCACACCTTATCTTTTTCCTATTTTCCTATCTTTTTTTTTATCATCGATAAAGAATCTATTGCTTCATTGATTCATTCATTTGATTAGTTCATGGCAATATCTCTGCAAGCATATCGCCCAAGCTCTCCGACCCAACCCTCCTCTGTTCCCTCCACCCATCTCTCCCAAGAAATCTCCTCCCTCGAGCCGCTCCCGTTCCTCCTGCGCCGCACCTCCCGCTCCGTGATTCGCAGGTCAACCCTACTCTCCATCCTCTTCGAAGACATCATCCGCAGCTCCACCGCCGCCTTCTCCCACTCCGCCGTCCTCTGCTTTCAGGAGCTCTACATCCTGCTCCAG…
MDP0000201799	1087	1425	MDP0000297875	1715	2053	339	GCAAACGGAGATTATCTTCTAGTAACGAAAATAAATAAGTTCTGCGGACTAAAAAAATGCAAACAAAAATCCTTGCAGAAGGTGATCTGCAATAAAATTGTAAGCACAGAAGTTGTACTAGTCGGTCTGACTGCGACCTCCAGCTCGGCGTCTGCCATAGACTCATATGTAWGCACAAGATTGCGCACCTTGCACGCATTTAGAAGTGCTCTCATTCAAGTTTCCAAAATCATTCTCAACCTGCAAGTGCAAACTACAGAGGCAAAGAATATCCACGGAGGTGTTTCGAATCCACACCYGACTCACGCACCAGTGCAATTCGTCCAGTACGCGCCACCT
MDP0000499190	517	825	MDP0000499189	607	915	309	AGTCAATAAACAAGGTGGTCAATTGGTTGTTTCATGTGTATCCAAAATATTTACTCCTTGTCCTGTAAATTTACTACGTACGTTCAAGAGAAATCTTCATTTATCAGACGATAGTCGTCGAGTAATTTAGTTACGTCTATCATTTTTGAAAATTATAAATAAGTAAATGATGCATCAAATAGACTGTCAACCAAACATCTTACCTGCCTTATACATTACTTTGTTTGTAAAGCTTGGTGTCAAGTACTTGCTTCCCGCACATCGCACAAACTCCTGCATAACGTCGCACACATCAGACTTTCACGCAAT
MDP0000335952	1	822	MDP0000212585	68	889	822	TCAGAATGTCCCAAGTCGAGCATCCGTCGTCAATCACCGGAACCCTCATCGACGGCGGCGGCCTGAGCACGGGCGGCCGCACACCCTTAATCCCAATAGAAACCCCAGCTGAAACAGAAGTAGCAGCAGCAGCAGCCGCATCAGCATTATAACCCCCGCTTGGAACCGGCGAGTCAGTTCGAGTCAACTCAGTTGCAGCAACAGTAATAGCCCTTACTCTATCGGACAACTCAGCCACTTCTTCCCTCAATTCGTCGGGTTTCGGACTATCCAGACTATCCAACCCGTACAATCTGGATATGGGGAGAAGATCCGAAGTCGAGCGGATCTTCCGGGCCACCCAGTCCTCCTCCGATATCGAGAAGTCGTCGGGTCCGAGGCCTAAGGTCTTGTATATCC…
MDP0000311410	1	606	MDP0000497304	147	752	606	ATGTGACTGCCAAATGTGTGCCACGTGACAAAATTTTTTWTTTTTWTTTTTTATAAACTTCAATCTTCTAAAAAGAATAAAAAAAAACCCAAAATCCCTTCATCTTCCCCACCACGCACCCTATTCTCCCAAAAATCCAAAATCCCCTGAACCTTTTCCCCCACACTCGTCTACTCCCTCATATCTAACCCCTTATTTCTTCTCACCCTCATCTCCCTCACCTGTGTCAAAAACCTCGTCCCCACGGCCTCGTTTTGGCTCTTCTTTGACATCCAGCATAGCGACAATAGCACTTCCGCCATGTACTCTGTCACCCGTTTCGAGATCTTCATAATCATCTTCACCATCAACGGCACAGTTAGCCCGTACATCACAAACGTCGTGCAACCCTTGAGGACT…
MDP0000772634	1138	1945	MDP0000326731	1	808	808	AAAAAATTGTTGGACAAGAAGAAATTTTTGGTCGTTTTGGATGACGTCTGGATTGATGTCCGGAATGATCAAATTGATGCCCGGAATGATCAAAGTTGGGATGCATTAATGATACCTTTCAAGGTTGGCGCTCCAGGGAGTAGAATTATAATAACAACACGCTCTGAAAGTGTTGCATCAACTGTGGGTGTGAGCACTGTTGTACCTTACAATTTGAAGGCATTGTCGGAAAATGATTGCCAGTCATTATTTGAACAAATTGTGTTTAATAACAGAAGTTTAGATGCCTATGGAAACTTCAAAGTGATTGGCAAGAAAATTGTAGAGAAGTGTAAAGGGTTGCCTTTGGCTGTGAAGGCACTTGGGGGTCTTCTGCGTGCTGAACCTGAAATGGATGAG…
MDP0000564492	687	1018	MDP0000172441	3335	3666	332	AGAAAAAAGAAGACTCACCACCAACTCTATTATCCTCCCCCACCACCTCGACGACCACCACCGCCACCACCCGGCCACTATTGCTGCTCATACTCCTCCTCCTCAACCCAACCCTCGGCTCCACCCTTACCACCATGGTTGGATGCTGACTACATCTACGAGACTCCTTTGGCACCTCCAGTCCAGCCTGCTCCAGAGTTTGCCTATCACCATCATGATCCAGTTCCAAGCCAACAAGAAACTGCTTTCAACACCAAGGTCAGCAGCAGCAGCACACAGTATCTCCATCCAATTCCGACCACATCTTATCAGCAATAAACGGATCCAAATCC
MDP0000564492	1237	1430	MDP0000172441	3112	3305	194	GAAGCATTGGGGYCGATAGTTACATCGCCAGTCATCAAACCAACGTCGGAAAACTCCTCTTYGAACTCTCTATACTTTTGGTTGCTCAGTGCTTTGATTSGTGAAGTGTATATCACTCTCTGCTTKTTTCTTAGAGASATTGCAATTGCATACGACGCCACCACCGTTTTCCCAGCCGATGTATGAGCAGACAC
MDP0000344684	273	856	MDP0000195974	482	1065	584	TGATCCTTATGGAAAGGATTATTGTATAATTATCCCCCATTTGTTATACCTGATAAAAATGACTAGAGTTCAATGTACAATCTCGTCGGAACGAAAATTGTGGGATAACTTCATGGGAAAGGTGATTGCTTTACTAATTTACATGTCGAAATTTTACATTTGCTTCGAATTGAATGAAAATTGCAGCGGCTTGAATCAAACTGTTAATGATTCAGGCCAATTACATGATCTGTTTTTCTATATTTTCCTCTCCCTCTTATCAGAGCTCCAAACTCCGAATCCATGAGCTCGATACCAACTTCATTTGTAACACCCCTCTTCCGCAACCACACTGCCGCGACAAGACGGGCACGAAGAGTGGCACCTCAGCCACCTATCAACACAACTCACATGGAATCC…
MDP0000040248	1	822	MDP0000801631	168	989	822	ACTTCGTAGCCAAAGCAACGATGGTGCACATTACAATTGACACGAAACAACAAGACTCTCCCTAACACATACTTATAGAGCTAGAGAGAGTTCAATTCAATAGTACTAAATTACTAATTCAAGGTAAATATAATTGATTTGGAAGTGCATGTAGAATCGTAGATTATTCATGTAGATCATGTACGTCTTTAAGGCAATCCACCTCCAAGCCCACCACCAGCACCAGCTCCTCCACCGAAACCTCCGCCGGCTCCTCCCCCAAGTCCTCCTCCTCCACCACCTCCGAATCCTCCGCCGCCACCTCCTCCAGCTCCACCCCCAAGGCCACCACCAGCTCCGAACCCACCACCAGCTCCTCCACCAAAACCTGATCCAGCACCTACTCCTCCACCGCCACCA…
MDP0000353462	483	719	MDP0000141124	4237	4473	237	GGTCATTGGATGTCAAGTGTCGACAGAATGCCTGCATTTCTCTTCTTGCAGCACTAAATCAATCTATGTACGGAGGTTGTTAACCATTCCAAAGTTATCATCTCCACAATTCCTCGAATTTGAKATGCCAAAAGAGGTAAGAACMGAGGAGTTTCGGAGTCTAMTCACGCTCTTAAGACGATCATGGGCTTCGGTGATTGCTACGTAGACGGTGTGTGTAGGTGCAAGCTTTCTACC
MDP0000266215	1668	2130	MDP0000899726	1	463	463	GCACCATACTGTGGTGATGGTGATGAGAAGGCGGGATCTGCTGGATCGGCGTCGCATGGTACAGCGCCATCTCGTCATCTTTTCCTCTGCATGGCACAACAACATATTGGATCATCCTCTCCAACATAGGGAAGCCGACGTCCAAGAGCTCCTGGGCCAGCATCACGAGTCATTAGTCTCGGTCGCCACCAGCTCTGCATCCTCCGCTCGAGCCACGGAAGCCCAAACACTTAGTCGCCGCTGTCCATCTGGGATCTGCTGCAGGCAGCAAACAGTCTTCTTCCTCAACTCGCCATCGACGCCTCGAAGTCTCGGCAAAGCAGCAACGCCTCGGTTCCCTCGATGTCTTTCGCGGACTCACGGTTGTGGAAAGTGGCAAGAACATGCAACATCACCACT…
MDP0000148080	731	818	MDP0000357914	14	101	88	GTAATAACGAAGAAGAAGAGGAAGTTGCCGCTGCAATCCTTCAACCTATCTCCTTCACCGTGGCCGGCGGCCTGAGCTCCCTTCAAAG
MDP0000681201	1563	1942	MDP0000265269	842	1221	380	TGAGGGCATGGAGGAAGGAGAGTTTTCGGAGGCTCGGGAGGACTTGGCGGCGCTCGAGAAGGACTATGAGGAAGTTGGGCTTGAGTCTGCTGAAGGTGACGATGGTGAAGACGATGAGTATTAGAGTTAGGTAGTTGTTGGTTTAGCTTAAAAAAGCTGTTAATGTGTTCTAGATTAACGAAACTCGTCGAATTTTATTATGAATGGAATGCTTTCTTTTGTTACAATTTGGTCACGTGATGATGTTTTTCGGCTCAATTGGAACATGTTAACGCTTAAAATTGATGAGGTCAACAAAGACTAGAATGATCGTGTGTTTACGTGCTCGGACTTTAGAGGTACACCGAATCTCTCAATTCTTCGGATCCCTTCTAAGCACT
MDP0000261732	574	1314	MDP0000443803	37	777	741	AATGGACTCAACTATAGTGGTGACCTCATCTTCCCTAATGGGTCGGAGAGCCTTGATCCTCTTGGGAGAGAAGAGCTTCAGAGTGCAGACCTTCCTGACCTTGACGTAGTGGGGTTCATAGTTAGCCCAGATAAGATCCTGACCATCATTGCTAAACTTCGCGGCCGATCTGCTCCGATGCCGGTCCACCAGCTTCTGGTCATGCTCCTTAAGCACCTCATTGGCCAGCTTCGAGCTCGACACCACCACGTTCAACATGGACCCCGTCCACACCAATACGATGAGGTCGTATTCCTGGGCCTACTCGGCGTAGCAGCGGAACCTCATGGGCTTAATGTTGTAGAGGTTGCTGACAATCGACCATGCACGTGGGCCGGGCGGGAGCTTGAATCTGAGCCT…
MDP0000182350	700	1056	MDP0000870264	441	797	357	AGAAACCATGAAGAGACACCCATCACGAGGATTTCAAACCAGAGTAGAAAGCCATAAGCCTCTGGAGACCTGTAAAAACAACAAGYGTGAGCCTGCGAAGTGGGAAAGTGGCAATAAGCACGAACCTGCAGCGAAGGAAGACAAAAAATAAAATGAAATTGTTCACACACACAAAGTGTATGCTTATCTGCTAGTTATGATTAAGTAAATTGTTTAAAGTAATCTATCTAATTGGTTGTTTGGACCTTCTTGGAAAGAAAGGGTTTCCATTAGAGCCCAAACCGTCCAATCGGGGGCTCGCTCAAGCAATTGCTTTCTAGCATGTTTGGACGCTTCCCTTTTCCATTGTGACTTTTA
MDP0000851584	809	1146	MDP0000307208	1133	1470	338	CGCATTTCGAAATGSTGCGATCGTCCACCATGACGTGAAGCAAGATATGCTCATTGATTTTTTTTCCCAATTCAAAAGGATTAGAGAAACAATGACTTGCATAGATACTCAAGATATGCTCAATATATTTTCGACACTGTCGTACATGTTATGCTATCAGACTTCGAAGAGATTCACTCATTCAAACAGGAATCCACATTAATATCCGATTAATATAGTTAACTTGAAGCTTTCTTCAATTGGATCTTGCAAATGAAACTTGTGTTTGAAGCAACAACCCAGACACCTTTGTCTCAGTACCTACCTAGTCTGCCTACAAACATGACGGAAATTTAACG
MDP0000130987	1	216	MDP0000130988	1	216	216	AATTCCCTTAATCAACCTGCAAGTAGCACAAGAAAGCTATGGAAGAAGAGGGAAGGAGAGATGAAGGAGCAAAGCTCCAAATATTTTTGTATTTAATTTCTTTGTTGTAAATTCTGATCTGCCACATTTGAGGGAGCTGGGCTCCTTTTATACAGACTCTACTTTTTAAAACGCCAGTTGGCATATTTAACAATTCTTAACAATTCAATTAAAGCA
MDP0000306054	1163	1545	MDP0000306053	760	1142	383	CAAAGAGTAACGGGAATGAAGGACTAGTCCGCATCAGATGCTGTTACAACAATGGAGGTGGAGCTCTCGCATACAAAAACTAGTAGCACATTGAAGTTTGGAGCCGGCTTTCCGGTATTTAAAGTTTGGAGATGACGGCAACATCCTAGCCGGTTAGGTAGGTTAACGGCAACATCCTTGCCAGCTTTCCGGTAATCGCAGATGACGGAAAGGTCAAGAGTGGGTTTATAGGAGCATTCAAGTTTGGAGAAACTGAGACAATACTAAATAATGCACAGGAGACTGCATGGATGATGGCGTTTACACGGTGTCTATACCTTCGGCATGAAGTTCGACACCAACGAAGAAATGTCTTCTCATCCAATGCTCAGCGATATATTCTC
MDP0000123981	1699	2058	MDP0000354036	416	775	360	GGAGCTCAAAGCACCTACTTCTCTGAGACGGGAACATTTTCAAAAATCAAGAGGATCTGATCCAGWCSCATACAGAAGAAGTTTTCWTGTATCCTTGGGAATTTGCTGGTTGCCAATTCCATGAACACTCTRGTCGAAATGTGTAAATGACTRGATGAAGTCGTATTTCCTCGTTCTTGTGATATACTAGTTGTTTACCTTCGGTGGATGGTAATAAGGGTGGATGTGAGTTCAGAGATCAATGTTTTATGTGCATCACAAAGTTCTTGGATTAATTGTTTACTTTTCTCTCAAATATTTATTCATAATATTTTGGACTGCAATAACCAATCAAAATTAATTTTCTGTGTATTATAAATT
MDP0000277733	1	374	MDP0000175071	1	374	374	CGCGGCGGAGACGACCAGTCGACCTCGCGGAGGGCGTCGATCACATCCTCCGCCGTGACGTTGCCCCAATCCATTTSTTTTGCGGCGCTTCGAAACCCTAGCTAAGACTGAGTCGAACGGAGAAGAAGGAGACCGCGAAGTCGAAACGGTGGTTGGTGACGGAAAAGGAAACAGAACCGTCGGGAAAGAAGGGATCGGAGGGAGCTCGGTGGTGGCGGGGTGTGATATGGAAATTGAGGAATTGGGGGAAATGAATATAAGCTGGGGAAGGAGAGAGGACCAAATTAACGACTGGGGATAATGGCGAGTAGGCGGCCACCCGCGAAAATTAAAAAAAAAAAGTGTCTGAGCCCGGGTTCGAACCGGGGACCTCT
MDP0000349748	1	255	MDP0000177793	1	255	255	ATTGACTGACTGACCAGCTCTGTGAGCGCGTGTAAAATATATTTCTGAAATTTACAGTTTACACCCCTCAAATTTGAGCTAACTACATATCACAACTTCATCTTTAGTGTTCTTTTCAAATGCGCCACGCTGTTTTATGTTTTTGCACATTGCACACTGAGGTTTCGGTGACCACTGACCGAAACAATTTATAAATTACCGTATAGAAATTCGTCTATTAAAATATTGTAAATCGGCTGACGTAAAATGCCAACC
MDP0000230169	261	1134	MDP0000319024	46	919	874	CTTTTTGCCTGCCTCTTGTGGTTTTGGTTGGTCCTAAAAAATGGGAGCTAAATCGAGGTGCAAKGGTTGGTGGGCGTGGCTGCTGGTGCTCGCGATCCTCGRCCTTGTCRTCGACGCCGTCATTCTCGCCATCGTCAAGAAAGTAAAGAAAAACTCYGGCGGCTACGACAGTGCGGTTCCCGAGCCTTCCARCGCCATTACCCAGAAATACTTCGACACTCTCAAACTCGCCGTCCAATTCTTCGACGTCCAGAAATCTGGTCATTTGGTCGATAACAAGATATCGTGGAGAGGGGAGTCGGGTCTGAAAAATGGAAGCAATGCGAAGTTGGATTTGTCCAAGGGAATGTATGATGTTGGGGATCACATGAAGTTTGGTTTTCCAATGGCGTATACCGC…
MDP0000355679	70	823	MDP0000291748	918	1671	754	AATGATGTATGGTTCCTTGCTTGAATGTTGAATCGCAACTTTTGTGGTCTTTAATGAAGAATCTAAGTTCATCTATATTCTCTGATTTGATATGTTTCCTTGTTGAGAACTGGTGTCGGAATTTCCTTTTTGAAACTTACATGGGAAACGAAGTTCGGAAAAACAAAGTAAAGCAATAATTTCCATTGATACTTATGTTTCTGGTGAAGTGAAATCACAGAATAAAAGTCAATGGCATCAAAATTTACATCTGCGAAAGTTAATTTCGAACCTGAACAAAACAATCTTCGAAACCATTCCCTAATGATCTCCACGAGAACACTCGTCATCAAGCGAGGCAGAGAAGCCAAAAAGATTACTTCTTGGTGTCTGATAAACTTCATTATCAGCAGCAGCATC…
MDP0000200608	104	442	MDP0000719559	69	407	339	GTGCCGGTTCGATCGGGTTGCGTCAGCGGGCCGGAGCTTTGTTTAGAATGCTTGTGAAGGTTCTCGCACTTTCTCAACGGTTGTATGCGTAAGACAGACACTGCCATCTGCTCCTGCCGCCAACGAAACATCTCAAAACTCCCGYACATTCTTTTCAATCGCAGAGAAAGAAACAACACAAAGAGAAGACAAGAAACATGGAAGGCAATGGCAATAGCAACACCCAAGACCAGAATCAAATCGTGGATGTCCGCTCGGTGGTCGAAGCCGTCTCCGCCGACGACTCCGACGCCCCTCTCTACCGAGTCGAAAGCCTCTGCATGCGCTGYGGCGAAAACG
MDP0000146933	1386	2055	MDP0000338299	68	737	670	CAAGCGCACRATGCGTATGCGGCTCACAATTATGCAAATGGTAGTGGCTGCTRCCAGCCCCATGGTGGCTTGCAGGCTTCAATATATCCTTCATACTCGGGCAAGAGAGGGGAAGAAGGAGATTGTACAGGCCAGCAACGGGGAAGCATATCTTCGAACCAGGCCTCACAGAGGCGTCTTGCCATCCAGTGAACCGCTGGAGGCAGATGCTGTGGACTCTACCAGAAACGGGGCGAGTCCCCCTTGGATCTCTTTGGCAATGTGTTTGCCAGGCGGCAATTCATTCTTGGCTGTGTTCTTGCGCTCGAGGCATAAACGTAGGGAAGGAGAGATATTGAAGGATCATTTGGCGTYGGTGAAGTCCTTWTGACTCTTTCATTACGTCCTTTCCTACTTCTG…
MDP0000258605	3802	4300	MDP0000338621	421	919	499	GCCACCTTAGTTTGGATATCTGGCGGATCGAGTTTAGTTCAGTCTTTGATCAGAGAAACTTTGCCTTCTTGGTTTATATCGACCCGTGGTTTGGATCAGGAAGGCAAAGAATCTGGTGGCATGGTTGCCATGTTGGGTGGTTATGCCCTTGCCTACTTTGCAGTGCTTTGTGGGACATTTGCTTGGGGTGTGGACTCGGCATCACCATCATCAAAGCGGCGACCAAAGATTCTCGGGCGGCATTTGGGATTTATTGCAAGCGCACTCGACGGGAAAATATCACTGGGTTGTGATTGGGCTATGTGGCGAGCCTATGTAGCTGGATTTGTGAGCTTGATGGTGGCATGCACGCAAAAGTGGGTACTGGAAGTTGATGTGGAAATATTGAAGATGCTGAGC…
MDP0000514811	370	667	MDP0000296331	891	1188	298	GCAAATCTCGTAGCAGCAACCAGAGACRGGAAAGAAAGGCAGACAGGCGGAGGAGCAAGCAAAGCCGGAAACCCTAGAAAGGCTCGAGSTCAARGGAAGAAGGAAGAAGGGTATTCGATCATGTGTTTGGTGTTCGTGTGTGATGAAGAGGAGAGGGTGCTGTCGAGGCAACCGGCACCGGGGGCATGCCCTTACTGTGGAGGAATGGTGCAAGCCATGGATGTCGAGAGCAACTGGAGGTTTTGCTTCCTGCCGCTGTATTGGAGGACCAAGCGCAAGCTCTACTGCAGCTTGTGTG
MDP0000359938	428	677	MDP0000319777	3169	3418	250	CCTCCTGTGGTGCAGCACAAAGAAGGTAGAAGCAGTGGTAGTTCCGTTCAGGATCAGAAACTTGGCAAACACGAGACCGTTCCAGAAGGTAGGTTCTAATGGCTGCTCCTGAGATTCTTCCTTGCTTATCAAATTGAATTTCAACAAATTTACCAAAACGACTGCACCAATACCAAACAAAGAGAATACCACGTGAATTTATCCGAACATGATAATAATTCAGGAAAAGTAATTTATGCCAGTAAAATGA
MDP0000947478	707	892	MDP0000241583	463	648	186	GCCGGAAAATTGACGGGAAGTGGAATTTCCACGGAAGGGATAAATGGGTCGGGTCACGGACCGGGTCTTGGCAACATACCCGAGAGCTGTGTGGCCTGCATGTTCACGACACCTTCTGAGATTTGCAATCACCCTCGCACGCAGTTGAACTGCTCCATTTGGTCTGGCTCCGTACATCCTTCTTCT
MDP0000264311	1244	1925	MDP0000339480	109	790	682	TGCTCGTGAAGGGTCTGCTATGCAGAAGTTCGGTGTATGACAAGGACCATCATGACCTCAATAAGGATGATATCTATGATGTCTGTCGATCCTGTCTCACTTCACTTGTTACCCTCTTTAATGAGGCCTCTGAGCGTGACGGCATTTCTCATGAGAGACCTGTTAAGGAGACAGGTAAGCCCATGATTGAACGCATCTCAAGGCAGGTTGATAATATCAACTGGCTGATAGATATCCTGCTTGATTGGCAAATCGCTGAGGAATTTGTGGATATATGGGGCAATCAGCGAGAACTGCTTCAAATGCATGGCCAAACATCTCCAATGGTTAGGTACGAGTTGAGTCGTGTATCAGCAATTTTACTTGTTGCAATGGGGACCAGAAAACTGCATTGCGGTT…
MDP0000698835	1714	2133	MDP0000363319	213	632	420	GTTCCGCCAGGTACACCCGTGGTGAATGCACTGTCAAAGCAGAGGGCAATGCTGGAGAACATACTGAGGGCTTGTGTTGGTCTGGCTCCTGAGAACAACATGATCTTGGAATACAAGTGAAGTGAAGCAAATTAAGAARWTKAAGAARTYRAWSMAATCCCAATCCAAWCCCAATCCCAATCCCAATCCCAATCCCTCTCTGTTTCCTTTGTAAACGTAATGTTTGCAGATTGTGTGMGTAGTCGGTTTCTTTGTGTTATTTGATTTTTATATGTAATGCAGTTGCGTCTTCCTCGTTCAGAAGCAATCAACTCTTTCTTGTAATGGAAGTAAATTTTTTTTATAATATTATTGGACATTAGTTGTTATGTGCCTAATTCTGCACTTTTAAGTTACCAA…
MDP0000126256	1349	1923	MDP0000358558	144	718	575	CGCAGCAGAATGAGAATAGTAATGGGCAGCAGGYGAGTGCGGGGCCCGCGGCAGGAGGAGGGCCCGGAGGGATTGATGGGAAGAGGAGATCATGGAGCTGTGGTGGTTCGAACAGAGCGACGGGGGGCAATGAGAGCCAACAGGAACAACAACAACAACGACAGCTCAAGCTTGTGGCCAGGTGGCTGGCCTGGGTTTCTTCTCTCTCGCGACCGGCAATACGGACGGAGCGTACTACTATTCCCACCCCCACTACTACACCGCCCATTTGMTAGTCTTTTTTCAGTTTTWKGTTTTTTTATTTTTTTATTTTTTTTATAAAGTTACTCGGAAGGCGCCAAAACTTAGAAAGTAGAGAGAACTGAAGGTAAGCCAGTCCACTACCTTCCAAAATATTTA…
MDP0000136745	30	389	MDP0000947682	1	360	360	CTTGTCATCGTGGTTAACCAAATGTAGAGCTAATTTACAAACAGGCAGAGGAATGTCCATCACAACTGAAAATGGTAAAACGACCAAATTAAACGAGTATCACAAAATATGTTACGTTTTCTTACGTTTTCCTAGCAGCCAAACAGAGCATTAAAAACCATTCACAAGGATACAACAAAACAAGAAAATCCAAGCGAAAGCAACGGCAAATAAGCCAAACCCAGATTATAAAATTGGAAAATAAGCCACACTCGGATTAGAAGATTGGAAAATGGTTAAAAAAATTACCCTTTTGAGAGTCGATGACTTAAAGGCCCCCTCTTTCACGCCGCTTGGAGCCGGTCCTCTCGACGATGATGG
MDP0000668755	486	775	MDP0000264448	3125	3414	290	CCATTTCCTCCTCCATTTCCACAACCCAAAAAGTCCGAAGCCATTTCCGAAACAAAAAACCCTCTCCCCAAACTCCACCATCTGTCTCTCTGACCTTGCGAGACCCCTTCCTCCGCCACTCTCTCTCTGCGACCCTGCGACCCTGCGAGACCCGAGCGACACCTCACTCCGCCACCATGCTGCGCCAAGCCACCACCTTCTGACCCGATCAGCTATCCCCCTCAGCGCCAGTCCCTTTTCCACCGACGTCGCTGCGACTGCCCCAGCTGGTTCTACTTTTAGCGACGCCT
MDP0000321593	2230	2622	MDP0000424553	1300	1692	393	GTCRGGAATYATGATGATAGCGGTGAYGAAGATGATGGTGAAGGAGAGGGAACAGAGACACCTGGGGAGGAAGAGGAAGAAATCATAAACTAGAAATTCTACTTTTTGTACAAAAATGTAATGTATTTCCTTGTGCGTTAAATTCATGAATATTATAGCAAGTCAAAGGCATGTAAGAAATATTTATATCTTTAATTTCTTATGTAGCAGAAATCGAAGTTTTATTATTTTATTACAGRGAAGAAGTAAGCAAGGGAAGACGAAGCATGGTTATATGATTACATTCATTAAATCCTCTAACTAATTCGGAGGAGCACASAGTCGGAGTGATTCAAGTGCCTTGTTGTGAAGCTTTGCCTTKGTTCCAAGGTACTCATTCCAAGTGAGCGGCGG
MDP0000354321	1	694	MDP0000665380	87	780	694	TTCACTCTTCTCAAGCACTTCTCGAATATCATCCATCAAACCATCGGACACAAGTTGTGCCAAAACAGGTGAACCAACAAACATAATCTTGACACCACTATCTATGAACACTTGTTTCTTCTTTGTGGTGAACCAGTCGTTTGGGACAGCATCGAATGTCGAAGAAGAGTCTTTGATCGCTGCTCCGGGCACAACCACGCTATGCAAAAGGAAGGAGTCATTGCAGTAAGGGAAGGAGTCGGGGAGACTGGACCCCGGTGGAAGGTGATAAACAATCTCTACGGTCAACTTCTCGAGAGGAGATATGATCCCGGACTGAGGCTTCACCGTGTAACGATTCTTGATCAGCGGTTGGAGCCTGAACGCTACCGGCATAGTGTACATAACGTTGCGTAAAGT…
MDP0000352744	356	697	MDP0000432351	1672	2013	342	AAAGATTAGGCTACAATATTAACAGAATGACTTGGGTTTTGTGATTAATTATCACTAACTCAAAATTAAGCTAAAGCTCATAGAACTTGCAAAACACAAAATTACTAGTTTCTACAGACATCTCCTACTCCTCCATATTCTGGCTTTTTCTAAAAGCAATTTACAATAATTAACAAGAAAACCTGGCCACTGCCCCTTTTGGCCTTCTTTGATTTGAGCATGATTAACAAACAGCAACATTGACTTGACCACTCCCCCCCATTTCCCGCCAAAAAAGCATGCGGAAAAAGATCTCGGCCGTTAAAGCACACCTCCTGCGCCTTGATCCGACGACTTGCGTGA
MDP0000624870	338	792	MDP0000305073	18	472	455	CATTCTCGGCGATGAGAGCAGGAATGGAAGCAAAAGCAGCTTCCAAGGAAGAAACTCGAGCATCCATGGTGGTTGCGCAGGTAGCAGCAATTTGGCGGGGCATGCACGGAAGGGAGCCAAGATCGTGGGTGATACCAATCTTAGTATCCCAATAACCTGGGTTCAACCTTGACCTGCAACAATGGTGGAATTGCAGAGAGAAGAAAAGAACAATTGAAGAAGTATTTGAATATTGTTTTTTCATATATGACCGTTGCCACAATCCAAGGGTATATAACAACATTTTGCTGCCTTGCCAGCTCAACAAAACAAAAAAAGTCTATTAAATCAGCCCCCAATTTAGACTCTATTACAAAAAGAGCCCCAAAATCTCCTACCAATTAACTCCCTATTGCAAAW…
MDP0000325856	1	1420	MDP0000825698	819	2238	1420	CGTTAAAAGAGCTAATCGTTAGGATGTAACYCTAAAAACCGGCTTATAAGAGAATAATGCACAAGAGTTTTAAGCCGTCCCGAACTATGCTATTCTTGTATGTGGGATATTATCCTAATATAAAGGAATATGCRTTCCAAKTTTGAAAATTTRGACCATTTGCATCCATATTATTTGCAGTAGGATTAAYCATATTATAAGCATTTTCTTGATCATTAAGGTAGAAGTAACACAAAGAGCAAGAAACTCATGGTAAAATTAAGAACACTAAAAGAAGCTAATTAAGGTGGAAATTTAGACATGATTGGCATTATTATTCTGATTAAGAATCCCAACCGTTTGGTGGTTGATTGTGGCTTCGGCCACAKGCATTACTTGCCAGGCCGAAGCCGCAATAAG…
MDP0000776040	988	1368	MDP0000151545	823	1203	381	CTTGGAGGAGATGTTGAATGTCTGCAAATGCCTCTCAGGCCTTCTCTATGCCCCCCAAGAGACGCATGTAACTGCGGGTGATATTCAAGACAATGAATTGAACCCAATATGTTCTAACACGGAGCTAACGTGTTCATTGTCAGCTAGGTGATAGTCAAATGGTTTAGGAAGTGCAGTAATGTATTATTAATTAAATTCTTGCTTTAAAGTGATTTAGTGTATAACTGTCGTCTGTAATTGTTTGGCTTGGATTCATCTAAGAATGACTTGTGTTGGTGCGTATACATATACATGTTACTCTTATTCAGCAATTGCTTCTAACTGTAGGAGGCTTTTAGGGTTGCTTGCATCGTCAAGTTTTCTCCTCCTAACATCCGAACC
MDP0000852477	1	384	MDP0000161216	3013	3396	384	TACAACCCAGTTTTTAGTATATGATTAGGTCTTAAACCAAAACCATTTCAAGGCCGTAAAAAACCAAACAATTCAATGCGGTTCCCTTCAATACGACTTGGGATTTCGATTCCAATCACCCACCCACCCACCTCCTATTTCCCTGTTGAAGCGTTCTCTCACGGTCACAACTCACACTCTCCCTTTTGCTCACTAGTCACGCTGTCACACACACATTCCCCACCAAAATGTTCATCTCCTTCTCCTTYCTTTTGTTTTGATGATCCCACCTGATCTAATCCAAGGGTCACAAAAGCCGCAATGGTCTCTCTTCAACTCCTCCCCGCCATCCTCCACCCCAAGCCCTCCACCTCCACCTCCTCCTTCCTCAMCGCCGCATATCCA
MDP0000745129	984	1344	MDP0000335933	90	450	361	GATGCTCCCTGGTCTCGTGGCTGCAACGGATGGCAGCGATAATGGCGCTGATTTGCAGTAGCATTACGGTTTTGAATCCAAAAAGAAAAAGCTAGAGGAACAGGATTTCCAGGAGAACAACTCGCAGATATCGTCCATTGATTTCCTACAACCGCGATCGGTCTCCACAGGCTTGGGTTTGTCCCTTAACATTACTCGAATGGTTTCTACGGGGGACTCATCATTGCTGTCAGTTATTGACGATGATGTTAATCTTGAGCTACAGCGACATGATGCTAACATTGTTGCTGCTCAGATCCCATCTCCTACGAATACCACGAGCACTAGTGGAAAACATGAAGAAGATAAGTTTTCTTACAAT
MDP0000127499	1051	1614	MDP0000349799	260	823	564	AAAGAGGCTGAGCCGGCTGCAGAAGACGCCGGTTGCAACGGAGCAAACGCGGAGGCKTCCGGGGCGGAAGAGGAGGAGGAGGAGGAAGAAGAGGAGGAGATGAGGCCGAGGTTGTTCGGGGTTTCGATCGGGGTGAAGCGCGTGAGGAGAGACGAAGACGAAGAGGAACAACATCGGGAAGGCTCCGAGGGGGCGAAGCAAGAGCCGTCGGATGGGAGCTTGAAGCGCGATTGTGACGCCACGTGGCTGGAGCTCGGAAAGTGATTGAAAATGATCAGATGACGTAGGCGATTGTTGTTTATGGAAGCCGATAATGGAAGCGTGGACAGCAACGCACGGGGAGGAATGTGCGCACGTGCGAGATAATAACTGGGATGGCGCCACGTGGATGGAAAAGAT…
MDP0000359562	508	736	MDP0000317825	1983	2211	229	CCCATGTGTTGGTACAACTTGCGTCAACTCTAACTTGTGATGATGATCGCAAAATATGTTGTTAAAATAATTGATACTCTGTTGTCTGTTCATAAAATGATTGTGATGATATGTAAGTTTTGCGAGGGTCATAGCTAGAGTGAAATTTATATACCAAATATCCACCAACTTAGTTGATCTTCCTTTCACAACAATATGAATCTGTAGAAAAATATCTTATGGTAATCTC
MDP0000261590	1692	1863	MDP0000357157	535	706	172	ATTTCAGTTCCTTYTACAAGTTGCAACGATTACAGCAATGTTAGGTTAATACAGAAACSTTTCCYWATCTTTTTCTATCTAAYTTTCATAGAAATTTYAAGTCATTCATTTATCTTGCTGATAGATTCATCGCACACTTCAATGTTCAGGGAATGAGTTGACCTGTATTAGG
MDP0000477922	1	383	MDP0000477923	171	553	383	GATTGACGCCTAGCTCGTATGTTTTCTTCCCTTCACTGTTGAATTTCTCCACGAATTCCACATTGTTCTTGAATATGTGGAAACGCCTTTCCTTCTCTGCGCTGTCCTGGTAAACGCGCCCAAACTTTTCCATCCATTGCTCATGTTTTGCAGCAATGGAAGCTTCGTACAACGTGCGGGACGTGGCTTGAGATGCCAAGGTCCCCAAGGTGATGAGTATGGCAACAATTAAAATGTTTCTTTCAAAAGCCATTGCTCACAAAGTACCACTGATGATGAGAGGGGCGCTTTGTATCGACAATGGCTTTGATTTCAAGTTGCGATTGGTGTGAAGAAGCAAGCATGCTATCGTGGGTTTATATAGAAGACGACCAGAACCTCCT
MDP0000291250	1247	1602	MDP0000291249	875	1230	356	TTGTCCTCAATGCGGATGGCACCAGATATGAGTATATGGAGCTGAGGAAGGACTGATGTGTGCCCAAAAGAAATTGGAAATTCATATGCTCCACTGTTTGTTGTGTTTAGACAGTAAGACTAGAATTTCTCTTTTTTGGGTGTCTTGAGTAAAAGAACATATCTGATATCTTTGGTATGAATACAAAAATCATGACATGACTGGTTGCCAAAATCTGAAATTCTGAGATTCAATGTTGATCTATCTGCATGATCGTTGATCGAATTGCATATGATCTTATTGTGAAACGGTAACAGGATCTCAAAAGCTGTCTTTCGACGCCCAACCTTTCTTCTCCAACTCCTGCCGCAATGCCT
MDP0000349420	1	820	MDP0000146605	1157	1976	820	GGTCCATCCACCACCACCACATCCCATTTAAGCTCGTAGACTTCTTGCGGTAGGTTTTTCAATGCAAGTTGACATTTTGATTGTTGAAGCAGTTTCGGTTTGCAATCTGGGTTTCCCCTTGCATGCTGGAGCAGCTTGTAAGCCTCTTTTGCAGGTATCTGGTAGTCCACCTTGTAAACTCTGGTTGTGTTGGAATTTGGTTTCAGTGTGCTTATCTTGTTTTGATCATCCTCTAGAAAGACGGTGGTGCCGCCTGTATTGATTGATGAGAGAGATACGTACTGAGGTTCAAGCCCGAATATGAGGAGGTTGCAGGGAGCTTTCTGCGAAATGAGATTCGACAGCAGTTGGTATTCCTTTTTCCTGAGGGCGGAGGTGTTGGCAGATGCGTTTGTTTCT…
MDP0000573302	644	1306	MDP0000359992	29	691	663	ACAGGTGGTCATTGATTGCTGGAAGACTTCCAGGAAGAACATCGAATGATGTGAAAAATTATTGGAACACTCAATTGCGGATCGATTCTGGCGTGAAAACGATGAAAAATAAATTCCAAGAAACGAGGAAGACCATAGCGATAAGACCTCAACCCCAGAAATTCATCCAAGGTTCATATTACTTGAACAGTAAAGAACCAATTCTGGACCACATTCAAGCAGCAGAAGATTTAAGTACGCTACCACAAACGTCGTCATCGACAAAGAATGGAAATGATTGGTGGRAAACCTTGTTAGAAGACGAGGATGCTTTTGAAAGAATTGCATGTCCCAGCCTTGAGTTAGAGGAAGAACACTTCAGTTGATGATATGCAACAGTCGTCAAGATCATGTGTCACT…
MDP0000482850	1413	1743	MDP0000359391	440	770	331	CAAGAAGTATGGGTCTGGTGGCGGTGGTTAATAATGCTATGATGAYGAAATCRTTAGTTACTGTAAGTACCGACTCTAGTTGAATAATTTGAATGAACAGAAGTGCTTGTTATTAGAAAGTCATAGTTACAGGGATGAAGAAATATGAATGTTGGGTGCTTGTTATCTAATGCTTGAGCTTTGAACGGAAGTGCTTTGTTGAGATTAGATAGTGGTTTCTTATAAATTTGGTGATACGTTGTATGTAAAATATGCATCCTGTTTTGTGGCGGATTCGGGTTCCATTTTCCGGTTGAGTTTAGCTGTTTAGGATGCCGCTCTTGTGGCGGGA
MDP0000341480	283	701	MDP0000531568	2150	2568	419	GCAGAGCTCTGGTAACTAATGGCAAACTTAAAGTCGGCATGTCTCGTCACTGGTCCTTTACACGGCTTCTTAAAAAACACCTGCTTGAAACAACCCCATCGTTGTCGTAAACCTAAGAAATTAATGTAAACTGGACTTCTCAGACATTTCGTTTTACCATTATGATAGCTGCAATAATTCTTCATGCAATGATCGCTATTAGAATACCTGGGAATGGTACGAAAATCTGAGCATGCGGGATTGTGACTGAACCACAGCAGAAATCCCAAACACCATGGTTACTCACCAACAATCTCGAGATCAGTTGGAGCGGCTACCAAAAGTTGAGCTATGAGGAATTGATGCAGGCATCAGTCTGGGCGACCCTAGATCTTTTGGTGTAGCTTCAGCACTGGCGCT…
MDP0000325611	1	700	MDP0000120546	938	1637	700	TCTACGGTTACCATTATCAGGCCGTTGCTGACAGGTAATTTATTCATAARTCAGAAAAATGACGACCGTCATAAGCTTCACGATTGCATTCAATAATCTTCTTCCTCTTCTTCCTCTCTCCAGCAGCCCTTGAGAGTTGATCGAGGAGAACTGCAGCGCTCGGTCTTCAGGAACCTCTGGTAGACAATSGCTCCACCCAGTCCAAGCTCTTCGTGGCTGCTCTCTTCGCGACAGTATCCCTTCAAATCCACGGAACAATGYTGCTGGTGTGACTTGCTAGCAACATTGSAGTGCACAGCTATGGAGAACTCTTTCGGTTGGAAACAAACCAATACCCTCTCAACCAACTGGTTCAGGTTCACATCTTTCAGATCATATCCAGCGGTTTCAAAACTTGCA…
MDP0000309755	1917	2499	MDP0000518801	7	589	583	GTTTTGGGATTTTTCTGCTATGAAAAGATCCAAGCATTTCCATGGAGAACAGGAATCAAGAATCTCAATTTTTCATCTGGGTTTCACCGCAAATTTTGACTGGGGTTTCGAGCTCGAGCAAATTRGGYTGCTGGAGAAAGATTTCCCTGGAAGCGACACAGAGCCGTTTGATCTCCAACTCCGAGAGCTGAACTTGCTTCCCCGGCTTGGCCTGTCGGACCTCCGTGAGCCGCTTGATTTTTTCGTCGAGCAKGGCAGCATCCATCGCTCCCTGTCCYTGTGATGCCATTCGATTGGGTTCTCAGATCCTCCCTCGAACGGCTCGGATATCTCCTCRAAATAAACCCTAGAAATCCCAGAGAACAATCTTCGGGTTTTCTTGAATCTGATTCTTAGTCT…
MDP0000185737	700	809	MDP0000354087	636	745	110	GGACTTGCTTACCTTGAGTGCAAATATAAGGATAACGTTGACAAGATCCAAAAATGGAGGGCAGCTCCTTCAGAAGTAGCACACTTGTCTGGGTGGACTGTCTTGGATAA
MDP0000235605	816	1128	MDP0000235604	3255	3567	313	TGTCGATGACTGAATGTTACCGGAATGTGTATGTTTTGTTTCTTTAATTCCGTCAGTACACTTCCGGCACCAGACCCTTGTACCTAAAAACCAACTGGGAATAAATTACATGTATCGCWTCGGTCGTGTGAATTTTAGTTCTTTCAAATCGCATGCAGAGGGAATTACACTAATATGTCCGATGAAACTTGAATATTTTGCGTTGTATTGCAATTAGTTTGGGRGCTCGTTTTCGAGCTTTCTTGTTCATCATCTTACATTCAGCTTAATACTCTCTCTTTGCCATATTTGTTGCTTTTGTCAAATGGAGATG
MDP0000189592	756	1077	MDP0000783041	621	942	322	GATAATACTGGAACAGGCATAAGCACCTCTACTGTTGTCTCGAAGCTGGATGGCGAAGATGGACGGATTGTGTTTAAGGCTCAGGTTCGTTATTTTCTTTTGATTTTACTGATCAAAGTTGTTTTGTTATTCACTGCTGGATTTTGTAAATACTCTGTGTTCCGAATCCTAAACTTGTCCCTCTTTCCGTCTCATAGTTGGCGATTTAGCACTTTGCTTCCTAATGCATGTTGTCTAACATGCCCTTTGATAAATAAATAAATAACAAGGTTTTTGGGCATCTCTCTCTCTCTCTCTCTCTCAAATGAGCGCGCACACACAG
MDP0000134087	34	628	MDP0000246832	2232	2826	595	CTGTTCATGTTTTCTCACTCTGTCGTGCTTGTCGATCTCACACTGTCACTTGCTCTCTGGTCTCTACTACGTTCTTCACAGTAACGGTCACTTTTCCTCTGCATCCCCGTTTACCAAACCAAACGGCTATAATAATATCCCCCTCCTCTCGATTTCTCTGTCTCTCCGAAACCCCAAAAGCAAACGCCAATTTCGTTGAGGTTCACCACTTTTAATTTACCTTAATTACCCCACTGCTGCTGCTGCTGCTGCTCTCTCTCTCCCAAAATGCACAAAAGCATCGGTTTATCTTTGATCCTTTCACTGACCCTCTTCTGCCACTTGATCCCGCCGTCCAAGGCCAAGGAMGGCGTCGTCACGATGGAGCTCTGGTGCGTGGCCAAGAACAACGCGGAGGAC…
MDP0000269135	542	725	MDP0000269136	1098	1281	184	ACAAGTTTCAACTGAGTTTATCGAGACATGGGACATTGATCTGTAAATTTCGTTCATCAGAAAACTGAAGAATTGTCCAATTTTTTCTCGCTTTTTTGTTGGCAAAATATAATACATGTTGGACCAATGCGGTGTTTGGACCGAGTCCTGAAAAACACATATTTGTACAAACCAATTCGGGTAA
MDP0000250621	807	940	MDP0000718639	1	134	134	CAAAACATGTTTGAATTTGGGTATTTCACGCATCAAATTACTGCAAAACAAGAGAGATGTGCARCTCAAAAATATGCGCAAGGAGATTGCACAGTTTTTGCAGGCTGGCCAAGAAGCAATAGCCCGAATTCGGG
MDP0000284447	1673	1989	MDP0000362220	1002	1318	317	AATCGGTCTGTTTATGAGGCGACGTAAGCTATGCAAAATTATGTACTTGTTGCCTTCTGTTAATATATATGACTAAGTTTACTGATCAAAAGATTATCATTATTGATAAACCAACTAAAACATAGTTAAGAGTTCGATATCACGTAATTTTGCTTAATACAGTAGAAATTTGGAAAATGAGGCAAAGACACAACAGCTTAGCAATTGAAACAAAGAAAGACATACATTTCGTGCAACAGCGTGTTGTATACAACGGTTGCAGGAAACAAGTTTTCCTTCCAAATGGTGTGCTTAAGATTCAGACAGATAACTCGGTA
MDP0000719297	1	498	MDP0000333512	376	873	498	CAGCTTCGATAGCAATCCAATTTCTGGAGGAATTTTACCCACCAACTTGTTGCGAGTGAAATTCACAACGATAAGGTTGAAGCAATGTGATATATTGTGTGGAATACTACCATTAAACGAGTTACCGTCTAAACGCAATACCTGCAATCTACGCAAATTCCCAATTTGTGGAGGAATTTCATGACTGAAGCTGTTGTTTTGCAGCCACAGCTCCCTTAGAAAACTTAGATTTCCAATGTTTGGGGATAGTTTCCCTACCAGATTTTGAGATTGCAGATCCAGGTTAGTGACCCTTTGGCGATGTCGTCGACTGCACGTCACACCATGCCACATGCAAAAGTGCATGGATTCGTTCCAGGAGCTCATCACGTTGTAATTATGGAGATCTTGCTTTATTTG…
MDP0000123085	1907	2493	MDP0000353057	306	892	587	TAGCGTTCTCAGTGACGACGTTTTGGGCGGTGGGACTCGACGGGGGACTGTCCGGGTTTCTGTTCTACTTTCTGATAATATTCGCGTCGTTTTGGGCGGGGAGTTCGTTCGTCACATTTCTCTCCGGGGTGGTCCCACAAGTGATGCTCGGGTACACAATCGTAGTGGCGATACTCGCCTACTTCCTCCTCTTCAGCGGCTTCTTCATCACGCGCGATAGAATCCCGGCGTACTGGATTTGGTTCCATTACCTGTCGTTGGTGAAGTATCCCTACGAGGGGGTGCTGCAGAACGAGTTTCAGAACACCGCGAAATGCTTCGTTCGCGGGACACAGATCTTCGACAACACGCCGCTGGGGACGGTGCCGGACGCGATGAAGCTGAAGCTGCTGGATAGCA…
MDP0000153464	1	334	MDP0000153463	1	334	334	CCCTCCAAGTCCACCAAAACCCAGTCCCAACCATCACTGTCACAGCAGAATTAAGCTAGAAAGAATCAAAATTTCCCGAGAAAATCAATACCTTGAATTCAACCACTGTTTGGCTGCTGAGAAAATGTGAGGCCCAGAACTCTGGTCRGATTTGAATTGGAGCTGTGACAGCGTGACTGGTGGTTCTATTTTCYCAGAAACCAAGCAAAGGGGAAAAAGAACCAACCATCAMAGCCCGACATGTCGTTTCCTCATTGGTCCCTCAAAAGCTGTGCCACGACATGTCGTTTTCCCCACGGCATGTCGTTTGCCCCACCTTTTAKTTTAACCTTCC
MDP0000432072	3093	3177	MDP0000318339	97	181	85	TGAAGAAAATAGGGAAGGAGTTTCTGAAATATATCGTTATTAGACTATGCCAATTTTATGAGATTTGATTTTTTTTAGACTATAT
MDP0000702799	2032	2277	MDP0000917209	601	846	246	ATTAATTATTTTTCAATTTTCATGTTGAACATCTTYGCTTCTCTTTCTTTAAAGTATGGCATCAAATCAATTGGACAAGTCACTTTCAATTTTCCATTCCTTTATCTTTGATTGTGAGATTGTAGTATTTTGTCGGGAGGCGATTTTCACGTTCATTTTCTTTTTCTGCACACTCCCTKTTTTCGGGTTTCCAAATTATATAAATCAAAGCTGAATCAAGCGGCAAAAATAAGAGGAAGTATGTCG
MDP0000702799	2032	2277	MDP0000241884	601	846	246	ATTAATTATTTTTCAATTTTCATGTTGAACATCTTYGCTTCTCTTTCTTTAAAGTATGGCATCAAATCAATTGGACAAGTCACTTTCAATTTTCCATTCCTTTATCTTTGATTGTGAGATTGTAGTATTTTGTCGGGAGGCGATTTTCACGTTCATTTTCTTTTTCTGCACACTCCCTKTTTTCGGGTTTCCAAATTATATAAATCAAAGCTGAATCAAGCGGCAAAAATAAGAGGAAGTATGTCG
MDP0000203779	602	1069	MDP0000338338	1	468	468	GATCAGCTGCTCTTCTCCCTTTCACTGAGACTTTATACTCGATCAATCTGAATCGTCGAATCAAATCGATCCAACGATGGAGACCAACAACTGCATGTCCGTGCTGTCGTGTGTGGGCACCAACGTCGCCTTCGCCTTCTTCGCCTCACTGGAACGCTGCTCCTGCATCAATCTCAACACTGCCGATTTCGACGACGACAATCACAACATCACCAACGACGACGACCACCGCGCTCTTTTCCTCTCCTCCTCCTCCAGGCCAACTGCCGGGTCCCACCAAGACCAGCCCATCAAGCCCGCTGCCACCACCACCCACCACCGCCTCAGCGACGGCGTTTCAGCTTGATACAACCACTCACTCGCAGCGGCTCTCACGTACGGTGAATATTACAAGAAGAT…
MDP0000282229	1306	1476	MDP0000711309	586	756	171	AATCGGCCCAAGATTCTTATCCGTGAAACTTCGACGCTCCGGCCAGACGCCGGTGTCAAATACTCTGACGATGACGTCGGAGCCATAGTTCGATTCCGACCACAACCCCCTCTGGTTCCTGAGCCCCAAAAATTGTGGGGATCGAGTAGTGTGGAGACTCCGGCGGCGGTC
MDP0000161216	1	375	MDP0000359621	1	375	375	ATGATTTCCTGCCTCAAACGATGAACTGTCGTGGCAAAGCCACCAGCTAGTCCATTTWAAAAAAAAATTTAAAAAATTAGAAAATAAAAGGTATGAAAAATTTAAAATCATAGAAAATAAAAACGTTATTTGAAATATTTTGGATATCAACTCAAGTGATTAAAAGGTATTGGGCGTTAATGGGTCAATATGATGGGCCTAACAAAGCCCATTTTGTAATTTTAAACTATCCGTTTCCATTTCTACCAATTCACGATCCAACTTCAAAGCCGTCACTTTCCCGGGAAAAGCATCACACCGATGGAATTCCCGGCGATGTCAACGTCCGAACGCCTCCGTTTTCCGGCAAATATCATCGGAAAACCGAAGATCGAC
MDP0000913089	1	479	MDP0000149850	1	479	479	TCACTGTTGGTGGTGAAGATCATCTTATCCATACCCTTGGGTCCCAGGTTGGTTCGGGCGACATCGGTGATTGCGCGAGAGGCGGTGATGTTCACCTGGCGAATGCCCTCCTTGCACTTGTTATCGACATAAGACTCGATCTTGGAGCGTGGTTGGGAGATGACTACTGAGGAAGCCATGGATGCTGGGATAGGCGGAACCCAAACCCTAACCGAAATTTCAGAGTGCGGTAGAGGGTATCGGGGTAAAAGTCGCTAACTTGCSAAGGAAAAAGGGTTTTTCCAAGTTACAACTTTTGAAATGGTAGAGAGAAAATGGAAACCCTGCTTGTATTTCACCAGAGGCTACTGCAAGAACGTAGCCAGCTGCAGATTCTTGCACGGCGACGGGCTTGGAGAC…
MDP0000484484	1640	1804	MDP0000366531	1	165	165	GTGTCTCTGATTCTCTGGYGCGACATCTTGCACTTGTTATTGCAGTGGCAATTGCSCGATTGTTATTTCCTGCGGAGGCCAAGCTAGCCATGGTCGTTGCCCATACAGAGGCAACGCCCGAGTTTCCTAAGCCATCGTCATCGAAAGGCTCAAGTGGGAATCTGA
MDP0000136719	1748	2163	MDP0000136718	1541	1956	416	CCTTGCTGGCAAGTTTTCCGGTGACTCTTTTTGCTCTGCTGCAGCTTCCCTTGTTTATCCAAATGGTCCGATCCACATTTGGACAGAGTATCTTTCGCCCTAAAAAACTTGGGTAATCCGAAGGACAGATGGAAGAAAAGATGTGTGAACTTGTGTTTTGGCTGTGTTTTTATGCGTACTGATCAGTGATGAAAGGCAGATTCTGCATTAGATAAACCTATAGCATGCTGCAGATGTTCTATATAAAACTTTAGGACTTTGTGTAATTATGTGTGGGACATATTATTTGTGCTTCAGGACTTAAACCTCCTTAGGGCATTGTTCGGAATTTATTTTGGAAAGGCTAAAATGTTGTATAAACGATTTTCCTTGGCCATTGTACATTGTTTGTGAGCCATT…
MDP0000712246	1594	1941	MDP0000142312	1233	1580	348	ACGTTCACTCATGCAAAAAACTCTGCTGGTGAGCAAAGCTCTTACTAATATTTCTAGATAACATAATATTTGAGTTGCACACGATAATAGTAACAATAAAAACCCAACTAAGTAACCCTTTCAACATGCCAGTGGAAGCGGTTTGCAGGTACTTTTTCGTTGTAACGGGTAGGTCCGAGAAACTATTAGACTAACGATGTATACAATACTTGATTTCTCGATGTAGATACTGCAATAGTTGGTTCTGGTACTTTAAAGACTACGAGTGTAATAGGAGCATCCGTTGACAAATGAGTGCATTAAGTTGCAGCAAGCAATGAAGCAGCACTTAGATTGTGCGTTTCATTG
MDP0000191486	320	767	MDP0000581262	45	492	448	AGAGCTGCCTATATATCTCCTCTTCACAAACACCCGCGACGGCACCGCTGCCTCCTTCCCTTTCCCTTTCATCAAGTCGCTCAACTCTTCTCCGAACCCGTGATCCATTGACATGTCACGCTCGACAATCRTCACCCCGAGGCCTTCTATCTCTACCCGGACGGCGTTGCACTCCTCAAAAGTCCGCCGCATTCCTCACATCGGTCTCGGGTCGGCCAATAGCGACTTGGGTTCGAACTCGACTTGGGCTGGGACAAGGGACTCGGGAAAATGGACCTGGAAGTGAATCGAGAAAGGGGTGTCGACGGGGTGGTGGGCGCAGGTGGCGGAGGGTTGAGAGTGAGGAGGCTGTAGATGGAGGAAGTCAGCGAGACGATGTGGTGGCTCAGCGCGGAGCTG…
MDP0000874667	545	1415	MDP0000366906	1	871	871	GACATGAGTGTGCTGGGATCGTAGACAAAGTTGGGAGCGAGGTGAAGCATCTGGTGCCTGGTGACCGTGTGGCTGTTGAGCCCGGCATCAGCTGCGCACATTGCCAGCAGTGCAAAGGCGGCCGCTACAATCTATGCCCTGACATGAAGTTTTTCGCCACCCCACCTGTTCATGGTTCATTGGCGAATCAGATTGTGCACCCCGCGGATCTGTGCTTTAAATTGCCGGAAAATGTGAGCTTGGAAGAAGGGGCAATGTGTGAGCCCTTGAGTGTTGGGGTTCACGCTTGTCGGCGAGCCAATGTTGGTCCCGAAACAACTGTTCTGATCGTCGGCGCAGGGCCGATCGGGCTGGTTTCCGTGCTGGCTGCTCGTGCTTTCGGAGCACCAAGAATTGTCA…
MDP0000267372	785	1149	MDP0000161419	814	1178	365	AGTTGGCGATTTTGCTGGGAAAGGCTGAAGAACTCGAGGAGACCGCAGTTCCTGTGGCTGCAGCGTGATGGCATATATGGTTCAGGAGAGTTTTGAGTTGAAACTTGGATGATGAGTGATAGCTGGGTAATTCATAGGCGTAATAAGGATGTGTATATGAGAGACAGATTTAGCACTTTGCTTCCTAATGCAGGTTTTTGGGCATCTCTCTCTCTCTCTCTCTCTCTCTCTCTCTCTCTCTCAAATGAGCGCGCACACACAGAAACAACAATGCAATGACAGCTTCGCAAGGGTCAACGCTAATACCTTGACCCCGTTAGATATATCCTGAATGGATGCATATTCTTCAGGCTTGTGGCTGTAAC
MDP0000253782	1113	1265	MDP0000333071	557	709	153	GAATGGTTTCACCATGAGATCGAAATTTACGCCGCCGAAGCTCATAGGGCAAAATATTAATAAGAGGAACATGAGAGCTCCCAGGATGAGATGGACTACTTCTCTTCATGCTCGTTTTGTTCATGCTGTCGAGCTCCTTGGTGGTCATGAAAG
MDP0000354564	260	367	MDP0000809215	1630	1737	108	CTGCTTGCTAACTATTGCTCCAATCTGACTGCCTCGAGGACGGCTATGGAAGTATTGATCAGATTCCTCATCAGAAACTTTCTGCACAGACCCTTCCACTCTCACCTG
MDP0000467988	1	411	MDP0000206834	2025	2435	411	GAAAATAAGTCTACATGCTGTGCAGAGTACGGTGGTGTATTTCGTGATTCTCAAGGTATTAGGTGCTTTTGTATTTTTCCTTTTCAACTTTATTTGTAAGATAATGTCAGGAGGAGAGCATAGGACAAGAAAATATCATCGTCCATGACTCCCAAGTCGATCCTAAGAAGCATCGTCATTCGTCACCACTTCTCATTCCAAAGTCAACTATTAATTTGTGAACAAGTTAATACTTATGAATCATGTAGCTTGTCAAACATTAATTGAAACTCTATTGAAACAATCATCTGGTTGGCTTCAATGGCTAAAGAAGCAGCAGCAGCAGCTGCCTCATCTTCTTTTCCTCTTCCTTGTTTCACCAATCCATGGAAATACCATGTATTCTTGAGTTTTAGAGGC…
MDP0000333605	1	780	MDP0000156544	1347	2126	780	TAAGAAATAAAACACGTCAAATCACGAGAAAAGAAAACCGTAAAAAGAGGAAGATAAGTTTGAGGTTTCAATAACAAATGCTCTTACACCATCAAAAGAGGAACATAAGTTTGGTATAAATTCAAAGTCAAATTGATTACACAACGTATTTTATTTTGACAAGAGAACATTATTGTAAACATGCGGTTTTCAAGAAATCGCTAAGTGGGTATCATTTATTACAAGTGAAGTATTCCAAGGAATTTGGTAGCAGCATTGTTTTACTCATAGAGTGCTAGATCTGATAACCTTGGAGTTGGGATGGCAACCAAAGGAATCTTCTTCTTCAACACAATCCCAAACTTCTCAGAAAGATCCAACTTCTCTCCCTCTGGCAATTTCCAGTCAAAAGAATGCAAA…
MDP0000677411	749	1451	MDP0000339468	1	703	703	CCGCGTCGGCAGAAGCGCGTGGGAAGTGCAAGAAGAGTAAGTCGACCGGAACATCGTCGTCCGGAACGTCGTCGTCTCGGCGTTGGAGCCTCCGGGATTTGCTTCGGCGGAGCAACAGCGAAGGCGGCAAGAACATGGTGTTCTTGACCCCTTTGTCGTCCACCTCCAAGAAAGTGGAAGACAACAGGGAAACCAAAAAGAGCTCCGGGTCGGGAACCGGGTCGACATCTGGGTCTGATGGGCCCAGGAAAAAGCCCAGTAAAGGCTCAAACTCGTTGTCGATGGCTCACGAGGCGTTCTATGTGAGGAACAAGACGGTGGCAAAGGACGGGTACAACAAGCGGCGTTCGTATCTTCCATACAGGCAGGACCTGGTTGGGTTCTTTGCTAGTGTGAACG…
MDP0000192054	1675	2049	MDP0000516523	404	778	375	TGGGGTTACGGAATCGGTAGTGGAATCGGCAGTGCGAGACCAGCAAGAGCAGATTGGAGGTACAGGCCATACTAGAGAGATGTGGCTCTGGAAAATTGGTACTTGATATTAGGAATGTCAACAAAATGCCATGCAGGTTGTGTTAAGTTTATTTTATATACGATTAAGGATCAAATCGTTAGTTGATGTCCCCAATAATGTTCCTGTCGGACTTTAGAAATAGTTTGGCTTCTATTATCCGGTGAAAATATAGGTCAGTAGGAACGCCCAAATCTGTAATATTAGGCCGCTGGCGAGTCCAGGAAMCAGGATCGGGGTTCCTTTGTGTAGTAATCGCTATGTTTGTTGACTCATTACCTGGATTATTTATCGATA
MDP0000848029	413	557	MDP0000273271	1014	1158	145	TTCTGCACGGGCGCCGAGCAGCTCCGCTACAAGCTCTGCACCTCTCCGCCTCGCGGTCTCATCTGCGTAGGCGAGCGGTTCCTCGCCTCCTCTCAGCTTCTCGAGTCTTCTTCCTCCTCTGGCTCTGTCCTGGCCCTGGTCCAAG
MDP0000361887	942	1135	MDP0000948507	180	373	194	GGGGGAATTTASAGAGAACTTTTTTGACCTTCTTATAGCATTTGTGACACCCAAGATCCACCTTCAACACCATAATCGTAACCTGGACTACCCATTTTTAATATTAATGAAAAAAATTTGTATATATATTAACCAAAGATTGACAAAAAAAATTCATATAATATACAGAWGATTGTTGTGCAGAAGTGTAGACA
MDP0000311242	631	984	MDP0000718574	1044	1397	354	GAGGAGCGCGATGAGAACATTAGTGATGAGGAAAGCAAACTCAAGGGACAATGATATTGCTGGACATGCAGACCCATAGTGAATCACAGGTGCAGTAGCATCTTAATCCCTCATTACTCGCTTATGATTTGAATTATGTTTACTGATACTGTGATCAATACTGGCGTAAGTTTAAATTTATACTGAGATTAAAAGAAAAAAAAGCATTTGTAATAAATATTAAAAACAATTGTTCAAAAATTTAGTTATGTAAGGAAGAAATAAAAGAACACCAAAAAAAAACAAAAAAAAAATCCTTAATTAAGAGATGAAGAATTCGTCCTTCATCACGACGATCTCGTGCACACGGCTTGA
MDP0000361563	7	763	MDP0000686661	1014	1770	757	TGAAATGGAGATGCAGCTATAAGAGATTATACTACACGAGAGATCAAAGAGTGGTATTATTCATTAATCAATATTTTACTCGATCGTTACAAGCCCAATTAGGGCCTTTTTTCATCGATATTGCAGTAAACAACATGAAAGTAAGGGTCATTCCTTGCGCCAAGTTAACCCCATGACGCCCACACACTTTTCAAACAAAAACAAAATATCCGAAAAGCCAAATTCTAACCAGAAAAAAGTGAAAACAATACATATACGAAGCAGAAGCAGATAGATAAATCAACGCTGATTTTCATGTCTTCAAGCAGCCACACTGTGAAGCACAACGGTCTCGACAGTGAGGCCAGGCCCAAATCCGAAGAGCACGCCCCACTCCAGTCCTTCTCCAGTTGTTTTGAG…
MDP0000797759	573	1119	MDP0000361378	244	790	547	AGGCGGTGGCGGAGGAGGCTACAGCCGCGGAGGAGGCGGTGGTGGATACGGAGGCAGTGGCGGGTACGGAGGCGGTGGTCGTCGTGAAGGCGGCGGAGGTGGCTACAGCCGTGGAGGTGGCGGTGGTGGATATGGCGGTGGCGGTGGTGGATATGGCGGTGGTCGTCGTGAGGGAGGATACGGAGGTGGTGAGGGTGGCTATTCCAGGGGTGGSGGTGGAGCTGAGGGCGGCAGCTGGAGAAGTTAAATTAGGGTTAAGATAGAGTATTTGGGGCTCTGGAATGTGTGATCTCTCTGGTTATGTGTTAGGGTTAGGGTTTGGATCAGGTAGTTGGTTTGTCTGTCTGCGATGGTGGTGGTGTCGGTGTCTCTTTCTGTTGTCGATAATTTTGATCGATG…
MDP0000763818	343	805	MDP0000124433	1	463	463	ACAAAGATATTGCAGAATTCTAGCGTCGGTGGATTTCTGAGCCATTGTGGATGGAGCTCTGTGCTGGAGAGCATGAAGTTTGGTGTTCCAATTATAGCCATGCCTATGGATCTTGACCAGCCATATAACGCCAGACTAGTAGAGGAGTTGGGTGTTGGTGTGGAGGTCAAGAAAACAGGAAGAGGAGGAGGTTTGCAACGAGAAGAGGTAGCAAAGGTGATCAAAGATGTGATGGAAAACAATACTGGGTAGGTTGTGAGAAGAAAGGCAATGGAACTGAGAGACGACATCGAAAAAAGAGATGATCGAGAGATAGAGGGGCTGGTGGATGAGTTGGTGCAACTTTGAATTCGTACGGGGAAAGAATCAATTTAAGCATGCAAAATTAGCTAGCAGTAA…
MDP0000212068	1	321	MDP0000305567	1	321	321	CGTCTTCTTTGGCGCCACCATTGTCGATTGCAACCTCTCCCTCTCCTCCCTCTCTCTCTCTAGCTGCGCGGAGGCCGACACCCAGAAGAACCGCGCGGAGGCCGACACCCAGAAGAACCGCGCGAAGGTTTCAGAAGGAGGCGGATGGTCCGTTCAGGGTGTTTAAGTATTAAATAGCAGGGATGATGAAGGTATCGCACGTGCAGATCACGTGACTTTATTAGGGTTTTTTTTACTTGCTTTTCGGTTTGGGCCGGCCCATATTCTAATGATGATACTAAAGCCCACAAACGGCAAGCTATGTTTTGTCGTTTAAAGGTT
MDP0000248445	929	1161	MDP0000136205	704	936	233	ATGTCACCTGCATTACTTTTTTTTCCAAATTACAAATTGAGACAAGTTTATATGAAGTTTACGAAACAAATTAACTCGAAAAAACAACCATATTATGTTAATCGTAATCCTACCTCTTGCGTTTGCTCTTGAGAACGGAAGTCGATGAAATGTTGCTGTGCCAATTCCTTTTTCTTTGATTAATAAACCAGTTATTGATCTGTTTCAACTGCAAGCCTGTTTCCTGCACCAAT
MDP0000198819	1	133	MDP0000881887	1	133	133	GAAACACTACAATCTTAACTAAAACTAAGAAAATGGCAGCAAATAACAGATAACGGTGTGGTACAACACCATCAATGTGGGGTTATTAAGAAGCTTAAACAACCTCCCACTAGATTTTAAACAGCCTTATGCT
MDP0000696624	674	1029	MDP0000222972	764	1119	356	GGAAAGCAGTGGAAAAGGAGCACTCCAGTGCCAAAACTAAGCAGCTGCTTAATTAAGCACTTTTAAGAGATTGTACTTAYGTACTTAATTACAAAKAGCCTTCTGCGTTGTCGATTTTTATGTTCAAGTTCCATCACAAATAAATGAGGATGAACAGACCAAGGATAGCTAAAATAAATGTAAATCGATATGATTTTATCTAAGTTTCTACTGTATTTATACAAAAATTTCTCACTGAAATCTTTCTTTCTATTTTTAMTTTTGTACACCAATCTTGAGTTTCAAGAKTGCTACAGAYAGTTACAAAAACAAACACATCTCGGGGGCTGGAACAAAAGAGAGAATGTCTTCACCGA
MDP0000535983	1	405	MDP0000896986	439	843	405	TGTAAGCTTGGAGCTGATACAGAGCGTGGTGTGCGGGGCCTCCATTACGACGCCGCTGGATGTGGTGAAGATGAGGCTGATGACAAGTGTTGCGTAGGGTCTCTGGTGGCGGTGCGCTCGGAGTCGAATGAGGCGGACCCGAGAGAAAATGTAGGCTATGATGGATAAATTTTGATGATGCGGTCCAAGTTGATTCTGAACTCCAGGACTGGTGGACAGAGCTTCGTAATGTAGGCTACGGTGACAAGAAGAATGAACCATGGTAGCCTCCCTAACCGCCCAATTGTAAGCTGACGCTTCATGCCTAAGGCAGGCACTGCTGAATATGCTGAACTTGAGTCCAACCCTGACGCAGCTTTCCTCAAAACAATTACAGCTCAATTGCAAACTCTCCTTAGT…
MDP0000362689	1	740	MDP0000251966	61	800	740	AACATTTAAAAACTTATAAACCAACATTTTCACAAGTTATCATCAAACATTTATTTTCATTAAGTGATAGTACCCTTTTTTTTCTCATCATAGTACAAYGATTGATAGTCGGTACCATGGTAGCTACACATGAATGACAATGAGTTCATCGTCCATCTTTATTACAATATAACTGAGATTTCTTCACGATCTCAGAAGATCAGTGATGGTATTTAGCATTGAGGGGTGGGAACGCCGCAGGCAGAAGCAAGTTTTCTGGCGTTGGGGCTAGTGACGTATGTCCTGAGGGCTGGGTTCTTGATGTACCCGCAGAGGCAAGGCCTCTGCTCCCTCAGCTTCTGGCAGCAAGTGCCTGAAGGGGCTGACCCTGACCTTATTGGCCCCAGGCATGGGCTCAAC…
MDP0000175772	1266	1602	MDP0000175773	954	1290	337	TATGGAGTCCTTCAGAGTGAACAMGATTGCTGTTTAGGTACCGTAAGATTGTACAAAATTTTGCATCCAAGGTTCTTATTCCTTTGCTTCAAATGCCAATTGGAGTCTAGTTCTGTAAAACACYSTAATTTTCATTTCTTCAGTAACAGAAAAACCGTTACAAATTCATTTCAGCTAAATCGAAGGCACTCTCAAGACCGAGATGCTATGTTACAAAAACAAATTTACAAATTACAAACTGCAGCACACGATTAATCGCATTCGGAGCAATTTTCACAAATAGGGATTCATATCGGTGCATTATGACCTGACTTCAAATTCCCCTGCTCGAGTGAGA
MDP0000344898	309	862	MDP0000435960	848	1401	554	ACGAAGACCAAATAATGCAAGAAAAAGGGAAAAGAGCATGTGGAATAACCAAGAAAAACTATGGTTACCTTGTCTTTTAGCACTCCAAGCATGTGGCTTGAATTATGCAGATGCCTTGTGGTATGTCCCCTCTCTTCATGCACCTCTTTATCTCTTTGTCTTCACCCTTCAAAACCCCTTTACTATTTGGCGTACAGATAATGTCCAAATAAATTTACAAATCACATTAAAAAAAATACCAAGAAAACCAAATTAAACAATAAAAAAAGAAGTTAATCACTTGATCCCATAAATATATCATCATTTCTTCTTGGTCTTATCCTTGCCATTGGAAAAGATTGATCCAAAACCCAACATATTAGCTGCAGGAACATTTAGGACAGGACTAAATGGAGCAGC…
MDP0000326727	1	893	MDP0000293002	752	1644	893	AAAATAAGTCGGCTCCAGAAATATCCGACTCAGCGAGTCACACGCCTCCGGACTCACCACGACTTGGTTCCCCTTCGCCTCCAAGCTCCCCATCAACACCACCAGCACCTGCTTGTACGCGTAGTAGAATCGCTTCAAAGCCGACTCAATCGCCTGAAGCGCCTGCAGCAAGTGGATCTTCTCCGAGACGGATTCCGAGTCTGACTCGGCTTTCTTCTCCGAGTACAGCCTCATCGCCGCCTCCTGAATCCTGGGCCCTCCCTTGGGGTCCACCTCAACACCCAGTATGTACGGCACCTTATGCCTCAGCTCCTTGCAGAGCTTCGTCACCTCCACGAGCGCCTTCGATCTGAAGCAAAACGACTCCGTATCGTCCACTGTCTTGATCCGCAGCTGGTT…
MDP0000121633	548	768	MDP0000349180	22	242	221	AGGTAGAAGAACTGAGGAGTAAAGGTTTGGAGCCATATGCTTATGGGTGGGAAAGGACTCACTCTGCTAATCAGCTGCAAGATATATACAAGGATTTAGCGGACGGTGAAGAGGCAAAAGGCGAGAAGGATGCTGTGTCCATCGCAGGAAGAATCGTGGCTCGCAGAGCGTTTGGAAAGCTTGCATTTTTGACACTGAGGGACGATTCCGGCACAATTCAG
MDP0000919323	25	391	MDP0000217042	1	367	367	GAGGAGTCTTTCTTATTCCTTCCTTCCTTCCCCGTTGCTTCTTCTCCCGTTTCTTCTTCCACACCATTTTTTTTGTTTCAGCCCAAATTTTTTCACGTTAGTGTGGATACCACAATCTCAACTAATTCTCATACAACAAAGATTCATCGATGATCCCCTATTTGGATAGATTGTGATGAAGAAATTATTGGTTTTTGTGTTTGGGTAGGCTTTTCGATATTTTGGACTGTCAAAGAAGGGGAGTTCAAGCGTAAGATTCGCGGTCCAAAGTGCAGGATGGGAAGGGTAAAGCTAAAAATTAAGGGGTTGGAGAATACAAATGGGCGTCAAGCAACTTATGCTAAAAGGAAGAATGGCATCATGAAAA
MDP0000343928	1	307	MDP0000270122	771	1077	307	GAAACTGAGTTTGGGATCAGAGACCAAGTCCTTCAGCTTGGCAGTCCTGGGATGATGCAGCCACATGCTGCCATCCATGAACTGTACACCGTTGGATTCCCACGCTTCCAGTGTCTGATCAAGCTCACTCACATCCAGAGYCGTTGGYTTTTCCAAAAGCAAATGCTTCTTTTTTCRAGCAGCCAACACCGCCCAGTGTAGGCSAAGACTTGTAGGCAGGGGCATGTATACCACATCTCCACATGGATCGTCGAGCAGCTGATTGTAGCTCCCGTAGATCTTGACGGCTYCGGAGAGTCCACTGTCG
MDP0000563698	1	350	MDP0000213421	1	350	350	TCGGAGAGAGGGGCCAAGGACTTTAGTTGCCGACGTCGAATGAGAGCCATGGCGTATGGGGTTTTGAGTAGCTAGGTAGGGTTTCGACTCGAGTACGTAGCTAGGTTTATGGATTATGGTAGTTGAGTAGCTAGGGCATTGATATATATAGCTTTCCTAAAATTATTAGTAATTATAGTAGGATACCCGGGATTAACTAATTTCCTAATGCAACCTGGATTAGTATTCCTAAAACAATTATGAATTTGTTTAATTTCCGAACTCAAACTGGATTCCCCCAAACTCAAGTCCAATATAAAGATGGGGTCTGCTCTTTACGTTCACTATTTACAAAGCATCATGACCATTCA
MDP0000256006	1060	1212	MDP0000352267	479	631	153	GGATACAGAAAATACCACAATAATCAAATAGCAATCTCAGTCTCAAATCTCCCTAATGCCGCAGCAGCGCAAAGAAAGAGAGGAGCAACGAAGAGTAAACAAAAGCGCCGGAAATGGTCACTGGAACTCCGGCTCCAGCGTCCAATGCAGGTG
MDP0000217670	1	266	MDP0000309774	1	266	266	AACCTATATTGATATGATAATAACCAAATGAATTTCGACTAGATGATCAAAACGAACCCCTGAGTTTCCTTTAACCACGATCTCCTTACAATATAGCGATTATGTTTGCAGGATTTATTCATTCCTTCGTTAACTTAATGTTCTCATCCATATATGCCAACAATTACAATGTAATGATAAAAAGGAGACAGAGTGGATCATGTATGTACACACCATTCTTCAACTCCGAACCGAACACACGCAGGAATCAGTATTTCTCTCGTTAC
MDP0000356671	500	886	MDP0000306595	3898	4284	387	CGTCATTATTTTKGCATATGGAATGTCAAGAAAATAATAACAGTTGCAAAATTCGTGCTTTTGTGCGTATCTTAATAATTCAATCCGGGCCGTTCATTTTTTGGTGCTACAAATTTATATTTTGATATTTCAGTTTTTGTTCATGGTTTGCCCCCATCAAGTGGCTAATACARATTGGATTTTAACTAAAAGTAGTGAATAGATATGTACATTCCAATCATAAGAATCTGATACCAAGCAATGGTCAGYGGAACAAGTAATCACCTCTAATCTTACGAATAATTAGGAATCCACTAACTATTACAGAAAGCTTCGAACTGGAGCTGAAAGCTGAAGCTCGTGCGCAGCTTGAAAAAAGTCTGCTGCTTSTTGTAACAATCCTTCCTT
MDP0000313816	1653	2040	MDP0000313817	1059	1446	388	GTTTTTTCCGACGACGAGGACACAGAAGAGGTACCCGATCAATGTGCAGCGGAGGAACAATGTGTCATATGGGCAATGTAAAGAGTAAAGTAGTAGTAGAGCTGTAAGAACCTTTGATCTCCAACCCAATAAAATTTATTTAATTAATTAATTTTTGGATTAGTTTGTAATAACCTTCAGGTTTAGTAGGTGATTGCAGAATTTGCAGGTCTTATAGGTTTTAGCCTATCTTAATGCGCTTTAATTATTAAAAAGGAAAAAGATAATCGACACAAAAACTATTCATGAATGAGTGTAAAATCAACCCGAACTTTCCTCTTCGATGCATTCTTCTGCTTGTGTTTGTGGAGAGATTTTTTCGAGCTTACAACCAATGGTATTATGACAC
MDP0000274240	2809	3497	MDP0000344536	1	689	689	GCCTTCCAAAAGGATTCTCCTCTTGCTGTTGACTTGTCGACAGCGATTCTTCAACTTTCAGAGAACGGTGATCTACAAAAGATCCATGATAAGTGGTTTAAGCATAACGAGTGCCCTACTCAACTCAATGACGTTGATGCAGACCTGCAGCTATCTCTAACAAGCTTTTGGGGCCTGTTTCTTATCTGCGGTATTGCATGCTTCCTTGCTCTTGCGGTGTTCTTCTGTAGAATCCTTTGTCAATACCGCAGATTTACCCCAGAGCCTGTGGAAGCGGACGCTGAGGAGATTGGACCTACCAACACGAGATCTAGACGCTCACTTGGGTCAACCAGTTTCAAGGGTCTTATGGTCTTTGTAGATAAGAAAGAAGCAGAGATAAAGCACATGCTGAAGCGA…
MDP0000332753	1	907	MDP0000284084	821	1727	907	AGAAACCAAACCATTTATTGAATCTACACCGTCAATCCAAAAACTATCAACTGCTTAGCACCAAACATACATATTTCTAAATAAAAGGGAGGAAATGAAAACAATGTCCTGCCTAAATACCACAATCTTGATGTTMAAAACTTAAACCCTTTTAAGAAGAGTATATCYGGCCATATACATAATCAGTTCTTCCTCCTCCATCATCTTACCTTTTAGAAAGCCCGCTAGCGCTCGATTTGTATCGTGACATGGCTGATGTTATACTCCCTTCTGATATAAGCTATTACGTTGTCCAGCACCATGTCTGCATTTGCTTCTGGTCTAACTTTCACATGGCAAGCCAGCAGGATTTTCCCCACTGTGATAGCCCATATATGTAGTTCGTGGACAGCTACCACT…
MDP0000284221	478	924	MDP0000284220	2404	2850	447	ACTAATCCTTCGAGGTACGGTCGGGCGCATATRCGGGACCTCTCCCAAGAAACTTTTCTGCATCCACAAGGGCTCGAGAGCGAGACCACTTGCTTRAGCGACCTGAGCCCCTTCCACTCTGACCAACCTTCATTGGTTGCATACTAACTACTTTTGACAAAAGCACTTCTATACAAATTGATACGGTATAAATTTTCGGAACATTTCGGCCGAATTAATGCTACTTGAGCTTTGATCTGTATTTCATATTTTTCCGCTAAGAAACATAGTCTCRGTGAAAGGGCAGAGAATAGCAGATGCCTAGCACATCAAGTGAAGGGCTTCACGATTCCGGCCAAGCAAAGTCAACGCCGTTGCTGCTATGTGGTGTCCAGTTAATCCAGCAATAGCTAGCTGCTC…
MDP0000260268	1231	1791	MDP0000647505	1	561	561	GAGTGCGAGGACGCGCTTGTCACCTTCTCCAGTCGCCGCAGCCACTTCTGCAGCGAACGCAGAATCACAGGAAATCAAGGTGGAAACAACGGCGGWGATGATGGAMGTAGAATGCTTGGAGTTGATAGGAGACTTGAAGGATGTGAAGCTTTTCGGTTGATATTTGATGGAGGAAAAGGAAACAATTTTCATGGTTGGTTTGTAAGTGATCATGTTTTTGGAGGACTTGAAGGTGAAGCATCTGTGGCTGAGCGCAGCCATRGAAGTTCCTATCGTTGCAGCCATACAAGCTTTTTAGGTTTGGAGACTCCKAAATGAGAACTTATGGTATATAAACTGGTTGCAATAGCAWTTCCTAGAATCCASATTCTTCTACACAAGATCAGTRAGATTTATTGG…
MDP0000260268	894	991	MDP0000647505	1090	1187	98	GGTCTCTGCAATAGTTTCAATCTTGCTGGGACCAGAACGGGCAGAAAAAATCAAGATATTCGCCGGAGAAGTGGTTCCTCGCAAGAAGCCTGATCCCG
MDP0000342158	516	676	MDP0000272113	5411	5571	161	CAAATCGAGCCGCACTGAGACACGCATCACTATCTGCTTCACTCGTACGGGGGCCATACTTAGCAGCTGTCGAATAGAGCGCGGGCGCTGGTTGACAAACTTCACSTTTCTTCCTCTTAGGGAGACTTCAATTGTGAAGATCAGAGCCAAAAAATTGTTCC
MDP0000270729	120	238	MDP0000276307	2091	2209	119	GTCTCGGAATTGGAGGAGGCCGAGTTCGCCGAGGTAAGAAATGGCGCGGTGGGCGGACTCGACGGGGATGATGAGCTGGACGAAGGTCATCTTCTCGGAGCGCATCAGATCCATGGCGG
MDP0000943585	601	1309	MDP0000333331	1	709	709	GTCACAGAAGAAGAAAGAATTGCTTGGTTCCGAAGCATGCTGTCGGAATTTCACATTTTCAAGTCAGACAAGTCTGCAAAGCAATTCCATGGCCGTGTTCTGGAATTCTTTAACAAGGAGTGTGAGGGTCAGTTCTTTATGACATGGATTTCGCCGGCGAGGTCTTTTGGGAGCAGAGAGTTCTTGACAATGGAGAGTCTCTTCAAAGCCCACCCTCGCGGATGTTTGATGATTCTATCGAGAACTATGGACTCCAAGTGCGGTTACAGAATTCTGAAACCGCTGAAGGATAGCGGGTTCAAAGTTCATGCTGTGACACCTGACTTGTCATTTCTGTTGAAAAACACGCCGGCAGAATCCTGGTTTGCTGAGATGAAGAGAGGCAAGAGAGACCCTGGT…
MDP0000354758	1	374	MDP0000258215	1	374	374	GAGGCGGTTAGGGTTTGGGACTTCTTGGCCGCTTCTTCGGCGAAGGTCCTGGCTCGCTTCCACAAGTCTTCCATCGTCGTTTGATMTCTCCTTTGCCGTTTGGATGTTGATTGGAGAATTATTATCTCCTTTATTTGTTTCGTCCCAGCGTTWMTTAGCTAGTAGCWACTGTGTTTCTCAAGATTTGCCAMCCCYCCGAGGTGCTCGAGCGCTACGACGTCGCTTTGGTGGCGCGGCTAATAAACGCCCGTCGTTAACTACCATAAAATCAACCGACCTGTCGTTTTCTTTTGAAAGTGAATGAATTTGAATGACTTTTTTTCCACAGATGAACACGTTTTTACTTTTTATACATCTCTTTTTAATTTKTGTCC
MDP0000309575	1	370	MDP0000547788	1	370	370	CGTATTCCATGATAATCGCATCACCTGCGACTCTCTCCCACCGTGAAAAACACTTCCCCCCAGAGGCCATRCAGCCAACGATAGTTTGACTCTTTGACTGGGASGTGTCTCTGACGCTCTTAGATGATCGCGTGGGTCTATGAGGAGTTTCTTTTAGTGAAAAGTGAAAACGGCTTCCATTGCTTTGCAATTCGCAGTGCGTCCAAAGAAAGTTGTCACTTTTTGTTCAGTCTCACTCTTTTTTGTACTCAACTTTCCTACAGAGAGAGAGAGAGAGGGAGACGGGAGAGGAAGGAAGCCATGGGAGAAGGAAAGGGTTCGACTTTGGTGCACCTGCTCGTGGTGGTGCTGAGCTTAGTAGCCTTCGGGT
MDP0000941353	581	822	MDP0000941354	653	894	242	TGAGCCGTCTCCTTCCTCTGTCGATTTTAGGCCGGCCTGTGGACTGGCTTGGGCTGGGTGCCAGTCTATTCCACGGGCTGGAGTGGATTGACAGGGTCCTAGCCTGGTTTTTTGACTGGGTGCTGGGCTATTCCACCTCCGGTGGAACTGCTGTGCAATGTGTAGTATATAGTTGAGAATTCGTAAACACAAAAGGACCTATGTGAAGGTACAACACAATACCATAATGCCAAAGACATGAG
MDP0000157247	778	1069	MDP0000366847	337	628	292	CCCAAATCGTCCTTGCATCTTCGGACTCCACCTCGAMAGCCTCGAAAACACCCAWCCGCTCSAACCCWGCTGGGGAAATCKGATTTAMGCAAAACCCAAATGGGAAATTGGGGAAAATGGGWAAGGAGTTGGGAGATTCAGCATTGTGGAAGCTTGTGGGACCAAATTGAGGAACTGGGTCTTCTGCGCAATCGGATTTGGGCGGGCCTAGATGGCTGTGGTGGGAAATACGAGAGGGTGTGGGWTTGGGGAAGAGATGGGTTCTKAGGGACACCGCTGTTCTCAGAGACGG
MDP0000271044	701	954	MDP0000166306	740	993	254	ACCACAATCAAACACTTAAACAAAAGGATTGTTCCATTGGCATGAGTGAGAGGCTTGAAAGACGTTTTACAATGAAGATGCAAGAGGTGGACTAAGAGAAAATCGCAGTCTGTCTTTCTCACTGTAATTCAACCAAAATGCAGTAAGCAATATTACAATATCTAATCAAAGAGATGAGTTCTTGACTTGTTTACAAAGTACAACATTTCACCATACCAACAAACTGAGCAACATATTTTGGTATTTTTTGTTCT
MDP0000272044	2569	2951	MDP0000272045	845	1227	383	GGTGAAGTAGGATGGTGTATAGAGMGGTTTCCAGGAATACTTCGTCTTGAAGTACTTAGAAGTAGAGTCGATTTCTTTTCATTGTAAAGGTTTTGATCCCGCAGTTGTATGTTCTCGTCATAAGGGACATCGAAAACCAAAAATTAAAACTGAAACAAAATGATTACCAAGCGGGCCCTTAACTGGTTTGAATCGAAACTAAATCTTTGTAACCATTGAAACGAACTCGGGTAGAGCTCTTTCGGAAGGGAGTGGGATCGAGCGCCAAACAGATTCAAAATACACCGAAAACACCACCTTTTAGCCTGAACTGATCTCCTTCTCCTTTGCCTTGCATAACTCCTCTGCTGTCTTGACAAGCTTTTTAGTCAACTCATCAACCT
MDP0000337918	1	802	MDP0000753382	2314	3115	802	ACAATGCTGTCAACCTTCAGCAGTACCAATTAACAGAAACAGTACCAAGTTCAAGACTTTGTCCCTAATTTCGATCCGAAAGTTTAAATATTTGATACAAAGTTTTATTTTTCTTCTTGTTTTTTTTCGGTTAAGAAAAAAGTTCGAAGAAAAGATCCGGCCTGCATAGACGGAGGGGATGCAAGAACTTCATTTAGCGGAAGGTGTATGACGGRCCTGCAAAAGCATAACGAGAGGAAACTGGTGCATGCACAGGATCCGGCTTGGTCACCTGGTAGGCTTCTGTAAGGTTATAACCTAATGGAGCATCAGCAGCAGCAGCATCTTGCCTCGAGTACAATGACAATCTCTCTACATGACGAACGGGTTCTCTCCTATACACAGGATCAGTCTCAATCC…
MDP0000543782	482	692	MDP0000213339	745	955	211	CCTCCTTCTTCTTCACCTCACYTTTTGACCCTAAACTTCGATTGCTGACGTTTAGCCTCGACAAATTACTYGAGCTCAGGGTTGACCCTTTGTCACCCCTAAACCTAAAAAGGCTCTCCTGCGACAACTGCCTCGATCTTGTCTTTCTCCTATTCAACCTCATTGACGATGCCAAAATGAGAGACAATGAAGTTGCCAGCTCTGCCGCCCC
MDP0000164256	530	1283	MDP0000333052	1	754	754	CAACAAAATCTAAGCGCTTGCAGGATTCTTTATCCAAAGCTTTAGTTCAATTCTATCCAATGGCTGGCCGAGTCAAAAGCCCCGCGTTCATTGAGTGCAACGATGAAGGGGCTCATTTTCTTGAAGCCCGAGTTAACTGCCAGCTTTTGGACCTTCTCATGCAACCCAATCCCGAGTTACTCAACCATTTAATGGCCCAAAATGATCCTAGAACAGCCAACGAAGCTTTGGGATCTACACTTTTGCTTGTTCAAATCAGTGTTTTCAACTGTGGAGGAATTGTTGTTTCTGTGTCCGCTTCACACAAGATTGCAGATGCAGCATCACTTGTCACGTTTGTGCGAGCATGGGCAGCGATAAATCGTGATAGAGTCCTCGAACTGCAATTGGGGACACCGG…
MDP0000318967	1189	1484	MDP0000230081	545	840	296	AGGAYAAAACCTSTRCAAATCAGTCGACCCCAGCCCYTCAATGCTCATCTCCAGATCCCCTTCATACTGCGGGTTGTCGGCGAATCTCTGGGAACCAGGTCCTCCGCCATTGATGAGTTTTTGAGACTCGGACGGGTGTTTGACTTGGTGGCGGTAAAGGAAGAAGGCGAGTCCGGAGAGCATTCCGAGAGTTACAATTTCGACCAAAGTAGCAATGGCAACTTTCTTCGTCCCCTTGGTTGGTTGCRGCGCTTGTGGGTTTTGCACAGTGGTGGCGTTCAACGGCAGCGGTGCAG
MDP0000317740	815	1179	MDP0000317739	656	1020	365	TCGTCGCTTGGTATTCCCCWAAAAGAAAAGAAGGGATGATTGAGTTGCGCTTGTTTGAGTTTTAACTCCCGATTTTCATTTACATATTGGATAGTGTGTTTTGATATGTATCGCATTTAGGTAATTTAGCTAGACAGTAGAAAGCGAGAAGGATGTATTACAAAGATTTGAGTACTTCTGTGTTTATTGATCAAGGGGAACAGTTTGTCATCGGCGAGCAAATAGTAATTCGTGTTTATTGATCAAACAAAATACGAAGGAAAACTTATTTTACACACGAAACATTACTAATTTTACATGCTAATGCTGCTCAGTATGCTTCTTTCTGATCCGACGCATTTGTGTCACAACATCGATAATGTCCA
MDP0000934489	812	1473	MDP0000352858	96	757	662	CACCCGGGGCCACAAGCTTGACCATATTCTTGGCCGGCGGGCAGGGGCAGGTTGTCGGGGGCAGCGTTGTCGGGGAGTTGACCGCGGCAGGGCCCGTTATTGTGATCGCCTCATCGTTTACTAATGTTGCTTATGAGAGGCTGCCTTTGGATGAAGAGGAACAGTTGCAAGTACAGGTCCCACAGGGATCCGGGGGAAGTGGTGGCGGCGGCGGTGGTGGTAGTGTTGGAAACAACCCTTTTCCTGACCCGTCCTCGGGGCTTCCATTCTTCAATTTGCCATTGAATATGCAGAATGTTCAGTTGCCAATCGATGGGTGGGCTGGAAATGGAAATAACTCAGGGGGTCGTCCACTATTCTGATTTTCTGTGGGATCATCATCGATGTTTACTTTTAGAA…
MDP0000361781	218	337	MDP0000713000	585	704	120	GCATCGGATGTATGAGATGTCGGGACTAAAGGCTCGGTGGAAGAGCTGAGTCCTGGACCGATCTTTGTCATCCGGCCTTTGCCATGGCAGGTGCGCTTGCATGGCAGGTCAAAAAAATCT
MDP0000272058	29	361	MDP0000733884	1	333	333	CCGACCGAGCCCTYTGAAAGACATTGCAGCCATGAAAATCTCAAGTCCAAAGAGAAAGTTTGATCAAGAACAAGAACGAACAGATTATTCAGAGAAGGCTAGCAGCTAAAGAGATATTTGAACCAATGAGGCATGCAGAAGAAAAGATAAGCAAATAGGAAATCTGAAACGAACCGAACTGTACCAGTCAAAACATCGAAAAAGAAAATCAACTTAATAAACTACATAATATTCTCTTCCTTTTTTCTGCGGTCTAGAAAAARAATAAGGAAATGGGAAGAAAAATAGAAAGGKAGAAAGATACGTACCCTTTTGCTGTGAGGTTCTCTGGTG
MDP0000352426	329	691	MDP0000314558	2386	2748	363	GTAATTTAAGTACATACCTRATTTGTAATTTAAGTACATACCTGATGTCCMGCATCCTTGAATGACTCAAATACTGAGAATATACATTCATTCCAATCRATTCAGGAACGAGAGAAAGAACTAATGCCCCATCTAGGATGAAGATCAATCAAGTGGGAGCAGCTTCCCACACAGGGAATTCAAAGTGATTAGTTACAGCCAATCAATCAGAAGACAAGATCAATAACCTTGCCSATCTAACAGTAAAATCGACAACTGCACAATGGRGCCTTGTATACATCTGAATTGTATAATTTGTATTCACCAATAGTCTCCACAGGAACAAAATCCATCCTTAAAATGATGGAATCTCTTGGCGTCCCG
MDP0000330130	1	1119	MDP0000742981	467	1585	1119	GTTTTGGCACGGTCGAGTATTGAGAGTATTGCGGCGTAGTAGCTGCGGCAGATGAAGACATTACACTCTCCTTCAAGAACCGTAGGGCTGTCTCTATGTCATCTGTTGCACTGCTGAGTCTGCCCTCACGGCTTGGCGGAGTCCATGCTGGACGGCTTGGTGGTGGATTCCATGCTGGACGGCTTGGCCTAGGCTGGTGGCCACCATTTGTCACTGTGTTTGGTCCCATGTCACTGTAATATTTGGGGGGGTAGTCATCATGGTTGTCATTGCGAATGGTGTTTCCGTTTGGCTTGTAGGATGTTTTTTKKTTGTAGTCACTATAGTCACCATAAGTATCATTATGTGCAGCTTTCGGGGCTGGTTGATGCCTATTTGCACGCTGGTCACGGCTTGCTT…
MDP0000733746	1203	1661	MDP0000733745	508	966	459	CCATTCTCTGCTGGAGCACACCGACGTGTCTGTGTTGCTCGACAATGAGGCCATCTACAAACATCTGCCGCAGGTCCCTCGACATCGAGCGTCCCATCTACACCAATCTGAATCGCCTCGTCTCTCATGTCATTTCTTCGCTGACAGCGTCGTTGAGGTTCGACGGAGCTCTGAATGTGGATRTGACCGAGTTCCCGAGTAACTTGGTTCCATACCCCAGGATCCATTTTATGCTTTCCTCGTATGCTCCTGTGATCTCCGCTGAGAAGGCGTACCACGAGCAGCTCTCGGTGGCTGAGATCACCAACAGTGCRTTTGAGCCTGCCTCCATGATGGCCAAGTACGAACTCCGCCATGAACAAGTCCGACCCGGCCCGCGATCTCGACGAAGATGATGTC…
MDP0000363862	390	766	MDP0000203723	1901	2277	377	AGAGAGAGTAATCGGGCACCTATTTGTAAAAGGACGAAAAATAATAAAATCAACAGGAGTTCGACGTCCGCTAACTGTAGATTATAAAACAATCTCTGCAATCTAAAATTTAGGCTTTCACTGAYAGCTGGGGAAACAAAAAACCTCTCAGGGCTTTCCCAAGTCCAGAGAAAGAATACATTCCCTATCCTCAACCCTGCGATTTYGGTCCCTAGTGGTTGCCGGATCCCCATCCCTGACCACGTACCTCAACAACGGCCAATCTACTCGGGAAAGCTCCATCAGGTCCATTTCCTCRCGGAGATGCTCTAGTCGCACTTGATATTTCTGTAGATCCTCCTCACAAACAAATTGGAACCCAAATATCCAACAGCTCC
MDP0000605270	373	654	MDP0000333885	1	282	282	GGTAGGTGGTGGAAGGATTTGGACTTCGTAAACAAACTACCTTTTATAAGAGATAGAGTGGTTGAATACTACTTCTGGGCATTGGGAGTCTTCTTTGAGCCCGAGCATTACTTTGCTAGGAGAATATTATGCAAAGCTATTGCTATCATTGCCACTATTGATGACATTTATGATGTGTATGGAACATATGCTGAACTAGAGCTGTTTACTAAAGCTGTTGAAGGGTTCATAGATTATAAATAATACAGTCAATTATCCTTTTAATTTCATACCTTATACTAC
MDP0000245688	536	671	MDP0000124127	1469	1604	136	GGACCTGGAGTTCCAAACCAATAGGACCTTAACACGAATCCGGATCCTTTCCGGATCCTCTGTGATAGACTTGCTTCTCCCTCACTACCGCCCCCTTCCTGTCTTCCAAAGGCCACATGCCCACCATTATCTTCCT
MDP0000345956	1	745	MDP0000221142	4	748	745	AATYCTCTAGCCYTTCATTTAACATGAACACAAGATAAGCTTTGTAGACAGTGGAGGGGGAAAGAATCCGTGTATCATTTTTGCCACGAATGTCAAGCCACCAAACAACTATAAGCTCAGGCACCTCCTCAAACCTGCACGCGTCTCGAGGCGTCGTTAAGGAGACGACGTTAGCTATGCATCCTTCGGGCAACTCCTGCAGATCCATGTGAACGTGATGATGATCGTCATCGAGTACCATCGACACCGGCGTCCCGCAGCCCCCGCAGGTGATTCCTTCTCCTCCTCCTCCTACTCCTGATGCACCGGCGTCGACTGTCTTCTTTTGCATCTCTGGTTGATCTCCGTCGCTGCGGTGTCTCTTCATGTTTTCTGTCTGTCTGTCTGTCTGTCTGTGAC…
MDP0000563397	229	352	MDP0000305038	938	1061	124	ATTCCCGCCCAACCAACGTGTCCTGCGAAGTCAACCCAACGCCTCTCCTCCTTCAGACACAACACCTTCCTCGTCACCTTTGAATCCAAGCAAATCGTAAATATCCCAGTAAAGAAGGATACCC
MDP0000125777	1	317	MDP0000520489	1	317	317	TCCCCAAAAATCGACATTTTTCTTCTTCTTCCTCAGTCCCTCTGCTCCTCAGATATGCTCACTGCTCGCGCTTCTGGTTTCCTCAAAGGGGCTGGCTTTCTCAGCCGTCCAAGGGTTCAGGTTGTCACTGGCTAGTCCAACATAAAACTACACGTCGTTTGTTCTCGGGTTCAAACGACATGTCGATTTACGAAAAGTTGGAAGAGGAGCAAAAACATACAACTACCAAAACTTGTGCTTCTTTCACTTGAAAGACGGCGGCGAAATTATAACTTCCCAAAACCTTGAAGCTTTCAGTGAATGGGGAGGTGGAGAGC
MDP0000326078	214	368	MDP0000947744	486	640	155	ACCTTTGCATTCGTCTAGACACCCGTACTTGCTCTTTAGAAGGAACAAAATCATCTACTCTCAGACGAATAGTATAAGCAGGGCAGCATGTTCTTTCCATCTCAGGTTTGTAAAGAAAACAACCAGATCGTCTCCAACCGCGGTCAAGGAGATCT
MDP0000124417	1	339	MDP0000239469	1	339	339	GGTGCTGGAGAAGAGCGTTGCASAGAGAGTAACCGCCATAGTTTCTCAGAGAAGAAGCRGTCGAGGGAAARTGGCGACCTTTCGACCGTTGGTTTTATTTGTGGGAAATGAGAACACACGTGGCGATTCCTGAGCATTCCGTCCTACCAAGGGTGTAGGAACGRCAAATCGTTTGCCCTAACAAGTTGGTTAAAAAACGACATCAGTCGTTAGGGTTGAGCGGGCATAAAAMCGAACGCTTTCCCAACAGCCAACTTTCTCAGTCCCCTCCCATCACACYCTGCAAACTTCGCCATTTCAATGGCGGCCCTTACCCGCCTATCAAAATCCTCCTTCTCC
MDP0000188581	1438	1899	MDP0000330947	81	542	462	GATCTTGGAGAAATAGCAAGGGCGAAATTTGACTTTGATGTGGTTGGCCACTATTCACGGCCCGAAGTGCTTAGCTTGATCGTGAGGGACCATCCAGCAACTCCAGTTASTTTCACATCAGCCTCRGCAAAGACCGATCGCGMAGTCTCACATAAGCCATAATTAGGTTTCGTCAGTTCATCTGACAGTGGTTTGCAAAATGCAGGCCTGTTCAATAAGAATAAGACGACCCTTTTGTACATATATCATCAATGATGTATTTCCTCTGTAACCTGGTCGCCTTGCTTTCGCATATGGTTCTCGTTCGTCAAATGTGAATCGTTCCAACTGATTAGTACCATAAAGAATCTGCTACAGATGGAAGTTTAATATGGTTCTGTACTTTCTTGCTGTGTATGG…
MDP0000658055	661	1068	MDP0000237185	526	933	408	CACAATGTTTCCACAAGGAAGAGGAAAGAAATTGTTGAGAGAGCCGCGCAGCTTGATGTTGTTGTCACGAACAAGCTGGCCAGGTTGCGCAGCCAGGAAGATGAATGAGCTCGTCTCTAACCTACATTTTGTAGTGAGCATTATTTTTTGGCACAATGATGAGTTGTAATCTTGATACTTTAAACACCGAGAGTCGGATTTTTATCTGTTACAATGTGAGCWATTGAACATGGGGTTTTATTTTTGATCGTGATTCTGTTATGTTAGAACTATGTTCATTTCAAATCCAGTACCTTCGTATTACCATTTTGTTACCAGATCTGCGAATTCGTCTTCAATGCCGGGCGATTCGCTCATCTTCCACTCCACTTCTCTCTCTTTCGCTTCCATTTCCTCTTT…
MDP0000300808	1	269	MDP0000331809	633	901	269	CTTACGCTTTTTTTRATTCCATCTTTTTCATCATTCATCCTAGCTAGCTATTAAGTATTAATTAATCAAATACTTGCTGTCTAAGTGTCTACGGCAAGCAAGGCAAAAGTCCTCCACCCTCCTCGCCTCTCCTGCTGCTGCTTCCTTTCCAGCTTCCACTTTTTTTCTTTTAAGTACATATATCATATCCCCACCCACCTTCACTGGAAAATAGTTACGGTGTTTGTTTTCTGATGCTCTGACTACTGACTGGGACCTCCTCCTCCTCC
MDP0000322257	2300	2934	MDP0000342505	150	784	635	ATTTCACAATTCATGAGGTTGCTCAAAGCAGTTTGAAGCATGCCCATCGCCTCTTTSGTTGCATCTCTGAGAAAAAGCATAAGAGAAGTGCTCAAGAAGTAAGCCTGKTTGCTCAAGATGCAGTAAACGAATTCCGCAAACTGCTTACTCTCCTTGATGGATCWATCTTATCAAATCAGAAGAGGATCAGAAGGGGTCCACTGCCCGAATCCCATGGCATAAACCAGGTTGAACTGTTGGAATCCCATCACCYTTGCTTAGGGTTTAGACAGTTGTTTAGTAATACTCATCAGAGTGATCATGTAGCTGCAAATGTGATCCGCAGTAATGGCTTTAGCATGGGTAGAGAGCGAAAACCGAGCCTGGCATTGCAACAAGGCCACTGTGAAACCAGTGTGG…
MDP0000299537	990	1788	MDP0000328320	1	799	799	CTCCGCCCACCCACCTCACCAAAACCCCCCAAACCCTAAACCCACTTCCTCTTTCAAAACCCTGGCCCCTCTCGCCGCCCCTATCATCAAGGCGACCTGCGCCGCCATTGCTGCCGCCGCATTCTTCTTCATGAGGTTCAATCACCGAACCGCTATGGCCGCCACCGCAGTCGCACCTTCCACGGTGGAGCCAGTGGAACAAGAATCTCCCGCTGACAGCGTTTCGTATGAAGAGAAAGAAAGGGTACTTGAAGAGCAATTGTCACAGAACCCAGACGATGTCGAAGCTCTGAGGAATTTAATGGAGGTCAGGATCAAATCCAACAAGCTGGCCGAAGCGATTCAGGTGCTGGAGCGCTTGATCGAGCTGGAACCCGAAGACTTTGAGTGGCAATTGCT…
MDP0000276026	1	335	MDP0000172814	1	335	335	CTGGAGAAGAGCGTTGCACAGAGAGTAACCGCCATAGTTTCTCAGAGAAGAAGCAGTCGAGGGAAAGTGGCGACCTTTCGACCGTTGGTTTTATTTGTGGGAAATGAGAACACACGTGGCGATTCCTGAGCATTCCGTCCTACCAAGGGTGTAGGAACGGCAAATCGTTTGCCCTAACAAGTTGGTTAAAAAACGACATCAGTCGTTAGGGTTGAGCGGGCATAAAACCGAACGCTTTCCCAACAGCCAACTAACTTTCTCAGTCCCCTCCCATCACACTCTGCAAACTTCGCCATTTCAATGGCGGCCCTTACCCGCCTATCAAAATCCTCCTT
MDP0000352908	286	911	MDP0000300517	1145	1770	626	CGAATTCACCCTTTCATGCCGCGAACCATCCAACATTTCCGCGGAACTAGAATCCAACGGCGATTCTTCCTTCCTCCGACTTCCCATTCTGAAAAGACCGTACAATTTCTTAAACTCCCTCACCGTGTGAACACTCTCCCGGCAAAAAACGCCGCCGGGTTCGCCCGACTCGTCGACCGACCGACCCGACGAACTATTCGTCAACGCCTGCGCGGCTTTGTTCGCGCCCTTCTTACTATCCACATTCGTCTGCAACGCCGAGATAACCGACTTCAAAGCCCGACTCGGCGAGCTCCGATTCGAAATCATAAGCTCGCCGATCTCCGCCGGGCTCARACTCGCGCCGCCGTGGAAAATCTCCTCCACCTGCTGGAACAGCTTGTGTTCCTTGAGCCCGAG…
MDP0000353426	396	715	MDP0000487437	413	732	320	TTTTAGATGGGGTACCAGATAAATCTTGATTTGAATCACTGCCTTTTCTTTGACTCTTGTTCTTTATTTATCCAGGAGACGATCCCAAATAAACAGGTATGGAAGCTATAATTGTAAACCAAGATCGAATCTATGGAAGCATTGGTTTATACATTCCTTTTAGTCTCAACTCTAGGAATAATTTTTTTCGCTATCTTTTTTCGAGACCCGCCTAAAGTTCCAACTAAAAAGGTGAAATGATTTGTCATTATCTCAATTAAAGTACGGATCCTCCCAATATTGGGAGGATCCGTACTTCAACTAGTCCCCGTGTTCCTTGA
MDP0000135538	1	386	MDP0000775321	1	386	386	GGGAAATCGGCTTCCCCTTGGGCTTCGGCTTTGGCTTCTTCAATATCAATCTCGGGTTTGGGTTCTGATTCCGAGGATGCCTCCATTTCCTTGTCTTAGTCCTCATCCATACCCTCTGCTTCTTCCTCACCCTCTTCATTGTCAGACCAACTAGCTTCCACCTTGCAACAATCATATTGACAAGCAAAACCATAGTCCTCCGCTAGAGTCCTCTACCGGTTCGAATGACTTTGATTCACCGGGAAATAGCTCAGGCAGATCTACCTCCCTGCCGGAACATCATGAATCATCCTGATCACCATGTCCGTGTTGTGTTCATGCTCTGAAGCCAGAAATCACGACTGTGAAGATAACAAACCCTACCACCATTATCAGCTCTTTCTTCG
MDP0000329966	1	333	MDP0000284965	27	359	333	AGACTGCACTCCTCTCCTTTAGAATCCGAATCTTTCCACCTTTCTATTTTTCTTTCCATTTCCTTATCTTTTTCTAAACCTTAGAAAAAAGGAAGAGAATATTATATAGTTTGATAAGTTTGATTTTCCCTTTTGTGGTTTTGATTGGTATAGTTCGATTCGTTTCAGATTTCCCATTTCTTCATCTTTTCTTCTGCATGCCTCATTTGTTCAAATCTCTCTTTAGCTGCTAGCCTTCTCTGAAAAATCTGTTCTTTCTCGTTCTTGATCAAACTTTCTCTTGGGATATTTGAGATTTTCATGGCTGCAATGTCTTTCAGAGGGCTCAGTCGG
MDP0000714611	482	692	MDP0000213339	745	955	211	CCTCCTTCTTCTTCACCTCACYTTTTGACCCTAAACTTCGATTGCTGACGTTTAGCCTCGACAAATTACTYGAGCTCAGGGTTGACCCTTTGTCACCCCTAAACCTAAAAAGGCTCTCCTGCGACAACTGCCTCGATCTTGTCTTTCTCCTATTCAACCTCATTGACGATGCCAAAATGAGAGACAATGAAGTTGCCAGCTCTGCCGCCCC
MDP0000171144	1031	1422	MDP0000894493	28	419	392	GCCACATTGTCACCAAGGTCATCGAGTACAGTCGGAAGCATGTTGAGGGTCGAGAAGGCGATAGCACCGACGTTGGCAAGAGCGCCGATTAGGTTCTCAAGAAGTTGGACGGACTTCATCAACGAGAWCAAAGTTGATCAAATGTNNNNNNNNNNNNNNNNNNNNNNNNNNTCGTGATCCCAACTCTTTGTTATTATTAGTTCAATTTCTTTGTTCGAGTCACTGTAGAGTTTTCTATCACTAAAATGCAGGAGTGGCTCCGRCTCTCAATTCTTCAACAGCTGCACCCGAAACGGTTTGATTTGATTAGGAGTCTTAATCTGCTTGAATAATTATATATATTGTTTCACTGTCTGTTATACAAATTACCACAAAACAAGAAAGATTTAGTC
MDP0000325237	638	953	MDP0000301351	397	712	316	CAGGCACAACTTCGACAACACCATCCACTGGAACMGGCACAACCCCAACCACCGGAACTACCCCAACCACCGGCACAACCCCTACCWCCGGCACAACCCCTATGACTGGCACAACACCCACAACTGGCACAACACCTACAGGCACCACCCCATACACAGCAACTCCTGGAGTACTAGGAGGCATTGGCACGGGAGTAGGGCCATCGGGAGCTGGCATCAACACGGACGACAGCGGTGTGATTAGACCTATTGACGCTACTAGCTTGTTTTCTTCTCTCCTAACCCTATTCTTCTCAGGCTTGATGCTTTGGTGGGC
MDP0000323987	960	1483	MDP0000362587	207	730	524	GTACCGGGGTTTCCACATCGACGGCTGCGAGGCCTCCGTCAATGCCAAGTTCTGTGACACACAGGGTAAGAGATGGTGGGACCAGAGGGAGTACCAAGACCTTGATGCTCAGCAATGGAGGAGGCTGAGGTGGGTCCGCCAGAAATACACCATCTACAACTACTGCACTGACCGAGCCCGATACCCTACTATGCCACCAGAGTGCCAGAGGGACAGAGACGTATAAAGTTACAAACCGACCGAACTATGATAATGTCGATACCGCGCATCACGTGACGATGTGATCGTCACATTAAGATTATAACCGCTTTGTCTCGTTAACGAGTGCACCAATTGATTGGGGAAGGAGATGACACGTGCTTAGTGTTATTGCGTATTCCATTGTTTTTAATATCGATT…
MDP0000138081	1	423	MDP0000947338	1	423	423	TAGCTCTTCTTCTTTCAGCCATTGCTTCAGGAGAAGCTTGTGGCTCGGAGACTGAGAGATTTGGTGAAGTGGGTGAGAGAACTTCGGCTCCATGATCGATTTGTTTGTGCTCTCGTCGGCCATGGATTTTTGTGTCAGAGAAAGGTAGTGGGAATTTCTGGGGTGAGTGGTGAGTGGGACTTTGAAACGGTCGCGAGGGTTTCGAGTGTTATAACGGTCAAATTTGGAATATTTTAAAAGTAGATTTCCGGAAGTACCCCTACCTTATGACGGGTATTCACGAGATCGCGAGCTTTTGTAATGGCTAGGATTATTCCAGATCATCAGATCTGTGATAGTGAAATTTCATGTTTGTCCCCTGAAGTGGCACGCTCCAACGGTCATGATCCAGATCATCAG…
MDP0000308565	695	1190	MDP0000400371	1	496	496	AGAGGACGGTGACGAAGGAGATCATAGTGGTTAAAACTATCTGRGAGGCCAAGATTCCGTACACCTTGCGGATGAATCCCYATCGGAGTTGGTTCTCGCCTTTACTCAGACCTGGGTACAACAACTCCCCCGACTCTATGTTCACCTCCGCCGCCTTGCCGTCGTTGTTTGTACCCACATCCGTGTATCCGTGCATCTTTCATCGGAGTGACAACACCTTTGTCGCGCTAATCAAAGTCCTTTGGAAGATCATTGGTGGGAAGAATCGAAGCATTGTTCGCGTCGGTCGGAAGCCGAAAATGATGCTTGAGTCCGAGAAAGTTCCTGTGAAACTCCTTGAGAGTGAGATCTTGGTGACACCGTGGACTACAGAGGGGTCGAGCACTGGTGTCGCTTAGC…
MDP0000643705	720	1059	MDP0000289594	1287	1626	340	GATGAAAGGTGGTGGGTTTGCTGCTTTAAGCTCAAATTAGCTAGCAGAAGCATTATTTTTCATGGTAGTGATTTTCGATTTTCCATTCTCTCCTTCTACACTCCTCCCATTATTCGCCTTCGAGTTTATTCGATCKAAGGGATACAAGGGGTGCAGGAGGGGAATGCATGGGGWGTACGAAAAKCATCACGTTGTTGTTGTTTTTTTTTTTTTTCAATAGAGAAGGAGATACAAAAGAAGAGCAGCCTTGTTGTTTAGAGGTTTAGAGGCCTCTCTCTCTTGTATAATTTCATTTTTATTTCAAAAGAATGCAAACTCTTTCATTTCTTTGATCGGTATC
MDP0000354444	1	796	MDP0000322577	159	954	796	CAGCATTTGTTTACACCCCTCCAACTCTAACACCTTCTCTTCGAACAGAAGTCTCGCCTCGGCGAGCTTCATCTGAACTCTCTCCTCCCTCAGCACCTCCGCCATTCGAAGCATTTTCCTCTCCTCCTCGATCTCTTTCCTCATCTTCGTGATCTCCGACTTCCCGAAAGAAATYTCTCTAGCAAGCTCCTCGCAAACCCTCTCGATCGCTTCTCTTGCCCTCCTCTCCTCCCCCAACTCGTTGGCCAACCTCTTCTTCGAACTCTCCAACTTCTTGCGCGCCTTCCGCTCGTACTCGAGCTCGGCTTTCATTTCGATGATCTGGGCTCGCGTGTAATCCATCTCGGACTCCATTGCCGGCTTGAAGAAGGTGAGATCCCAGAAGGAAGCGGCGAGCTT…
MDP0000353400	1	235	MDP0000353392	1	235	235	ATTGGATTTGTATGTGATTCGAGTTGATTAAAATTTTTTTTTTTCAGTTGTAAATCATATTTGTTGCAGATCATGAAACAATTTCATGTTTGGTTTAAGAGAATAGGCTTGATTCGATGAGATTTGGATTCATGAGTTATAGCCATCTGAGATACGCAAGAGTGTTTGCATTCTTTAGAAAAAATTTAGGAGCTACAAAAGTATGCTTTAAATTTGAGTTTTGTGATTACTATTT
MDP0000825921	1	232	MDP0000587268	1	232	232	AGCATAAGGCTGTTTAAAATCTAGTGGGAGGTTGTTTAAGCTTCTTAACAACCCCACATTGATGGTGTTGTACCACACCGTTATCTGTTATTTGCTGCCATTTTCTTAGTTTTAGTTAAGATTGTAGTGTTTCTAAATCTTTGTAAGTGGATTGGCTTGCAAAATTATTTCTATTGGCCAGAGTCTTATGGAAAACTTGTGGGATTTGGACAGTTTTCTTGGTTCCTATTAG
MDP0000791245	1	370	MDP0000198823	1	370	370	ACTTCGAAGTGAAGAGCCTCTGACTAATTGTTCCACCCTTGTCACGAATTCCCTTGCAGTAGTAGCCCATGGAACGATCGATATCAACACAAAAAACTGAGTCTTTGCAGCTTGCCAGTAAATCTATTGACTCAAAACTGAGTCTTTGCAGTTTCCTTGGGGGGTTGCGACGTGGTACTAGGAGTTCAATGGCTACGGACTCTTGGGCCAATACTGTGGGATTTCGACAAGCTCTCCATGCAATTCTCAAAAGGCTCTCAAACTTTTTGTATCACTAGTCCAATATCTACCCTGCACCAAATGGAGGATATCACAGCTATGCAAATGCAGAAACTTCTTCAACAAGACAGCACAGTAGGAGCAATACTGT
MDP0000175609	1238	1409	MDP0000344854	558	729	172	ATATGGTCAAGAATAAAGGTTTCTTGCCATCAGGACCTTCGGAAATATCAATTCAGCGACAGCAGTTAAGGGAAATAATTTTTTCTTTACTTCCTGCATGCAAGGAACCTGATCCCGATTCCAAAGTTCCATTTAAAGCAGAAGCAATAATTGCCAACCCACCAGCCTATGG
MDP0000690541	231	817	MDP0000152947	405	991	587	GCTTAGGCAAGAACTGGCTAACTCTCAGGAAGCTCTGGAAGACACTGATTCCAGCAATCGAAGGGTGGTGCTCGCCCTTTATGATGCCCTAAGCTCCCGCGACGTGGACACGGTTCACCAGATCGTCGCCCCCGACCTCGAGTGGTGGTTCCATGGTCCGCCGACCCACCAGTTCTTGATGCGCATCCTCACCGGCTCCCAAAAAGAACCCTTTCAGTTCGTCCCCCAGTCCTTCGCCTCCTTCGGCCCCACCGTCCTCGTCGAGGGCTGCGACTGCGACTGCTCCATTTCCTGGGTCCACGCCTGGACTGTCGCCAATGGGGTAATCACCGGGGTCCGCGAGTACTTCAACACTTCCCTCACCGTCACGCGCCTCGGAAACAACACCCAGAACAACTC…
MDP0000806053	583	906	MDP0000165014	796	1119	324	CGGAAAGGGTACCCGAATTTTTAAATATTTGGACCCACCCCGCCCTGTATCCGGCTGAACTTGCCCCAACCCGTCCCGACCCGCGGGTCCAGGACCCATTTGCCCACTTATAGCTAGCATATAGATATCATAGCGAGTCTCCATTCATATTAAAACCAAGTCTATAACCCCCAATTCTTGAAATATTACTGCAGTTCTGGCATAAGGATATATAAAAAAAACATGAATGCCGTCATTCATCGGAATAAACTATTCAATGAGTACATATATGAAAGTTTGGAAATTAATTAAAGATGTTAACTAATTGTAAATTGGACGGCGAAC
MDP0000239632	10	980	MDP0000789339	347	1317	971	GAACAAATTTATTTCCGATATACGTCCAAGATCACTTATACACACACACACACACACACTTATATATATATATAYAYGAGTGTTTTTATTGACACTTACTGCAAAATGAAATTTTTGAGCCACATTTCGAAAGAAAATTAARAGTAAATAATCCATTTCTTATTTCCTTAGCCTTCTTATGCAATCTTACATAAAATGATTCACACATTTGAACCACTGAAATCATCAAATTTCAATTCAAACCTCTTAATTTTCAAATTATTCTCTAAATGCCCCACTAAATCGGAGAAGATGACAGACTCAGAGCTTTGCCTTTGGAGTAGCAATCGCCACTCCAAGAACTCCACACAACTCCGGATACAAGCTCTTCCTGATCTCCGMGTAAACGTCGCCGTTCCA…
MDP0000145050	656	1086	MDP0000332931	351	781	431	ACCACACCGAACCAGAGTCTAAGCCACATTTCTACTCTATCAAAATGGAGCAAGAGCTAGACCCCGTTGATAATTCTTCATGTTATGCAAAATCTGAGAGCTTGGATTGTGGGCCCGTTTCGCCGTCTCAATGTACTTCCAGTGGCACGTCATCTGTTACGACCGGCGACGACGACAACAACAACAACGATGCATGCATGAAATTTGATGATTACCAAACAAATTTACCGGTAGCGGATGATAGTTTTTGGTCGGAAGTCTTATCRGCCGGGAATTCTGATGAGATTGTGAATGAGTTTCAGGCATTTGGTGGTGATCCACGAGTGAATGTTGGACCTACTGATGGTGGTTTTAGTTTAGATATGTACAATGACAACAACATGGATTTTTGGTTTAATA…
MDP0000499122	1060	1521	MDP0000362503	275	736	462	GAGGTGATAACAGCAGAGCGTGTTGCCGTGGCAGAGGAGGCCAAAGAACAGACCATTGAAACTGAGGCACCAGCAGCTACTCCAGTYGAGGAAGAGAAAGCAGTTGAAGCAGCAGCAGAGGAAGCAACCACAGAAGTTCCAGTCGAGCAGATTGAAGAGTAGAAGATGAACTTATGACAAGATGAGAGAAGTTTAAATTAATGGGGTATTCAGCTACATTTATGTTTGTTATTTCAGTTTACATTATAATTGAGGTAAGGCTTTAAAATTAAATTAATGCGATTTGGCATTTGGATTATTATGATCTCCACTTAATGTGAGCATCTTGCCATATGATTATGAAAAAAATGAAGTATGTAATGCATTTGGTGATTAATATGGTGTGAAAATATATGATCT…
MDP0000921515	1	336	MDP0000319369	1	336	336	AACGTTCAACTTGGAGCCTCCTTTCTTCTCCGCCATTTCTTTCAGCTCCTTCTTTCTCCCCAATTATCTGCAGAGTCTAATTCAAAGTCTCAAAGGAGAAGCTTTTCTGCTAATATTGGGCCGAAACGGGCCGGGTCTGGCCCAAAATGTGTAATGATGAAGTGGGATTTCACAAAAGCACGTGGGTTGGTTCGATAGGATCCGACCCGGTTACAGTTTCGGGCCAAACCAGTCGTCTTTACCTGTTTCTCTAACACAGAACGGAAGAGAGAGAGAGAGTTTGTAAGACGAAGGAGAGAAATGGGTGGAGAAGAAATAGCGGGCCCACCAGCTCCG
MDP0000139184	1193	1249	MDP0000139185	1769	1825	57	CATGGCACACCATGTTGTGTCAAATTTTTGTTGCCGAACGGTATAATGACGACGAGG
MDP0000819132	859	1582	MDP0000329654	1	724	724	GTCTGCAAAGAAGCATTCGAACTCGGGTCGGAGGCCMGGGAAATGCCGTGCAAGCACATATACCACCCGGATTGCATCCTTCCCTGGCTCTCGATGCGAAACTCCTGCCCGGTTTGCCGACACGAGCTACCCGCTGACCAAAACAACCGTAATTCGGATCCGGGTCTCGAGGAAGAGGCCATGGGGTTGACAATCTGGAGATTACCCGGCGGCGGTTTCGCCGTGGGGAGGTTCTCCGGCGGCAGAAGACCCGGCGAGAGGGAATTACCGGTTGTGTACACGGAAATGGACGGCGGGTTCAATGGAAACGGGGCTCCGAGAAGGGTACTATGGGCATCGAGGAGTAGAGGGAGCGAAAGGGTTGGGATTCGGAGGGCTTTTCGTAATATAGCTTCGTTC…
MDP0000677431	1	1056	MDP0000315959	162	1217	1056	TAAGTAATTAATTACTTCATGGTTATCTTAAGAACTTACGTAGATTTCTTCTTTTAGAGAGAGCAAGTGAAACCAGGAGGAGGACTCTTGCCACAAGTGACAAGGAGCTGAAGAGCCAGTGGGACAAAGATGTTGAGGTTAAGAAGCTTGATTTTGAGAGTAGTGCAGAGGCACACTGCAGCTTCAAGTTCAACAAGCCCTTGCAGCACCGGGCAGCACTCGTTCACCACCGGGTCACCCTGCCCAACGTGGACCAACCCGCCTAGAAGATCCACACAAGCACCCAGTTTCAATGTGTCAATGGGGCACGTGTTCCCTGGCGGTGGAGGGCATGGTGTCCCTGGACTTGGTGGCTTCGTAGCTGGGGGCCCCCCTATGACTGGTGGGATTATCCCAGGT…
MDP0000040244	1	822	MDP0000883284	168	989	822	GATGGTACACATTACAGTTGACACAAAACAACAAGACTGTCCTTAACATACTCATAGAGCTAGAGAGAGTTCAATAGTACGTACTAAATTACTAATTCAARWWAGATATATAATTTGATTTGGAAGTGCATGGAGAAATGAATCGTAGAGTATTCATGCACACGTACGTCTTCAAGGCAATCCACCCCCAAGCCCACCGCCAGCACCAGCTCCTCCACCGAAACCTCCCCCAGCTCCTCCTCCAAGTCCTCCTCCACCACCACCACCGAATCCTCCTCCGCCACCTCCTCCAGCTCCACCCCAAGACCACCACCGGCTCCAAACCCACCACCGGCTCCCCCACCAAAACCTGATCCACCACCTACTCCTCCACCGCCRCCWCCGCCTAATCCTCCACCG…
MDP0000348963	60	742	MDP0000201185	506	1188	683	TTAAACTATAGATAATATATATAACCAACCGCAACCGAAGCCAACAACTTAAGAGACCGACTCTATTTCACTGACGAGTGGACAAGAAGGTGAACTAATTAACAACTCACATATGGGTTATCATCATGTCAAGTTTTTCCTAACCACTTTTTAGCAAATCAACAACACCACAACCATATATGCGTGTGTATATATACATGCACAAACTCATCATCAATATTAACTCAACCGATCATACTCAATAACTCATTCGAATTACTTCCACACCTTTTCGATCGATAAGTTTGAATCAATGGCCACTTACAAGCACTGCTTCTTATCTGCTGTCTTGTTCATTGTCCTGTGTTCTTCAAGCATCCACGTCTCCGTAGCGGCTCGCAATCTTCTCCAGACGACCAC…
MDP0000702717	477	1275	MDP0000328320	1	799	799	CTCCGCCCACCCACCTCACCAAAACCCCCCAAACCCTAAACCCACTTCCTCTTTCAAAACCCTGGCCCCTCTCGCCGCCCCTATCATCAAGGCGACCTGCGCCGCCATTGCTGCCGCCGCATTCTTCTTCATGAGGTTCAATCACCGAACCGCTATGGCCGCCACCGCAGTCGCACCTTCCACGGTGGAGCCAGTGGAACAAGAATCTCCCGCTGACAGCGTTTCGTATGAAGAGAAAGAAAGGGTACTTGAAGAGCAATTGTCACAGAACCCAGACGATGTCGAAGCTCTGAGGAATTTAATGGAGGTCAGGATCAAATCCAACAAGCTGGCCGAAGCGATTCAGGTGCTGGAGCGCTTGATCGAGCTGGAACCCGAAGACTTTGAGTGGCAATTGCT…
MDP0000201341	1739	1995	MDP0000577563	653	909	257	CTGGTTTGGTATCGTTTATTTAAAAAAAAAAAAACTGTTTCTGCTGTACTGTGATAATAAGTTGAAATAAAGCAGCAGAGAGTTTGTTAAACTTTTTTGTAGCAGTGCTTTTGAAAAAAAAAAAMAGTATTATAATGTKTRATAAACTTTTATGTAAAATAGCTGTAATTGTGTGRAATRGCTAAAAATGGTATAATATTAGATGTGCCTTAAATTTAATTTTCTTAACAAATAAATGTGAATTACTAAATATAATT
MDP0000123012	2177	2257	MDP0000328560	614	694	81	ATGCTTACGGGGCTACTCCTGATCCATCATTATATGCATACGGTGCATATGCTGGCTATGGCCAATATCCTCAACAGGCAA
MDP0000306564	1649	2056	MDP0000213372	526	933	408	CACAATGTTTCCACAAGGAAGAGGAAAGAAATTGTTGAGAGAGCCGCGCAGCTTGATGTTGTTGTCACGAACAAGCTGGCCAGGTTGCGCAGCCAGGAAGATGAATGAGCTCGTCTCTAACCTACATTTTGTAGTGAGCATTATTTTTTGGCACAATGATGAGTTGTAATCTTGATACTTTAAACACCGAGAGTCGGATTTTTATCTGTTACAATGTGAGCAATTGAACATGGGGTTTTATTTTTGATCGTGATTCTGTTATGTTAGAACTATGTTCATTTCAAATCCAGTACCTTCGTATTACCATTTTGTTACCAGATCTGCGAATTCGTCTTCAATGCCGGGCGATTCGCTCATCTTCCACTCCACTTCTCTCTCTTTCGCTTCCATTTCCTCTTT…
MDP0000252819	1	475	MDP0000462413	163	637	475	CCAGCATATTACTCCGCCTTGCAATGATGGTCTGCATTGTGTACCCAAAAACACGAGTGTACACACAAACACAAAAGTCAATAAAACATATAACGGGCAAAGGGTGCATACTTTTGAATGCATGCACACGGGCACACGCAGTGTTCTGAAGCAAGTACATTACCTGACATCTTTTACACCGGATAAGATCAAAACTCTGAAGCAACTCAATTTCTCTACACAACCTATATGAAATGCCGTCAATCTCCAAAAGCTCCTGCCCAGTAGATTCCGAGACAGGAATTTTACTAGCAATAAAAAATGACAAAAGACCAGGCTTCTTCACAAGACGATCCATGCTTGGTGCCCCTTTTGGGATGTTGCTCTTCTCAACAAGGTGGAACTGTTGTCGGTAGGAAT…
MDP0000126152	1120	1426	MDP0000358919	589	895	307	ATAGGCTATGCCTACTTCTTGATCACGTCAAGRGATCCGACTTACCAAGATCTGATGAAGAGGCTCTTTATCAGGAGGCAGAGGAAACTGATCAAGCGTCATAATTTTGATGTCGAAAAGTTCAAGGAGATCCAGAGAAAATGCGGCATACCTCTACACGCCAGTGCCTCGCTTAAGAATCGGGTAGGCCTGGAAATAGAGCTCGACGACTCTTTACATAGARATTAACACTTCCAATTTTGTACTTTTGGCCGGGGTAGGGAAAAGGCCGGAGRTTAACTCAGACTCYTCTGTTTTGTTACAATCT
MDP0000175796	1707	2079	MDP0000641780	819	1191	373	ACTGGTGGAAAATATCAAGTGTAGCATATCCGACTCATCATCAGATGGTGATCTAACATCTCAAGGCCTTTGATTAGCTATCAAATGGGAGTTCATGATGGGCTGACTAGTTTACCTGCATTTACTTTAGATTAATATTAATGTATATGTAAATAGTACAATAACAAAGTCTTATTCCAYTAAGTAAGGTCGGCTGTATGAATYCTACAACGTCACTGCGCTCTCTCTATATGTAAATAGTAAATACCTATGAATGTATTATCAAAAAATTAATAATATCATGAAAAGGTATGTGTGTCATTAGATTGTGCAGATGGAGCCCATTGCAGTCATCAGCAAATWAGAAGTGTCTCYGCACATTTTGTTGGCTTTC
MDP0000939108	3349	3933	MDP0000369649	176	760	585	TATCGGTTTGCCTGGCTGGGATGCCTTTGCTTTAGCCTGTTGTGCTTTTGCGCCAAGAGATTCCATGTCTGGTTCACCAACCTTCACAACTCAATACGTGACGACCGGTATCTAGTTGGTCGTAGGCTTCATAACTTTGGAGAAGCAATCGAAGAGAAGCAAAACGAAGCAGGGACATCCTCGGAAGTGCAGGGCTCTAACTTCGARACCAACGGGCTAATCCGGTACGACCGAGAAGTTGATATAGGACTCCGGCTAAGGCACGTTAACCGAGTTGATGCCTGATTTCCTAGACAAATCAGTAGGTCTTGGTCTTGGTCTTAATCGATGCCGGTTTATGAAGCTTTAGATATATACGTCCCGATTTAGTATTGGTTTTGAACGTCACCTCCGTGGGAT…
MDP0000177096	322	471	MDP0000562349	371	520	150	AGAACGAGTGCGCTTGGGCCTTCAGCAACCGTGACTTTAGCAGTCTCGACGACTGTCTCACGAAATTCACCACCGCCGGTACGCCGCCGTGGTTGCTCGTCAGAGCACCAAAACGTCCAGAGCCAAAGCCCGCACCTTCTCTCTGACGCT
MDP0000714571	341	831	MDP0000216055	54	544	491	TCACCATCCCTCCCCTCTCTACCCTTTCCTCCCGTATTCTCTCACCCTTTCTCCCTTTCACACTCAACAGCAGCCTCATCGGCCCCACCATCATCTGCAAGCTCCAAGCCCTAGGCTTCACAAACCTCGTCCACCGCACCCACGCCGAGCTCGACCTCAATCGCCAAGCCGATATTGAGAAACCCAGTTGAGCAAAGCCTAAAGCTTTCTCCAATCCCAAATTGTCACCACGTGTTCTAAACATGAGATAAAGAAAAAAATGAATGCATGGGGATTTTCTGTGGCGATAGAAGAGGTGTCAAAGGGGTAGCAACAGAGCATATCCAGTTTGCGAAATTTCAATTGGGATTTGATTTGTTTGAGTAAATTAAAAATTGGGGACTAAAATTGGGAAGAATG…
MDP0000286442	4850	5235	MDP0000186752	785	1170	386	ATGATGAAAACCAAGAGTGCCAGAACAAAGCTGCCGGTCTCGCTCGTGCCATCGACTTGGCGGAGGCAGCATTTGTTAAGGAATGAGAGAGTGTGTTCCTTCCAGTTGTCTATGTAATATAGTTCTCAACTCTCGAGTGCACACAGCTTGGTTATCCAAGCCTCGTGCCAAATCTGCTTGGATAGCCTTCAAGGATGACGATGAACTTCTGGGAGCACTAAGCTCGAGAAATAATTCACAACTATGGTGAATGCAGTGCAAAACAAACTGCAGAAACAAAACCAGGAACTTTCTTGGGATTCAACTTTTCAGCTTCATAGCCAATATTTCCGTCTTAAATCCGGGAGGTAGAGTAATCGGCCAAAGCCAATCACTGTCACACCGCC
MDP0000351513	1	719	MDP0000226590	1038	1756	719	TTTCTCATCAATCGCCGGAGCATCCACCGCATTCCCTTAATACACTTCTCCAATCTCCTACACGACGGGAATCTGTACATTTTTTTTTTTTTAGATACTTCTCTACTGCCCGCAATTTCTGTAACTCAGCTGGATCTGGCTGCAGCCCTGGWAAAGAAAGGTGCCTCCTGGAATTCTCGACCTACCCTAACCTAAGAAACAAAGACCCCAAATGCTGGTGAGCCCTGCCATAATTGGGATCCAACCTCACCGCCTCCTCGCATTCCCTTACCGCCTCCGTCAGACGTCCTAGACCCGTCAATGCCACAGCCCGGTTGCTCCGGTAGGCAGCATTGGCCGGAGACAATGCAATTGCCCGATTGTACAAGCTCAAAGCCTCTGCAAAATGGCCTCTTCTGT…
MDP0000242255	1520	1663	MDP0000284529	824	967	144	AGAAGAGAGGGTGCTATCAAGGCAACCGGCACCGGGGGCATGCCCTTACTGTGGAGGAATGGTGCAAGCCATGGATGTTGAGAGCAACTGGAGGTTTTGCTTCCTTCCGCTGTATTGGAGGACCAAGCGCAAGTTCTACTGCAG
MDP0000906105	1	286	MDP0000247964	1	286	286	TTATGCTACTCTTTACACTTTAGTTCATTTGATGTTTTTGGGTAGATGTCATTTAGCTTGAATTTATTAGAGATACTATCTTGGGTCCTAGAGATTGCTCACGTATAATAAGCATGTTATGGCAGAGTTCTTTTTTCTCTATAGTTTAATACATTGGTTCTGATTGATTTGTCCTACCCAATATGAATGCATGTGTTCTTATTAATGTGTTAGTTCATGTTGCTCTTTTGTAGATAATTAGTAATAGTTCGAACTGAAAAAAAATTCCGGATCAGATTTTGCCTTG
MDP0000137540	800	1198	MDP0000553140	862	1260	399	CCAATTGACCAAAATCTGACTTTTGGGTCAGCTGATTCAGATCAATCAACCAAATCAAAGTACATAAATCCCCAAACCCCGGTCATCCAATCTATATGAATATGAAGCAGTCCCACTGTTCTCCTCCTCCTCCCACGAAGTCGAGTTCATGTGCAACTTCGGCAAAGACCCCAATCGCCAACTTCGACTGCACAAACTCCCCAAAGTCTCTGCCTTTCTCTCTCACCGGTGCTCTTACTCCTCCRAATCCCCGTAAGTAGCCACGATGTCCACACTTCCAAGATTCAATCGTTGCCCACCTCAGAAGCTTCCCAGTCGACTCGACTTCTCTGCCATGGCGATCCAGTTCAAAATCAGAAGCTCCGTACTCCGTCGCCATCGACGGCCAAGCCTCCATCT
MDP0000210446	860	1271	MDP0000304352	3243	3654	412	GAATATTTGAAAGCTTGTCTAGGTGCARTYCAGGTCGCATGGTGTTATTGGCTCTATCAGATAATAATCTTTCAGGTCATCTGTCATACCAGCTTGGTAACTTCAAAAATTTACGCTTGCTTGACTTTTCGWGTAATTTAATATYAGGTTCGATTCCAGTGTCCTTGGGAAATCTGTCATGCTTAGAACATTTGAACATTTATAACAATCAATTAGAGGGTGTTGTCTCTGAAGTTCATTTCACTAATCTGACAAGATTGAGAGACTTTTACGYTAGCSAAAATTTGCTGACTCTAAAAACTAGTYCGGATTGGCTTCCTCCCTTCCAACTATCCACCTTGTTTCTAAATTCTTGGCATCTGGAGYCATCAGAGTTRCCTGCATGGCTTCAAACTCAAA…
MDP0000286039	1128	1527	MDP0000286038	489	888	400	GGAGCAGGATGCTGAAGATGATGAAGATCAAGACTTGAGCCTAAACCATTTCTCTGTTTGCTCTGCTGTGTTGCTAACTGCGGATGCAATTTCTCAATAAGTTTTGAACATCAAGACAATATTGAAAAAAATAATAATTTGGAAGCACTAGTTCCTTTTATCTTTTRTATCACTCTCTCATACTTGTTCTACATCACTGAAAACTTAAGAATTATTCGTCTGCACTGAATTTGCGTCTGATGATCCAACTGTATCTTCAAAAGCTTCCACGGCGATGGTCATGTCATCATCGATATYAGATTGCTCTACCTCTGCCGTAACTTCATCCCTATCGCCGCCTACCATAAGTTCCACCCCATTTTGCACTAGTGAATCAGAGTCAATTTTAGCTTCTTCAATT
MDP0000359819	1	535	MDP0000165280	2678	3212	535	GACTACACTATTGGATTCCTACCTATGGTTCTGCTTGGTTAATCTACATTACCGGACCATATGCATCATAGGAGTAACTCTGCTTGGTCACTCTGCATTAAGGGTCATTGCCTATATGATTTCTCTGTTCTATAGGTGGTCCTGTTTGCTCAAATCTAGAATATGGGAAATCAAATAAAACAACTCCTACAAGAAGGTACATGATTCACCGCGGAAGAAATTCTTAGGTTATGATTCCCAATTAGTTTGCCTTGGCAATAGAAASCCCCTTGTAATAGTTCACCACCCAGAGATTCGCCAATGAAAGCCCTTGAAGAGCTAATTTGTACTTCAACAGGAATATCAACATCAGGATTACTAACGAATGCATATTGGTATTTGTCGCTTATCTTAGCTGAA…
MDP0000357690	109	799	MDP0000223172	1644	2334	691	ACACACTTTCAAAGGTGCCAATTTCAACCCCAAAACMAAACACCAAACCAGAATTATCACACAAATTTCTGCCCTCTCCACCATTTTTCAGGGCATATTAGTGACTCAAATGGGTCCTTAAGACAGGACCCCTCTGCATCTATATGTATACTACACTACACAAACCTCACATTCATTCAACCATGAGAGAGCATGGCCTATAGCTCATCACTCGGCTGGCCATTTCCGACCCGATACAAAAAACAGGCACTCAAAAAATTATGTACTATACAAACGATGACAGCATGTTTTGTGTTTAGCTTAAGTTGCCAAAACTGGAACTCTCTTGTTCCCCATGCAAGCCTGTCTAAGCCTATGGTATTCGTTCCTGTAATGTTCAAGCGAGAAGCATAGCTGCCT…
MDP0000556214	1	239	MDP0000320321	1	239	239	AAGAGAGAAACGCAAGACCCTGAGCTCTGGCCTTTTCCGATTTTTTTTTTTTTTTCTTTGGGCCTATCGGGTAGTTTTATTTGGGCCGAAARTTGGGCCAATAATTGGGTTACGGACCAAACATATGTACATTGTTCAAGCCCATCCCAAGGCCCATAATTCCTTAAAACCCTTTCGACAAAACGAAAATAAAAACCCTAATCTCCAGAGGCGTTTCTGCGAGACTCGGAGCACGGTGA
MDP0000441513	647	1093	MDP0000318101	1288	1734	447	GTTCCGAGAGCTTGCAAAGATTTGTTTTGGAACATGAGCAAAGTGCTGCACCTGTTTTACGCTAAGCATGATGGATTCACAGCACATGATATGATGAAGACGGCATACGCAGTAATAGAAGAACCCATCCTTCTCAGTGAACTGTAACTTTTGGCATGTGTAATAGAGCTACAAATAACTGTCTTCTACAAGTTTGCATCTTTTTTTCTGAGATAATATAAGTTTTCATTTATATAATTTTTACCAAATCCAAATGCAGATTCAGAAAACTTGCTTATCCAATGCTATTAACAAAGTTAACTAAGTTTCAAGTCTACGAACCAGTCTCTCCCAAAGCAGCCATTGCCATCTCTGCATTTGCTTGCTCCTTTCTCTAAGAGCTCTCCCTCCTTCCGACTC…
MDP0000315559	957	1157	MDP0000315560	817	1017	201	ATTGTATAGCTATAACTTTTTTTTATGGTATTAGTCTGGTTAGCCCACGTGTGAATCCCAACGATCACACGTGTTTCATGTCATCCTATATTTCTTGTGCAATGTATTTTACCTTAAGTTCACACACTCACGCTTGAGATCCTAAAATACAATGGTAGTTTTGGTAATTTGCTGAACTGAATCATATCACAACCACTCACA
MDP0000279255	812	1155	MDP0000549002	2843	3186	344	AGGAGGCTGGCAGACCTCAAAATTCAAGTGGCTGGRTTCATTAAGGTCGCCCGGTGCTCTTATTTAGCAGCTAGCAGTTGCAGGGTTTACAAACAATYCTGCCTGAAATAAACTGAAACCAAACAACGGAACTGACTTTGGCCGGATATGAAAATCATTGAAAGGRAAGAATGCAGAAACAGGTAAATTCACATTCACCGGCAACAAGTCTTGTGCCACTGACTGAGCTTACAATTTTGTTTAATCAGCTAAATTCAGGTATGTGTTTCTGGAACAATGATGCTTAKAATTCCGATAGCTCTAGGCTAAGTGTCTCCACATTTTTGTGTCGGTTAACATTGCTT
MDP0000206118	1110	1354	MDP0000358521	502	746	245	GACGGCTCTTACTATTGCTRCTGCAAAARACCTCAAGATCGTTRAATGCTTGGTTGCGAAGAACAACAAACTACTCCGTATTGCCGATGGCGACCAAATGACTCCGATTCTCAGTGCTGCTAAGAATGACCGATGGGATATAGTTCGGTACCTCTACCCTCTAACTCGCCTCGAAGATCTAAAGCCAGAAAACGGCCCTTGCGGCTCTCAACTTGTTTGCTATTGTCTTCAGGCCAAACAATTTG
MDP0000138963	1	386	MDP0000250558	1	386	386	GAGAGCAGCGCCTCCGATTGGTCCGGCGAGTCCTCATCGTGGGTGGGGATCGGAGTGGCTTTCATGGGCGGCAAATCCGAACCCATCTGAAGAAACCAGGTGATTGATTCTGGTTTTTTCTTCGATGGGTCGGAGAACTGAAGAATTTGGGATGTGGGTATTGGAGGTGAAGCGTTTAGAGAGAGAAAGTGGGGGGTTGGAGTGAGAAGCAAGGATTAAAGGTTGAATCTTTGGGTGGAGCTGCAGACGCTGGTTTGGTGGAGGTTAGCTTTCACAGCTTTTGGAGAAGACGACTTGTTAATGGTTGTTGGTGGACTTGAATTGAGCTGGAAGGAAAGGTTTCTACAACACCGACTTTGGTGTCAAATTTGGCGCATCGCATTTGG
MDP0000205433	3171	3528	MDP0000205434	442	799	358	CGGCAAGTTCGGGTATCTAAGAATACGCCGCCGTGTCTCCCTCGATCCAAATGAGTAATGTATTGGAGTATAAAATGTCTTGTAATTTGCCTTAATTTAAGCCTTCCATTCAAGGATCACATTTGGTACAACTCTCTTGCGGACGTATAAGATTATTCCAAGTCCAAATAATAGTTGTTCTTGATCAATGCCTCAAACAAGTACAGAAACTTRCTTCAATTATTACGATATACACTGAATACGGATCATAGAACGACAGATGATGTTTATACGGATTAGAATCTACAACTGAGTCTAGGATTATGACGCGGGCGGATTCTCGCGATCCTGCTGAAAGAACGACTCGTATGTTGCAACC
MDP0000358880	1	271	MDP0000230637	1	271	271	AAAAAGCAAGGGGGAAAGTCCTTTGCTAAAATGGATTATGAGCCGCAATTCACTATTAGAAATCATAAGCCTGAATCGTAGTGAAACATTCTGGCCAATGTATAAGCCATATACTAGCAACAGTAGTTTGATTAATATAATGGTGCTCTAAGTTTCCAAAAGATAAAATTTGGCCTTAATAAGTTGCACCAACTGAATGCCAAGAAACAAGAAAAAGCAATATTATCAGCTAAAACCGACCAGAAAGCAGCAATATTCATCAGCTTATAGT
MDP0000231427	999	1266	MDP0000675460	975	1242	268	AAATAAGAAATCTAGCAATCATGCAGATTTGAATCATTTGATTGTCAACTCAAGTAAATCATGGGTGTATTACAAACAAAACTTAATTTTAGGTGTACTCTGAGAAATTTTGAATGTTACAAACAAATCTTAGTTTCYGCGTACTTGAGAAAATTTTCCAAATCGTARCATAAAGAACAAGATCATACTATGCTAATAAATGYAAGTAGACAAACATCTCCTCTAGCTTTTCTCAACAGAAAATTTGTGATGGTGTTCACAACTTTGG
MDP0000182969	1	284	MDP0000182968	1	284	284	CTGCATCCCAAGCTCATCTCTACCAATTTTCTCCGGCGCCAAATTGCGTTAGTCGCTTCGAAGATCTGACCTCGTCGGGTCGATTGGCAATTGTAGCTTTGAATATGGAGTTGTCAATCTCAATCTACATATGTGAATCCGCTGTTACAATTGTTGGGGGAGGGGATGGACGGTGAGGGAAATTGTTTGCCGGTTGGCTTGGGAATCGTTCTGCCAATTTGGTGAGTGAGCGAGCGAGTTGGTTCGGTGATGATATGTAAGCCCAACCGTCAGATCAGGTTACG
MDP0000369619	268	808	MDP0000205983	513	1053	541	TCATCAAACAAACTACTACTTGAGGCAATGAAAGAAACAAGGGGTTTCAATTTCATAAATGGAATTCCAAGAAAATCAAAGCTCCTAAAACATGACAAGATCACACAAGATTTTGAAGGATTACAACTGCTTTCAAATTCAATGGAAGTTCAAGTCTCGATTTCTCTTTTCTCCTACAACAAACGAAAGACAAAGACCTGCTGCATACAGACTACATACAAATGGGGAGGGGTCACAAACTAAATCTAAACATGTGGGGATTTGACTAAACATTTGCTGGGATTGATTCACTGAGAGAACCTAAGCCTTCTTTGGAGACTTGGTTGCCTTGGTTGGAGATTTTGGCTCCTTTCCGGCGGCTTTCTCTGATTTCTTGGGCAGGAGGACCGGGTTGATGTT…
MDP0000247371	101	944	MDP0000365663	1	844	844	ACTCATAATTTCATGTTGCTTGAGTTTAATGCTCTCAACCAATTATATTGTACGTTTTAATTGACATAAGTGATATTGAAGAGGAGAAAATCGAGCTTGAAACTTCAATAGCACAAAATAAATTCTGTTAACCAACTGAACTACAAGTCGCTGCTCTTAATTTTGGTGAATCGAAGCAACTCTTAAAAGTTCATCAATCAATGGCATCTCTTCATCACCACCGTCCACACCGCCTACTTCTAGAACCAATATCAACGACACCAGCATCACCAGCCAGCGGAAGCAGGACACGTGGCAATCACGCCAATGAATCCAATGGGAGCGGGACACGTGGTGCGTACGCCAATGAAGCCAATTTTGACAGCAACATGGTCATCATCCTGGCAGCCTTGCTGTGCG…
MDP0000329279	1	125	MDP0000197208	1016	1140	125	ACGTTTATTCTCTGCATCTTTCGCCACTTTCCAGTGTTTTTCACCGTATTTTGCATTTACAACCTTATCCATCCTACAACCACCTTTCTTTTGTGAAGACCCATATTTTGAAAAGTGTATATACT
MDP0000240395	326	527	MDP0000125682	377	578	202	TACTCAAGCACCTGAGAGTGCAGGTTCAAGCCGTGCCTTCTAACCCTAGCTCCACCSCCCCTCTCTTCCTCTCCCCCTTTGCCGCTATCCGACGCCGTCTCTTCTCCGAGGAGGTCAGGGGCACCTTCCTCGACAAATCTGAGGTCACCGATCGGGTCGTCTCCGTCGTCAAGAACTTCCAGAAGGTCGATCCTTCCAAGGT
MDP0000255711	1264	1487	MDP0000595076	581	804	224	GGAACCCCATGTTTTGCCCAGGAGATGGTAAGCTCCAACCGGACCTCGACCCCCCAACTCGTACAGCTCCGTTGCYATATTTTTCTTGTCTATCTCATTCAAAACTGGAGTAAGAACGTTCCACGCAGCGGCAAGCTCGTTGCTTCTCAGAAAGAGGTGGTTCTGTCCATCAATGACTTCAAGAAGGAGATGCTCATATGAATCAGGCACTTCGACAKTATAGC
MDP0000402529	1684	1947	MDP0000402530	574	837	264	GAGCCGTTGGATGTGGTGTGGGGCYAAAGTGGYRGGTGTAGTRTAGGTGGTARTATAAARGTATATACTATTRGTACAATTGTTTTCCTTGCTATATATCATTAACATGGACTCAATTTTCACTWTGAAAGGTGCGGCATGAATAATTTATTTTCAATATCTCGAATCAAYTACGCACTATTACACGAAAATTTGAAACTAGGTCAGTATTTCGAGTCTATTAGACACTATTATATAAAAAAGTTAAAATGCAATACGTGATTG
MDP0000880194	1	324	MDP0000177542	1	324	324	CCAAAACCTGCATCGAGTCTCCATTTTTTGCTCTGTTTTTTTCACTCTCCACTTCCACCCCAGAGAAAAAAGAAAAGTTTAAAACTGCTGCTTCTACGTACCTTTGTCGTATATAATCAACGACGCGACGTATTCTTATGTTAGTGCTGGGCCAAAGCCCATTTGCTAAAGCCCAGGGACAAAAACGTCCTCAAAACCATAATCCCCTCTCCCTTCTAAAAAGCGCGCATTTGGAGAGAGAGTTGAAAACCCTAGCCGAATCTCCCCCAATCTCTCTGTGTCTTCTGCGGAGAGCAAAGGATGCAGATCTTCGTGAAAACCCTG
MDP0000119797	1	291	MDP0000443527	1	291	291	TTGAATTAAAATCTACTCTTCTGATCGTGGATTTTAATTTTTCGAATTTTTGATTAGGGAGAAGTCATCCGTAGCTGCTTTTGCTCTGAGCTGGAGAAATGCTCTACTACTGAGTCAACCCGCTCACCGAGTCATCCTTCACTGTTTCCTCAGACAGCAATTCACTGTCGACAGAAAAATTCACTCGACAACGGGTCCGCCGAATCACGACAGATCTTATTGAATTGGGCCACTGATCTGCTCGCTGAGTTCAGCTATTGCTTGTGGTTAATTAGAATTTGAACTCGTGAT
MDP0000302550	1900	2328	MDP0000343012	302	730	429	AAGTTGTATTTGGACGAGTTTAAGAGGTTAGGCTACAAGCCATTGCTATGGAGGGTAGTGCCCAAGACTGATAAGCTTGGAGATGAGCTCTTCTTCTCAGCTGTTTTGGAGAAGCCAATCAGAGGTTAATAATCGTCGTTAACGAGTAAATTCCAGAGTTAATAATCGTCGTTAACGAGTAAATTCCAGAGGTTAATAACCRTYGTTAACGAGTAAATTTCTCAMTATCTTTGTGTTTKAATGAATMCCGTGATATTTTAACGAGTAATACTGTCGTTARCAGCAGGGATTAAGCATTCTATTGKACATTGTAAGGTTTGCAATTACATTGATATTTTAAAGAGAACAATATATAGCAACATGAAATTATTATACRACTTGTATTAATAATACATTTTG…
MDP0000235689	886	1307	MDP0000845594	564	985	422	AAGATCAAAACCTTATGAACCTACAAGACGGAGAAGGATTTTCATGCAACGGGAATGCCATTATAACAGTATCTCAAGCTAACTACACTGCACGGCTGGCTGGCTCGGGATACTGCTCTAGTGGCATCCCCGTAGTTGTAGATTTCTCTCCATATAGGGACAACAGTTCTCAGATGTATTTACAGGGGCAAATTGAAGAATATGTAGAATTTTTTCAAGCTCAGACTGCGCCTAACAACCGAAACATGACAATGGACGAAACAGCAAGGAGGAACCATGAGATGAAAGCAAAGGCAACGGCAATTTGGAACCTGCTGCATGGAAGATGAATTGGCCTGCTGCAGTAATTCAAATCTCTCGAGTACAGAACTGTCACCCCCGCTGATGAGCATGCAGCGG…
MDP0000135926	590	813	MDP0000686221	3752	3975	224	TACCAAACCTTTTTCATACAGCTTTATTAACGGCCCGAGATGTAATGGTGGCAGTAAATTTGTATCTTAGAATTTTATCCGAATCTACCTCCAACATTGTGGAGAAATTTTTTTATGATGACGAGAATACAGATGATACATGTATCACATAATTTGTAAATTAGTATGTCATCTCATGTTCAGATCATATTGAAAAATTTCTAAACATTGTGGATGCACCTGGG
MDP0000689622	92	797	MDP0000360772	175	880	706	AAAAAGGGTGTGACGGGACAAGGTAAAGGAGAAGCTGCCAGGCGGTGCTAGCAAGGATGACCAGTACTTGCATGCAAAGCCGACCACCGGTGCACAGTACGGCGGTGGGACCACCTATGCAGGAGAAGGCGAGCACCACCAGGAGAAGGGTGTAATGGACAAGATAAAGGATAAGCTGCCATTTGGTGGCAGCAAGGATGGAGAAGGAGAGCGCCACCAGGAGAAGGGTATGATGGACAAGACAAAGGAGAAGCTGCCAGGTGGGCATAAGGATAACCAGTATTCTCATGACACGTCAACTACTGCTGCAACTTATGGTGGGACAGCGAACATAGGAGAGCACCAGGAAAAGAAAGGCATAATGGAGAAGGTCAAAGAGAAGCTTCCTGGCGGCCACAA…
MDP0000689622	1	680	MDP0000360672	1	680	680	CAAGGATGACCAGTACTCGCATGCAAAGCCGMCCACCGGTGCACATTACGGCGGTGGGACCACCTATGCAGGAGAAGGAGAGCACCACCARAAAAAGGGTGTGACGGGACAAGGTAAAGGAGAAGCTGCCAGGCGGTGCTAGCAAGGATGACCAGTACTTGCATGCAAAGCCGACCACCGGTGCACAGTACGGCGGTGGGACCACCTATGCAGGAGAAGGCGAGCACCACCAGGAGAAGGGTGTAATGGACAAGATAAAGGATAAGCTGCCATTTGGTGGCAGCAAGGATGGAGAAGGAGAGCGCCACCAGGAGAAGGGTATGATGGACAAGACAAAGGAGAAGCTGCCAGGTGGGCATAAGGATAACCAGTATTCTCATGACACGTCAACTACTGCTG…
MDP0000361521	2	865	MDP0000219404	38	901	864	CAAGCTTTGACATGCTTTATTATCAGCTAGCYGGCGCCACAYATCACTAATGATGACATGATTAACAACTACTAAGTGTGATTTAGGAATAAGATATGATGATCATCTATGCAGGACACTGGAATCCAGAGGGAGGAGTCTTCCCACAAGCAATGAGCACCTGAAGAGCAATGGGGATGATGAGGTTGACATTGAGAAGCTTAGCCTTGATGGTGGTGCAAAGGCAAATAGCAGCGTCCAAGTCCACCAGTCCCTGAAGCACCGGACAACATGYATCTTTGGCACTGCTTCCAATTCCAATGTGGATAAGACCACCCAACACATCTACACAAGCTCCCAATTTTAGGGTGTCGATGGGACACGTGTCCTTTGGTGGAGATGGTGGTGGTGGTACTAACT…
MDP0000304632	1	852	MDP0000335132	1	852	852	GAGAGAGAGAGAGAGAGAGAGGAGAAATCAAAACATAAAAATACAAATCCGACTGAGTTAAGACTTCTGAGTTTGTCGCTTAAACTCGTTCGGAAACTCGTTACAGTCAATTCTTAAACTACATTCCCTTCCCTTCTCTCTCTACACACAAACGCTCCCAATTTTTGATGTCTCCAATTCCATCCTCCAACTGAACCACCGCGCACTCCGCCACCTCCGCCGACACCGACACCGAAGCAGCCACCGCCGTACGTATTCTCAGTCAACCCATCCATTGATTTTGAAACACACTCACCACATATGGGCGAGCAAACCCAGGTCCAAACCCAAGCCCAAGACCAGCCCCAGACTCCCACTCAGGCTCCGACTCCGGCTCAGCCGCCGCCGCAGCATGACTCC…
MDP0000739955	1	315	MDP0000739957	1	315	315	TTTTCCTTCTGCCATTGTATTTTTGACATTAACTCTGTTAAGAGGCAAAGGTAGAGAGTCTCTGCTCCTCCTCTGCTTTTCTACATAGTTCTGAGTTCCCCTTTTCATAAATCCTAGTTCCGATTATCTCATACTTCTCTTTAAAATCATCATCATATTCTTCTTTATCTTCTTCTTCTCTTAAAATCTCCTCTTCTTTCTCTGCACATTCTCCTCCGCTCTTTATCCAAATTCCAACTCCACTTCCCTTTACTCTGTTGATCTCCACCATACCTCTAGCATTTTGCGCTTTCCGCAGCCATGGAAACCGCTTCT
MDP0000341135	246	727	MDP0000321891	1256	1737	482	GCCCTCTAAAGCAGCACCAGTTATGAGTGCAACAGCAAAGAAAAAATGGGAAAGCAATTCACTCACATATCAGGTAAATATAGCAACAGAAGTAGTTCTTGTGGTACTGACTAGGAGGCCAAAACATCTAGAGACCATCCTTCCTTATAACAAAAGAAGGAGGAAAAATAAAACAACAATTTGAACTTCCATTATTCACATTCACCTAAGATACTATGTACACAAGCTGCGCAGAAGATGATTGAAGCCACATAATGGACAAGAACCTGACATACCAACTGAACTAATGGAAATATATACTCAATTCTCTTCTGTTTGAGAAGTGCTTCCACTTCCGGTTGCATTTGCCGATGATGATGATGATGATGATGATGAATTGCCCACACTGCCACCTGACTG…
MDP0000174371	646	735	MDP0000445837	146	235	90	ACTGGCGTTGGCCGGGCGAGGTGCGTCGAGCGCGGTGCGACCGACGAAGACGATGAACTCCTTAACGCTGAACCTCTAGAAGTAGCCGAA
MDP0000163618	1750	2464	MDP0000333187	1	715	715	AATAAAATGCTAGACAAGGGTAAAGATCTTGTCAAGCGTATGGCAGATAACGATTGCGAGATTGGGCCATTAACTTGGGATGCACTTGTGAAACTCTATGTGGAAGCAGGAGAGGTTGGAAGGGCTGATTCTATTTTGCAGAAGGCTGCCCAGAACAACCAAAAGAAGCCAATGTTCACTTCTTATATGACAATTTTGGAACAATATTCACAAAAGGGGGACATCCATAACTCAGAAAAGATATTTCATAGCATGAGACAGGCTGGTTATACGCCTCACCTTCGTCAGTTCCAATCTCTTATTCAGGCCTATGTAAATGCCAAGGCTCCAGCTTATGGAATCTGGGAGAGGATGAAAGCAGATAATATCTTTCCCAACAAATCTGCACTGGCGCAGTTG…
MDP0000344928	267	707	MDP0000274960	796	1236	441	TCTTAATAAGATTTGATGGTTGCATTACTGTGAGATGCCCAAAGACTCCCGTGCCTTTCTTGGTTGGACCAACCAGATTTCCACAAGTCTTTCTGTTATTGCAAAAGAAAAAGCGGAACTACAAGTGAATCTTAATAAAAAGCTTATGATGAGCATCTATTTGAGTCAAGCATTTCCAAGATCTAATTCAAGTTTTTTCTTATGTAGTGGAAATGCCTTACAATCTGAAGTTTTCCGCTTATGGGAAGAAATATTCTTGGTGGATGCAGAACCTGGGACCCCTAGAATTTGTATGCAAGATTAGCCTACTGGAGTGCCAATCAACCGAGCCGCCAGGTTTGAGAATAAGGTGGGATCTCTGAATGTAGTGGCCCGTGAATCACCGATCAAAAAGCAGAT…
MDP0000305623	3840	4710	MDP0000334041	1	871	871	GGAGCAAAATGGCAAACCTCAAGAAAATGAAGAAAGTATGGAGCAGAATGTCAAAAAGAAATCTAAGAGGAAAAGGAGTGCCATGACAAAAGACATCCCAAATTTGCAAGCTGAAGCGCAAAATGTTGGTCACCAGGTTCCAGCACCGACAACTGATAAGTTGGAAAAAGGAACTCCCATTGAACAATCAAATGGGAAAGCTCTGGAATCTGATGAGGGTTATGGCATGGAAACCGATTCAGTCGCTGCTCGGTCAAAATCCAAGCGTATTGAGCCTACTAAAGTTCATTCTCATGCACTAGAACACATTTCCGATGGGAGGGCTCTTGAAGCTAGCGCAACTGGTAACCCTAATGGATGCTCTAATGAGGTTGATAAGAACACGGAAGTTTCCTGTGA…
MDP0000318586	1167	1391	MDP0000881062	312	536	225	GATATCATTATGCCAATTCAAAGCTGCCGGTCATAACCCTTGGGCAACTACAGAGCGCCAGTTTTAAGTGCATGGTCCAAATCAGCAATCAGATCATTCACATCCTCAATCCCCACAGAAATACGAACAAGATCTTCAGATAGACCTCTGGCCTCACGCACTGCAGATGGTATGCTTGCATGAGACATGAAGCACGGCAGGCTTATAAGGGACTTCACACTCCCT
MDP0000361589	621	1099	MDP0000361596	252	730	479	CATCAACGACATCTTTGAGAAGCTCGCTCAGGAGTCGTCGCGGCTCGCGAGGTACAACAAGAAGCCAACGATCACTTCCCGGGAGATTCAGACGGCGGTGAGGTTGGTGCTCCCCGGTGAGCTCGCCAAGCACGCTGTCTCTGAGGGGACTAAGTCGGTGACCAAGTTTACTAGCTCTTAAGGATTTGGTGTTGTAATTTGGGAAATGGGTATTTGGGGATGGCGATGGAATTAGGGTTTTTAGGTGTAAAGTTTGAATTTGGGGCTGGGGTCTCGAAGGGTACGGATGCTTAGGGTTTTATGGTATTTTGAAATTTGCTTTTGTTGGAATCCAATTGGGACCATCTGCTTGATGATTTCTGGATACAACGGAAGGATTTATGTTTTGCTGACTTCTGG…
MDP0000681002	694	969	MDP0000272901	1468	1743	276	AACATGTAAATTATCATTGAGTTTTGTAATATTTTTCGTTTTGGGAAGCAAAGGTTCTTGAGTGCGCTCTCTCTCTCTCTCTGATCGTCTGTTATGTTTATGATGGTTGATTCTATTTGTGGTGGGTGTAGATAGTAAACTCAGATTACAGAAGCTAGACATTATGCATACGGTATGAAAACAAAGTATTCACATGTACATTACAAGCAGATCAAGCTTGAGAAAACAAAGAAACCCGAAAGACGAAGTTGAAAATTTAGAATTTAACAAAGCAAA
MDP0000131917	1002	1524	MDP0000334365	259	781	523	GAATGCTAACCCTGCCCCTGTAGCRGCAAGGGCGGTGGACGRAGCTCCTTCCACTGGATCAAGTCAGCTGCTACAAAGGCCAGAAGTTAAAGTACACAAACCAGCTGACGATCGCTTGTTCACATGGGCTGCTGTTGGACTTACCATCGCAATCATGGTTCTTCTATTTAAGAAGTTTATGAAATCCGGCGGACACGGTGCTGTTTTCATGGACGGATCGTAGATTTAGTGACACGATTCGAGCTGCCCTTGTAACAGAATATGCGTATATCTTATACGGTAGTTAAAAGACATCTGTTTAAAGTTTTACATATATTTGAAGTATTTGTGATCCATTACGATCATCTAAAAAGTACACAGTTGTAATTAAACGTAAAATGYTTTGCATTCGTGAGCTTT…
MDP0000818946	356	716	MDP0000297172	758	1118	361	ACCGGCACATCAATCAGCACCACCGACCCCGCCCTGATCTTCACGCCCTCCCCAATTTTAACATTTCCCAAATTCGTCGCGCTCGCGCCAATCAAAACTCCATCCCTGATTTTCGGGTGCCTATCTCCGCCGGCCTTCCCTGTCCCTCCCAGCGTCACGTGGTGAAGTATCGACACATTGTTTCCGATCACCGCCGTCTCCCCCACCACCACCCATGTCGCGTGGTCAAACAGCACCCCCTTTTCGATTCTCGCCGTCGGGTGAATGTCCACCGCGAACACGTCCACGATCCGCGAGTGCAACACAAGCGCCAACGGCCTGCGGTTTTGGATCCACAACTTGTGCGCCACTCGGTGCGCCT
MDP0000497473	781	1241	MDP0000312565	1	461	461	CTGGACGACCACGTCGACTCCATCAGGGTCTCGCTCCACACCTCATTCGTTGGGCTCATGAAGCGGGAGAAGGAGATCGGGTCTCGAGTCGCTGTCTTGGAAGCAAAAGAGTCGAAATTCGAGTCGGCGATGGTGGTGAAAGGCAAGGAATTGCAAGGCATTGTGTGGGAGGTTGAAGAAGTAAAAGCAGAAAGAGGCGCAGGAACAGGCCGAAAGCAAAAGTAGAAAAGAAGAAATAAAAGCACTCTGATGGGTTTTACAGCTGGAGTACACCAGCTGGTGTTCAAACGACAGAAAAAGAAGAAGGAGGAGGCATATATACCAAAGCTGCTTATGTCGGTGCAAATCTTGTCGGCAAGGCTAAAAGAAATATTCTCGAGGATGACCCAAGAAACCCAG…
MDP0000535685	1	325	MDP0000535686	262	586	325	GTGGATCGGAGGGATGGGCAGGGTCGGACGCTTTGGGAGCAGGAGGGGTGGTGGGATCAGGAGGCGGGGCGAGGAAGGATGCGACGCCCCAGAACTGGCGGGTTAGGGTATTGGTGAGCTCGGAGATGTCACCTTTGACGGTGGGAGCTGATGGTGAACCGGATTCGGGTCGGGTTGAATTTGGGTCTCTGTCATTGTTGGAGCTAGGGTTTGGGCCGTGGTAATCGTCGTCGTCGTCGTCGTCGAGCTTGAGTGAGTTGGCGATGGATTTTGCCAGCCATGACATTGTGGACAGAAGAGATGATCGGCGATTCGGAAGTTGTGT
MDP0000737822	781	1510	MDP0000331969	31	760	730	ATGTAACCAGTGGTCACAGGCTTTGGAGAATGTATCAGAAAGGGAGGTGGTTGAGTCGATGCGTATTTTCACCATGAGTGTGCTTCAAACTTGGGAACAAGATAAGCTTGAAATGCGCCAGAGGATGGTGGCACAGAAGGATCTAGAGAAACAAGTTAARAACTTGGATAGAAAAGACCAAAAAATACATAAGGAAATTCAGGCATTAGACAAGAAAATTATGCTAGCGTCAGGGGACGGTGACGGTCTCTCGGTTGCTGGACAGATTGTATATCAGAGTGACACTAGAAATATTACTTTACAGGCTAGTCTGCAACGCATTTTTGAGGCGATGGAAAGGTTCGCTGATTGCTCTACAAAAGTGTATGAGGAGCTTTTGCAACGTAATGAAGAAGAAAG…
MDP0000893502	1131	1461	MDP0000725994	864	1194	331	AGCAGCTACCCTCAACCGCATCTTCGGGTGACAGAACACTTGTTCTGCTTAAAGTTAATAAGATTTCCAGAAGCATATATGCCTCCAAGTTTAAAGATATTGTACTTGGTAGTTATATAATTAGGTATTGTTCTAGAATTATCTTTGTTTCACAAATATAAACCTTAATATATCGTACCGCTTACTTTTCCACTACAGAGTTTTTTCACAGCACAAGGTTCATATAAACCGTCATAAGTTAACACCAAGTTTTCTTACATCGTCTCAATCGATACCAGTAGCATCCAAATGAAAACACACTCAAGCAACTTCACCTTCAGCTTGTGATTTC
MDP0000159668	1	209	MDP0000159667	1	209	209	ATTATCGACAGCGGAGCCTAAGGTACACGTGTCGCGACGCAGATCGATGAAACCCCTTCTAGCCAACAGCAACTGACGACCGAGATCTTTTGATGGACCTTACGGACGACCCAGATTATTTTAAAAATATAAAATATCCAAGAGGGTTTTGCTTATAAAAGTGGAGCAAACCCCTTCGACTCCGCTAACTTGTGTCCCATTCCAAAATC
MDP0000576205	439	1221	MDP0000189028	1	783	783	AAACGTAGAGGGATTCGTGCAGGGCTCTCTCGATCCTTCTCCCACAGTCTCCTTGTTTCTTCTTCTGCCCCCCATCTCTTCTCTGCAACACACGCAGACCGCACACACCACACACGCACACACCACACACCACACACCACACACCACACACCACACACTCGATCCCACGGATCGCCGACGCTGAGCATCGACGAGTCGCTTCCGGCCAGAAAATTCCTCCAGTCGTGGAAAGACACGGTGTATTCTCAGAAACCCACCTCCATCCTCATCATCTCCGGCCACTGGGACACCGTTGTGCCCTCAGTCAGCTCCATTTCCGGCCGCTACAGCACCATCTACGACTTCTATGGCTTCCCCAGATCCATGTACCAAATCAAGTACCCCGCCCCCGGCTCCCCC…
MDP0000353911	1	225	MDP0000274988	1	225	225	AGAGAGAGAGAGKGAGAGAGGTACAGGAAGATGGCCGATGACAGGGAGGTTGGTGGTGGGAGGAGTTTCATCAGCCACCGGAGCAAAGTTGCCGGCGAGGTAGTGGTGAGGCTGAGAAGAGTCGTACATCCACTTCACAATCAGCTTCTCGATCAAGTCCACCACTTTTGAAGAAAAACCCTTGTTTGGTTTTGGGTTAGGAYCACTATGGTGCTGCTCTTGAGC
MDP0000129027	2465	2804	MDP0000129026	893	1232	340	GAAAAACAGCTATAGCTACGCATCGACAGMGAGACCCCGACTTCACTCCCACTTCACCAGCTGMCCTACCATCGAATGTGCCCATAACACCGAATTTTTCATCGTCGGGAAAMATTATGATCTTCCAAAATAACATGAACTAATTTCGTGTATGTTTTGTGCACTTGCAAAAGTGGATGAAGAACAAGTGCATCCAATACATTGTACAATAGTACAAGGTTGCAAATTTCCTAGTGGTCTCCCTTTAGTATGTTCTGGAACTCCTACCCTGCTTTTGCTTCGGCTAACTTTCTCTTTGCCAATGCATCCTCGGCTTTTACCTTCTCCGGAACGTAATCTG
MDP0000195916	2046	2585	MDP0000366752	1	540	540	GCAGATGATGCAAGGAAATATATGGGCTGTCCCCAACCCTCAAGGGTTTGCTCAAAGCATGGCACTTGTTCTTCGGTTTCAACCTCGTCTGTCCATTGCAATAGCCATCTCAGAACCTGGAGAATCATCAGAGCACCCACATTCCAATTCACTTTTCAAAGGCTTGCAAGTTTTATTAACTGATGATGATGATGTGAACAGGGTTGTGACGCGGAAAATGCTCGAGAAGCTTGGTTGCATTGTAACTGCCGTTTCATCTGGATTCGAATGCCTTTCTACTATTGGTACTATYGGTCCTGCTGGATCTTCATTCCAATTTGTTTTTCTTGATCTTCACATGCCYGAGTTGGATGGTTTTGAAGTTGCAATKAGAATTAGAAAATTTCGAAGCCGAACTTG…
MDP0000581473	1065	1413	MDP0000280717	26	374	349	CACACAGGGTTTCGTCCGCGGTTGGAGGACCAGGAGAGGCCGACGGTAGGAATTTTCTTCGAAGCAGAAAAGGGTCTGAAAAACCAAATGGGTTTATTAGGGTTAGTTATGGGAAGCGAGAGGGATGGAACGGCGGGGGAGAAACCGCTGGCGGTTGGGTGTCGCCGCCATGGATGTAGCTCTGTAGACTCTGAAAATTTCCCTGTTTTGCAAGGATGTATTTCGGGGGGGGGGGTGTATTGGAATTCGATAAACTTTAATGAATTTATAAATCATTTTTTATAGAGTTTAATTGATTTGSWGGGATTTCATATAAAATTTTGATTCAATTCTCTCGAAATCTCATAGG
MDP0000648669	1550	1643	MDP0000359135	463	556	94	AGGAAGTTATGAGGCACAGGGATGCTGCACAATTAGCAGCAATAGAGGCGATGCAGGAGGCTTCTGCTGCAGAGAATTTATTACGATGYTTGAG
MDP0000341953	1	814	MDP0000179232	1181	1994	814	TTGAGAATGAACACATGATGCTTGGAGTTGCTTGAGTAGTACACCACTAACAAGTAACAACCAGAGCTCTGGAAATGGGTGAAGAATTTACAAATATGGTGGAAAACGAGGATTCACCATCATGCAGTATGTGTGAGATTTACAGCTCTGTTCAGTCTATCAAGAATGCCACTAGCTTTCCTCTTAGCCCTTGAAGTTCCATTATTTGCAAGCTCAGATATCGTTCCATAAGCGTTCTCTTCTTCCCTAATTTCCTTCCACTTGGTTCGGTCATTCAAACAGATTGTGTGAAGGACTGCAATGCAATTCTCCTTGTTGCGTGAGCAATTGGTCTCCCTGATAACACCGAGCAAGCAAGAAACACCTCCAAGCTCTCCCATTTCCTCCACAGCCTTAGGA…
MDP0000233276	551	727	MDP0000353838	554	730	177	GGAAGCCCAAGCCCAAGGAAGAGAAGAAGGACGACCACCAACAGCAAGCCAAGCTCAAGAAGTCGCAGCAGAACGCCACAGTCGACGACAAGTACACTCAGTGGAAGTCCCTCGTCCCCATCCTCTATGACTGGCTTGCCAACCACAACCTCGTCTGGCCCTCCCTCTCTTGCCGGT
MDP0000319573	543	1283	MDP0000758548	212	952	741	CCAGTTTRCTCCTCGCATCCCGCGCATTATCATACTCAAACTTCAAYACATTGGGTATATGAGAAGTATCCTTGATATAAAAATACCTCCCAAACCAGCTCTCTTCGATCATCGGAAAGCTACGGTAAAGCACAGAGTTCACAACCCAGAACCACACCGCCCCSAGAAACACTCCAAAAGCCGATCCCGCAAACACCTGAGCCACCGTGTGGTAACCCAAATAAACCCTCGAAWACATAGTCAGCAAAGCCAGAACCCATGGAAGAAAAACCACCGCCAACTTGTTCTTGGTGTCCCAGAGCCCAATCCCCTTGTAAGTCAAGAGGGTGAAGTATGTGGCGAAGAAGAACATGTACTGCGAGTGACTCGACGGCCACCCGTGCGAATCGCACATCTCGA…
MDP0000275060	1183	1518	MDP0000171539	1435	1770	336	AGAATTGAAGAAAGAGCGGTAMAGCAAAATCCATAGCGTTTGGTACTGCCCATGTATTTGTAGTCTGCTCATGTATTTCTAGTTGAATAAAGAAGCCCTGATTCGAATATGTATTCGTTCTACGTATGTCCCTTTCTCCAATTGTTTCTCTGCATCCTTGTTAGGTTTTCTTTTTTCCGTTCTTTTCTGTTTCTAGGTTAACGATTCATTTTGCCTTACTGTAACTAAGCAAACTTTATTTGTCCAAAAAAATAAAAAAATAGCAAACCTGTATTCTGTTTKTACCTTGTAAGTTTTCTTTCAAATCTCCTTCAACAGCTTTTTGAAGCTATCTTC
MDP0000363425	375	718	MDP0000670699	824	1167	344	ACCGCCCTTTTTACATTCATGTGCGAACAGTCTAGATTCGGAGTAATCTTCCATATAATCACCCATCTAGGTGGAGAAGAAAAGAAGCGAAAATTGGAGGAGACAGAGTACTAATTCAACAAAATAAGGCAACATGTACTCAGAGGATAGTTTTCGAAAATTTACAGCTCAAATTATACAATCGAATGCAAGTATAATACACTATAAGAAACTGAAAAGAAAAAGAGGAAGGGATTACTCATATTACACAGATTGAACCTGATGGAATTTGGAATATCTTCAAATTTAATGGAACTGGAACTATGCAACTGACATTGACTCCAACAAAGCATCTACATACTCTT
MDP0000172376	1330	1638	MDP0000737805	747	1055	309	GACAAATGTGTTCATGGATGGATGGCTTTTGCCAAGCCAAACGCGGYTGCGGATGCTATGGCTCCGATGAACGCAGTCTGGAAGGCACTCGAGAAGGGTTTGTTATCGGTGAAACGGCCCTTGGCGTACCCAAATATCAGCAATGCCAGCAAGGTTACGACAACTGACGCAACCAGAGCTTCCCTGGCCCTCGGAAAGAAGACGTAAGGAAGCAAGGGTACTGCTCCTCCCAAAACGTAAGCAACGGCAATGGTGAGGGCGCTGTGCAAGGCTCTCCTTGGATCTGGCTTTTCCAATCCCAGTTCAAAC
MDP0000481441	553	882	MDP0000189868	739	1068	330	GCAATGTTTTCTTGGCTAACTACAGTATAACCAATATCGTTTAATCTTATTACTTTTTGCTTGTTTTAACAGTTATAATAGCGCCATAAACAGTTAAAATTCTGCCTGCAGTGTATAATGTATATGTCCAACATGCAAATTTTAAGTAAATGAATGTCATGTGTTCATCAGTGTGTACACGATTCATGTTACATGATTCAACCAGTACAAAAATCCGGCATTTTTCACGTTATTCACTCTGGTACTTTAGTAATGATAGAATGCTCAGCTTCTAATTTGCGAAAATGCAGCAGGCAGCACCTACTCGTGGTGGTGGATCTGATCCTCATA
MDP0000767722	1214	1278	MDP0000367061	87	151	65	AGGCAAAAGAAGCCGATCTTCTTGTGCAGAATAAGGCTCTCTATGGGGATGAACATTTATCACAG
MDP0000767722	922	977	MDP0000367061	681	736	56	GCACTTGAGCTTGCTCACGGTCACGCCCCGTTTTCTAAATATCCACCGATGAAAGT
MDP0000258737	1	347	MDP0000149922	1	347	347	GCATTGCTTACTTGGTGGAGAGCTAGTACTGATGCTCTTGCTGCCATTTCTTCTCTCAKAAAATTTTGCGAATTTTGATACCACACGCTAACTAACTAACTAATCCTCTAGCATTTTTATTTATTTATATTTAAAATTTTAAAGACGAATATACCCTTGGATTTGTGCACYACACCTGTACGCAACAAAAMGCTGCGTTTCGAGGTTGATAAAGACAAAATTTCCCTCTATAAAATTTCGGTTTTTTTCTTAATCGAGCGCTCTCCATTTTTGCGCCAAGAAAGACAGGGTTTTTGAGCGATGGTCGAAGAAGCATCAGCGTCGGCGTCGGCGACGGCGAGCGAAAC
MDP0000529003	1	246	MDP0000773081	1	246	246	CCAATTCTCCTCTGTCCTTTTATGATTGAATGCACCACGTCGGTCGGTTGCAAAACTTTACAATGGGAAATACTGAAAGAAATAGCATTAGGTTTTGCTGCTACAGCCTACAGCTCACATTTATTTTATTTTATTAGTAATACATATAATCTACTTTTAACTTAATGGCGTCATATGCGTGTGCGTGGATGCTATATAAAGCTCACTCTCTGCGTAAGAAAAGAACATCAAAGCAACATTTCAGCT
MDP0000173199	864	1551	MDP0000276311	783	1470	688	GCGATTCTCAACACCAAGTTCTGCTACTACAACAACTACAACTTCCCCCGTCACCCTCGCCTTCTCCAGCTCTTCCCCTAATGCTGCTTCCCCAGCAGCCGAGTCTCAATCAACCATCTCTTCCCAAGTTCCTGAGAGGGAAAGGTCGAGATTGTCGAGATGGTTGCTGTTTCTTCCTGGAGCTATCACTTTTGGGCTTGGGACTTGGCAGATTATCAGAGGGCAAGAGAAGATACAAATGTTAGATTATAGACAGAAAAAAAAACTGATCACTTTCCTCCCTCATTYGACGGGCCACCGTCACCTCTGCAATTGCACCGACGACCCATGTCGAGATGCTCGAGAGCCTGCCCTCATCCTTATCCTCCAGATCTCCAGATCCAAGTAAATCTCCAGATC…
MDP0000350718	49	958	MDP0000138742	87	996	910	CGTACTCAAACCTTATCTTTATCTGTAGAGCTTTAAAGCATCATCTCCATCACCAATCACCCTCGTGAAATCTGCTCCGGACACTAATGTCTACATCTCCCCTGTTCCCCAATTGATTGATCATTAAATAGCTCCACATTATTGTTGCCGACCTCCAAATCCGCATGAAAAAAGCATGGAAASTTGGAATCAAACATCCCAAATTTTGATGTCATAATAAAGTCCGCTGCACTCGAGATCCTGAGTTCGATTCCTCCTTCCCCACCATCGCTTGCATTAATTATAAAGGACAAGATAAACTCAGCTGGTGGACTTATGGAGCTGCCGAGATGTGAGAGAGATCAAAGAGTGGAGCTTGGTCACCGCAGAGGTCTGATCAGGCGGGCACATAGAGAGAGA…
MDP0000376748	130	262	MDP0000304352	3111	3243	133	CAACATGGATTGGTAAAAGCCTTTCACRTTTGGGAGTCCAGCCTCCGTTCRAACATGCTTCGYGGYARCATTCCTCATGAACTRTGTAGTCTYTGAAAGCTCTAGATCCTGAACCTCGTGGACAACAACCTCT
MDP0000358439	483	848	MDP0000134992	550	915	366	CACTTTCTCTTTCTCTCTATGCCCTTTCACCCACCCCCCCGGTCATTTTCTATTTTTTCTTTGTTCCTTTGTGTTGCCTCAGCACCTTTTCCCCCCACCCCCCCCCACTCTTTTGTGGGCAACCAATTTTCCCAGCTCTATTGCTGCCACCGGCATATTTCCCGAATTTTGTTGCCATACAGGGCTTCCTCCCTTATTTAGGGCTTAGATGTACGGGTTTAGATTGGTCTTTAGGTTATTTTTGTGTGTCGGATCCTCCCTATTTGGCTTACTTTTTTCTGGTTTTTTTGGATCGTTTGCCTATTTAGTGGCGGCCAAGCCTACCAGAGGTTTCGTTCTTTCAGATTTGTGTAGCTTCTGTTTCCT
MDP0000908953	250	671	MDP0000251983	1	422	422	GACTTCGCAAGGAACGAGAGAGCGACTGCAGTGATCCGAGATTCGTACACCATGAGAAAGGTTAACGGAATCGCTTTACTCACCAGAGCATCCGTCCCTATGGGCGGCGCGACCACAACCATCTCCGCAACTCAACACCGCCTGGTCCAAGCAGCGATGTTAAGCTCGTGCTCGAATTCGAATACGTTGTGGTTCACACAAGGGCTCCGCGATCGCTTTGGCCTATCGACACCTTCCTATGTGCCTCGCTGCGCAGGAGGGCACATGTACTTCTCTGCTAACACCGCCGCGTCTGTGGCTCAAGAGGTGCACCCCCACGTGAAGTCCCTCCCCAAAGACGTCGTGCTCAACCAGTACAAAGCTTACCCTTTCTGCAATAAAGTTAGAGTCTTCTCGGAT…
MDP0000799946	1257	1482	MDP0000346531	613	838	226	GCCAGCGGCGGGGGTCTTTCGTGTAAGAGCCTTCGTTTCGGTATGGATCGGAGTCTCGAGAAATTTTCCGTCGTGTTGACATCTTGTATCTCATCTAGCAATTCAATTAAATAAGAGAAGGAGGTTTCATTTGAAGCCAGATATGTGAAATGTAGCCGGTACAAATAAGATGTATTATGCAACAAAAGTAAAGAATTTTGACAATTCCATTCTGTTTCAGTTCCAT
MDP0000296519	1	268	MDP0000200022	1	268	268	CAAAAGGAACTATATAATCCGAGAAGAAAATTCGACCACGTAATTCACAAAACACTTATCACAAAATTAACAGATACGGTTTAGTTTCGTTTGTCCGTCTCTACGTTAMGTACTTTCATTAGAGCCAGAATTACAATAATCAAGTAGTTGTAGCACATGTAGCCCAGCTACCTGTCATGACTAGTCTCCTTTTTACCTAGATTAATTGTTTGAGACACTGTCCCTTTGTGTTTTTCAGTTGTCCCGATTTGAGTAGTATTTTCATATG
MDP0000631197	1	263	MDP0000319708	1	263	263	AACYTCAGATTGTGGGTTGTGTTGATTTTGGAAAAGAAAAGCTGCTGTGCATCTAGTTGTACAGAGAGAGAGAGAGAGAGAGAAGTTGTAGAGAGAGAAAGGAACTGACTTTCCTGTGCTGAGTTCGAGTTCTGAGTTGGGTTGGTCTTTCACTCCTCCTCTGAGTTTCAGAGATTAGCTTTAGGATTGGTCGGTCAAACCTCCTCTGTTTCTTTTCTTCTGGCTGCCGGGATGGTTGGTGCCACAGGAACAGTCGAAAGGCG
MDP0000355340	4	877	MDP0000538450	151	1024	874	CTACAAATTTAATTTCTCTWACATTGTTGTTTWAAAAWTACATTCAAAATAGCTTCTAGTCATTACAGTTGGAGTTTAAGATGAAAGAATAAAAACACCCTTTGAACCAAGTTGTGCATCTACTACTTATCACTGAACTGACTAAAATAGCCGAATTATCTCCTTGGTGAGAGTTCGTTCTCTCTGTCTTGAGAGTGTTTCTYACTGACWCTGAGTCTTTCGATCTTGGATTTTTCCGGTGGCACCGACCCTAGCTTTGGCTGGGGTCGGTTGCCGTGTGTTCCCTTTTTTCTTCTCCTTCTTCTCTCTCTGCCTCTACTGCTATCTCTCCCCAGTTTTCACTTTGGCCTTCCCAGTTCCTTTTCTCTTGAAGGTAAACCTCTTCTCTGTTCACCCTTG…
MDP0000173468	1678	1947	MDP0000276513	431	700	270	AATGCTCGTGAATTATAAGATTGATTTCGAGCTACAACGCTAGAGTTATAGGTCTAGATTTTCTTCACTTGTAAGGTGAAACAAATTTTGACCTATTTATTTGATTGACAAGTTATCCTTGTACATGTATTTTTYCTTGATGTATCCGTTGTACCTTAAAATTCCACCAAATTTAATCATTTTTCATGGCACAGTCTATCCCTTTCTATATTTGYTAAAACAAGTTTAGTAAATCTAATTAGTAATTTTAAAACATTTTTTRCAATTCCC
MDP0000347536	198	691	MDP0000319971	1574	2067	494	GTTGGCAATTAGATCTCATGCAAACTTGGAACTTGCAGGAAACTAGAAGATGGTTATAAAAAATAGTARARGASRRTTATAAAAAATAGTAGAGGAGAATAAGAGAGAGATCATAACATGCATTCGATCAAGCAAGCGAAAACCCATCACTAATCTGAAGAAAACTAAGAAAAACAAAAAACAAAACCAAGAATAAAAATCCTTATTCAAAAATCTAAACCCTTTACAATCAGTGTTTTTTCTTTACCACAAAATTGATATTGATATTGACCAGGCGAATTCAGTTGCGGCTACATGCTTCTATCTAGCTGCGGTTCGATGAACTTGAACGACCGGTGACTGAGACGATGGATGGGGACGCATAGGCCAGCCAAGGAGCGGAGGCGAATCTGGGGGTGA…
MDP0000285570	1604	1959	MDP0000862046	866	1221	356	GAAAMGCAAGCGGGAGAGATTTGGTTTACTTTAGAAGATCAAGAAAACCAAAATGATGAAAAATGTCTAAAAGATTATTAACACTTCGGTCAGCTATGTTATAGTGGGTTCCCAGGCATTTACAGATTATTAGTGTGTGCAAATTACGATYATGCAGTTCCAACTGAAACTATCGGATGAAACCCACAGGCCAGCAAAAAGCAAAAGCTACAAGCTATTTCACAATATACACAAATTGGGAAATTACAGAAAGGAAACTAGGTCTCCATAGCATGAATAAGTTCCTTATTTAATCAGCTTTCACGGATTCTGCTGCGTTGTTGAAGGGGCTGGACGGGGTAGTCGCTTGGCAATTT
MDP0000358053	1	366	MDP0000261327	6020	6385	366	TGGAGGCAGGAGACAGTTTCTTCTCCTCCTGTCCGACCTTGGAAGGAGGGGATTTCTTCTCTTTCTGTCCGACCTTGGAGGAAGGAGAAGCTTTTCTCTCCTCTAGTCCAACCTTGGGGGAAGGAGACTGGTCCTCTTTTTCCCCCTCTTGTCCGACGTTGGAGGCAGGAGACGGTTCATTCACCTCTTGCTTAACCTTGGACACAAGAGATTGCTCACAACGTCTCCAGTTCTCCTTCATTTTTACCAGCTCAACTATCAGTATATCGATGCCCTTGGATGGGTAATCAGACTCGAGGTTGTAATCTTGGAAGCATTGAGTCACAGCTCTTAGATCAGCTATTAAGTGGTCTACAACCTCCTCCT
MDP0000362214	418	796	MDP0000286081	2347	2725	379	AAGGTTGGTCTCATTGCCGCCAGGAGGACGGGTCGTCTCAGAGGACAAGCTGCTGCAAACATCTCTAAGGCAGACAAGTGAAGAGGCTTTTAAGGGATTTACGTTTTCTTTGTTTCCTAAGTTTGCTGTTTCGGAACTGTTTTAATTTACATTCAGTACTAGATTGGTGCATTTTTGTTCGGTCTGAACCTTTTATGCTTTGATCAATGTATCATGGTTGTAACAGTCAAAACCTTTTCATGTTGTCATATGGTTCTTGTTCTGTCCGCTGAAGTTCCAGTTGTACGTACAGTTTCACGTTCAGACCCCCGCAGTTTCCGTTAGACGGGTTGTATCAAGTTCTCCGCAAGCTGMCATAACCTGCATTTTCTTTGAGAAT
MDP0000362214	418	796	MDP0000290337	2466	2844	379	AAGGTTGGTCTCATTGCCGCCAGGAGGACGGGTCGTCTCAGAGGACAAGCTGCTGCAAACATCTCTAAGGCAGACAAGTGAAGAGGCTTTTAAGGGATTTACGTTTTCTTTGTTTCCTAAGTTTGCTGTTTCGGAACTGTTTTAATTTACATTCAGTACTAGATTGGTGCATTTTTGTTCGGTCTGAACCTTTTATGCTTTGATCAATGTATCATGGTTGTAACAGTCAAAACCTTTTCATGTTGTCATATGGTTCTTGTTCTGTCCGCTGAAGTTCCAGTTGTACGTACAGTTTCACGTTCAGACCCCCGCAGTTTCCGTTAGACGGGTTGTATCAAGTTCTCCGCAAGCTGMCATAACCTGCATTTTCTTTGAGAAT
MDP0000303112	563	829	MDP0000670900	42	308	267	GCCGCCATCGTCGTTGTTATCATCGGATTCAAGTGATGGAGAGCCAGAACTTTTCACCACCCCACGTAGATGCATCTCGGCCGTCCTTGGGCTTCCCTCTTGGCACGGCTCTTCTCTTGATCATCATATTCAGCCTCAGTGGAATCTTCTCGTGCTGCTACCACTGGGACAAGCTCAGATCACTCCGTAGATCTTTCAACCAAAACGCTGACCCCGAGGCCGATGTTCAACCGCCATCTCCCTCCAAATCTAAACCTGCCCACATGG
MDP0000332986	166	829	MDP0000252536	1488	2151	664	TCATGTCGATTTTATTATTGCATTCGTGACCTAATGTCTTGTTGTTGTTCTTATGATTTCAGAAATATCTTACATCAAAACCAAACAGAAGTCGAGGAGCGCAATCAGAAGAAGATCACGAGTTTGGTGGGCGTGACTAAACTTTTTCCTTTATACTTATATAAACACTTAGATATTACAACAATGAAGGCACAAAATGGGCTAGCTAGAACACCTTTCGTTCAGCCACCATGGCAAAGCCAAAAAAAAGGGATTACAAGTTATAACCCCAGCACTCTTTCCCACCACAATATCATATACCTAATAAGAAGCAACCAAATCCAAAGTTTGCCCCTGATCCACATTCTTTTGGACCTCCAATTCTGAAAACTTTGCAAAAACCCCCACTAATGGTGCTGT…
[truncated: 366 more rows]

## Sheet: Table S2B. transNAT pairs
Table S2B. Trans-NAT pairs. Apple trans-natural antisense transcript pairs with the sequence and coordinates of the overlapping regions.
trans-NAT 1	Start	Stop	trans-NAT 2	Start	Stop	Overlap length	Overlap sequence
[truncated: 2,201 more rows]

## Sheet: Table S2C. unclassified pairs
Table S2C. Unclassified NAT pairs. Appleunclassified natural antisense transcript pairs with the sequence and coordinates of the overlapping regions.
[truncated: 813 more rows]
