# Supplementary material for: Extending the sRNAome of Apple by Next-Generation Sequencing
Source: PLoS One. 2014 Apr 21;9(4):e95782. doi: 10.1371/journal.pone.0095782 (PMC3994110; doi:10.1371/journal.pone.0095782)
Supplement: Table S3 — phasiRNA results. Phased genomic and transcript regions with their properties such as phase-initiating miRNA, strandedness, phase-offset and alignment results for the region. (XLSX) [file pone.0095782.s003.xlsx]

## Sheet: Table S3A
Table S3A. Phased genomic regions. The coordinates of predicted phased genomic regions with their phase-initiation miRNA and alignment results.
Locus	Name	Strand	HPa	Frac_Watsonb	DicerCall	PhaseOffsetc	Phase_pval	miRNA	BLASTd	Overlapping_phased_transcript_Cluster
chr1:1313909-1314162	phased_gCluster_01	.	.	0.5294	21	1313911	7.06842e-05		F-box proteins
chr1:16480641-16481695	phased_gCluster_02	.	.	0.3151	21	16480647	1.38655e-05			phased_tCluster_51
chr1:24987098-24987489	phased_gCluster_03	.	.	0.2531	21	24987112	3.16712e-09		NBS-LRR disease resistance protein	phased_tCluster_57
chr1:25055424-25056492	phased_gCluster_04	.	.	0.6091	21	25055434	5.66237e-09		NBS-LRR disease resistance protein	phased_tCluster_28
chr1:25704334-25705470	phased_gCluster_05	-	.	0.1843	21	25704343	1.38655e-05		NBS-LRR disease resistance protein	phased_tCluster_08
chr1:30590526-30591992	phased_gCluster_06	.	.	0.4374	21	30590526	0.000990705		NBS-LRR disease resistance protein	phased_tCluster_38
chr1:30626960-30628517	phased_gCluster_07	.	.	0.5268	21	30626960	0.000254115		NBS-LRR disease resistance protein
chr1:30633391-30634932	phased_gCluster_08	.	.	0.3729	21	30633396	0.000598355		NBS-LRR disease resistance protein	phased_tCluster_79
chr1:32986667-32986878	phased_gCluster_09	+	MIRNA	0.9995	21	32986682	0.00033501		miRNA
chr1:33251626-33253315	phased_gCluster_10	.	.	0.5449	21	33251626	1.98102e-05	mdm-miR482b-c	NBS-LRR disease resistance protein	phased_tCluster_10
chr2:35726942-35727472	phased_gCluster_11	.	.	0.4029	21	35726959	4.95343e-05		S9-Rnase
chr3:29778843-29780146	phased_gCluster_12	.	.	0.5343	21	29778859	4.7858e-07		REL1	phased_tCluster_44
chr3:3065606-3066057	phased_gCluster_13	.	.	0.7399	21	3065607	0.000499768
chr3:3066350-3066445	phased_gCluster_14	-	.	0.0825	21	3066363	7.276e-05
chr3:32593239-32594547	phased_gCluster_15	.	.	0.5691	21	32593241	5.5238e-09		REL1	phased_tCluster_73
chr3:37504379-37506000	phased_gCluster_16	.	.	0.2936	21	37504379	1.3938e-07	mdm-miR393a-c, miRX14-5p	TIR	phased_tCluster_71
chr3:37641939-37642618	phased_gCluster_17	+	.	0.8577	21	37641940	0.000797235		NBS-LRR disease resistance protein	phased_tCluster_33
chr3:37691600-37692780	phased_gCluster_18	.	.	0.7625	21	37691619	0.000374734		NBS-LRR disease resistance protein
chr4:24766415-24767467	phased_gCluster_19	.	.	0.2149	21	24766419	7.19039e-06	mdm-miR482c	fire blight resistance locus, LG12	phased_tCluster_53
chr5:32384002-32384366	phased_gCluster_20	-	.	0.0485	21	32384010	0.00023978
chr6:24661744-24661978	phased_gCluster_21	-	.	0.1178	21	24661749	1.23714e-05		MYB	phased_tCluster_75
chr6:3738213-3739243	phased_gCluster_22	.	.	0.5487	21	3738215	6.21859e-10	mdm-miR482b	NBS-LRR disease resistance protein	phased_tCluster_89
chr7:1371293-1371972	phased_gCluster_23	.	.	0.5276	21	1371302	1.25616e-05		NBS-LRR disease resistance protein
chr8:11893367-11893783	phased_gCluster_24	-	.	0.0986	21	11893370	0.00104646		S9-Rnase
chr8:14898481-14899055	phased_gCluster_25	+	.	0.8471	21	14898493	1.75328e-05			phased_tCluster_60
chr8:14908373-14908558	phased_gCluster_26	+	.	0.9439	21	14908391	7.68192e-06	mdm-miR482b
chr8:14987125-14987711	phased_gCluster_27	.	.	0.3039	21	14987126	0.000465341
chr8:15322774-15323360	phased_gCluster_28	.	.	0.2906	21	15322775	4.92047e-06		RGA
chr8:15328960-15330601	phased_gCluster_29	.	.	0.2628	21	15328977	0.000135538		RGA	phased_tCluster_88
chr8:15428343-15430098	phased_gCluster_30	.	.	0.2731	21	15428348	1.99549e-06	mdm-miR482b	NBS-LRR disease resistance protein
chr8:3193407-3193618	phased_gCluster_31	+	.	0.8038	21	3193407	0.000110702		U3
chr9:17408787-17409015	phased_gCluster_32	-	.	0.1034	21	17408790	7.20592e-06
chr9:19772743-19772951	phased_gCluster_33	.	.	0.6703	21	19772744	0.000448981		NBS-LRR disease resistance protein
chr9:3504653-3504800	phased_gCluster_34	-	.	0.0305	21	3504656	2.62256e-05	mdm-miR482b	NBS-LRR disease resistance protein
chr9:7979529-7979699	phased_gCluster_35	.	.	0.4765	21	7979531	4.89421e-07	mdm-miR390a-f (two sites)		phased_tCluster_66
chr10:22503391-22503548	phased_gCluster_36	.	.	0.7818	21	22503401	0.000131487		U1
chr11:11933681-11934294	phased_gCluster_37	.	.	0.5425	21	11933684	1.63087e-10		pentatricopeptide repeat-containing protein
chr11:2110931-2111894	phased_gCluster_38	.	.	0.6557	21	2110931	7.72975e-05	mdm-miR482b	NBS-LRR disease resistance protein	phased_tCluster_84
chr11:2222718-2223201	phased_gCluster_39	+	.	0.8378	21	2222718	1.94085e-05		NBS-LRR disease resistance protein	phased_tCluster_11
chr11:36632709-36634773	phased_gCluster_40	.	.	0.4966	21	36632729	4.0612e-06	mdm-miR2118a-c	microsatellite	phased_tCluster_77
chr11:36665430-36666716	phased_gCluster_41	.	.	0.3245	21	36665442	2.12735e-05		F-box
chr11:38731390-38732749	phased_gCluster_42	.	.	0.6979	21	38731395	1.982e-07	mdm-miR393a-c, miRX14-5p	TIR	phased_tCluster_03
chr11:5281689-5282024	phased_gCluster_43	.	.	0.3983	21	5281701	0.000641308
chr11:7340681-7341615	phased_gCluster_44	.	.	0.6214	21	7340681	7.50848e-06		NBS-LRR disease resistance protein	phased_tCluster_23
chr11:7383898-7384434	phased_gCluster_45	.	.	0.6371	21	7383898	2.57661e-09		NBS-LRR disease resistance protein
chr11:7514377-7514957	phased_gCluster_46	.	.	0.4753	21	7514397	8.01261e-05		NBS-LRR disease resistance protein	phased_tCluster_17
chr12:10087411-10087703	phased_gCluster_47	-	MIRNA	0.0096	21	10087411	0.000292397
chr12:30921526-30922157	phased_gCluster_48	.	.	0.3252	21	30921527	0.000118215
chr12:35611751-35611898	phased_gCluster_49	+	.	0.9021	21	35611762	0.000217796
chr13:1246875-1248140	phased_gCluster_50	.	.	0.7203	21	1246895	3.40994e-06		NBS-LRR disease resistance protein	phased_tCluster_54
chr13:28499016-28500752	phased_gCluster_51	-	.	0.1241	21	28499019	0.000239914
chr13:33067134-33067331	phased_gCluster_52	.	.	0.7449	21	33067134	0.000662772		S9-Rnase
chr13:34357444-34357820	phased_gCluster_53	.	.	0.2896	21	34357444	1.07333e-10	mdm-miR858	MYB
chr13:4895548-4895684	phased_gCluster_54	-	MIRNA	0.0043	21	4895565	0.00012632
chr14:12160360-12161152	phased_gCluster_55	.	.	0.4261	21	12160377	2.83195e-08
chr14:17837288-17838124	phased_gCluster_56	.	.	0.3481	21	17837290	0.000477045	mdm-miR482b	NBS disease resistance protein
chr14:18356064-18356332	phased_gCluster_57	.	.	0.278	21	18356082	0.000144656		S9-Rnase
chr15:20479948-20481314	phased_gCluster_58	+	.	0.8338	21	20479960	0.00063292
chr15:31852920-31854062	phased_gCluster_59	-	.	0.1984	21	31852934	0.000497022
chr16:23369016-23369820	phased_gCluster_60	.	.	0.4895	21	23369033	0.000200147		NBS-LRR disease resistance protein
chr16:8501378-8501843	phased_gCluster_61	+	.	0.8832	21	8501388	8.09356e-08		microsatellite	phased_tCluster_87
chr17:19866394-19866523	phased_gCluster_62	.	.	0.713	21	19866397	0.000168352
chr17:23082487-23083486	phased_gCluster_63	+	.	0.8401	21	23082496	0.000568443
chr17:23898879-23899026	phased_gCluster_64	+	.	0.9695	21	23898879	6.38234e-07	mdm-miR482b	NBS-LRR disease resistance protein
chr17:24819999-24820208	phased_gCluster_65	-	.	0.0946	21	24820001	0.000153791
chr17:26070267-26070353	phased_gCluster_66	.	.	0.3565	21	26070269	0.000872349		ARF
chr17:314815-316239	phased_gCluster_67	.	.	0.4534	21	314832	1.35382e-06	mdm-miR393a-c, miRX14-5p	AFB	phased_tCluster_27
a Indicate whether a hairpin (HP) or miRNA hairpin (MIR) structure was predicted for the region
b The fraction of sRNA reads which mapped onto the Watson-strand
c The position which the siRNA are in phase with
d AFB, auxin signalling F-box; ARF = auxin response factor; MYB, myeloblastosis; NBS-LRR, nucleotide-binding site–leucine-rich repeat; REL1, reduced leaflet gene 1; TIR, transport inhibitor response 1

## Sheet: Table S3B
Table S3B. Phased transcript regions. The coordinates of predicted regions transcripts on apple transcripts with their phase-initiation miRNA and alignment results.
Locus	Name	Strand	HPa	Frac_Watsonb	DicerCall	PhaseOffsetc	Phase_pval	miRNA	BLASTd	Overlapping_phased_genomic_Cluster	Previously reported
MDP0000119559:778-1007	phased_tCluster_01	.	.	0.5492	21	778	4.88548e-07		NBS-LRR disease resistance protein
MDP0000124555:633-1055	phased_tCluster_02	.	.	0.7089	21	638	1.41253e-11	mdm-miR858	MYB		Yes
MDP0000125975:1077-2144	phased_tCluster_03	.	.	0.695	21	1081	0.000387188	mdm-miR393a-c	TIR	phased_gCluster_42
MDP0000126186:105-529	phased_tCluster_04	.	.	0.3403	21	112	0.000211763	mdm-miR482b	NBS-LRR disease resistance protein
MDP0000129088:702-3344	phased_tCluster_05	.	.	0.5408	21	713	0.00293572	mdm-miR172i-l, mdm-miR482b (2-hit)
MDP0000130212:940-1069	phased_tCluster_06	.	.	0.2925	21	943	4.74163e-05
MDP0000140978:692-1194	phased_tCluster_07	-	.	0.1152	21	693	0.000171505		NBS-LRR disease resistance protein
MDP0000142273:444-1574	phased_tCluster_08	.	.	0.2023	21	453	0.000401719		NBS-LRR disease resistance protein	phased_gCluster_05
MDP0000142444:1203-2859	phased_tCluster_09	.	.	0.4884	21	1208	0.000598355		NBS-LRR disease resistance protein
MDP0000160232:946-2635	phased_tCluster_10	.	.	0.5491	21	946	2.60339e-05	mdm-miR482b-c	NBS-LRR disease resistance protein	phased_gCluster_10
MDP0000160821:1080-1562	phased_tCluster_11	+	.	0.8449	21	1100	0.000467541		NBS-LRR disease resistance protein	phased_gCluster_39
MDP0000164312:432-1053	phased_tCluster_12	-	.	0.1214	21	450	0.000905398
MDP0000166759:991-1705	phased_tCluster_13	-	.	0.1278	21	993	0.00126917		NBS-LRR disease resistance protein
MDP0000166800:940-1543	phased_tCluster_14	+	.	0.8964	21	958	7.20692e-05	mdm-miR482b	NBS-LRR disease resistance protein
MDP0000167895:685-1288	phased_tCluster_15	+	.	0.8945	21	703	0.000118215	mdm-miR482b	NBS-LRR disease resistance protein
MDP0000173694:324-714	phased_tCluster_16	.	.	0.7512	21	325	0.00128872		NBS-LRR disease resistance protein
MDP0000174069:1087-1228	phased_tCluster_17	.	.	0.4434	21	1103	3.32178e-06		NBS-LRR disease resistance protein	phased_gCluster_46
MDP0000174729:194-713	phased_tCluster_18	.	.	0.5721	21	211	6.22661e-06
MDP0000174796:1280-1999	phased_tCluster_19	.	.	0.7625	21	1280	0.000147844		NBS-LRR disease resistance protein
MDP0000178216:233-520	phased_tCluster_20	.	.	0.446	21	233	0.00108772		NBS-LRR disease resistance protein
MDP0000179176:1010-1467	phased_tCluster_21	.	.	0.4866	21	1021	4.68509e-05		pentatricopeptide repeat-containing protein		Yes
MDP0000180226:441-742	phased_tCluster_22	.	.	0.6104	21	461	6.93492e-05		TAS3
MDP0000191794:913-1743	phased_tCluster_23	.	.	0.6303	21	913	2.52896e-06		NBS-LRR disease resistance protein	phased_gCluster_44
MDP0000192997:374-474	phased_tCluster_24	+	HP	0.994	21	378	0.00273027
MDP0000195090:374-474	phased_tCluster_25	+	HP	0.994	21	378	0.00273027
MDP0000195139:802-1524	phased_tCluster_26	+	.	0.8609	21	814	2.12029e-05		NBS-LRR disease resistance protein
MDP0000203334:788-2527	phased_tCluster_27	.	.	0.4557	21	805	1.94523e-08	mdm-miR393a-c	TIR	phased_gCluster_67
MDP0000205727:736-1441	phased_tCluster_28	.	.	0.6348	21	740	5.40574e-06		NBS-LRR disease resistance protein	phased_gCluster_04
MDP0000210751:1098-1760	phased_tCluster_29	.	.	0.2431	21	1107	0.00100007		NBS-LRR disease resistance protein
MDP0000210772:743-1145	phased_tCluster_30	.	.	0.6268	21	745	2.69754e-15	mdm-miR482b	NBS-LRR disease resistance protein
MDP0000213199:469-722	phased_tCluster_31	-	.	0.1382	21	482	0.00271428
MDP0000213925:913-1840	phased_tCluster_32	.	.	0.5552	21	913	4.59565e-05		NBS-LRR disease resistance protein
MDP0000218445:1098-1776	phased_tCluster_33	-	.	0.1714	21	1107	0.000401719		NBS-LRR disease resistance protein	phased_gCluster_17
MDP0000222555:961-1090	phased_tCluster_34	.	.	0.2925	21	964	4.74163e-05
MDP0000223518:849-1798	phased_tCluster_35	.	.	0.6266	21	869	3.40994e-06	mdm-miR482b	NBS-LRR disease resistance protein
MDP0000238965:1372-1739	phased_tCluster_36	.	.	0.2974	21	1390	0.00143095
MDP0000241462:1131-1792	phased_tCluster_37	.	.	0.3375	21	1140	3.03439e-07		NBS-LRR disease resistance protein
MDP0000242361:1175-2640	phased_tCluster_38	.	.	0.4611	21	1175	6.10208e-05		NBS-LRR disease resistance protein	phased_gCluster_06
MDP0000243301:204-1255	phased_tCluster_39	.	.	0.2719	21	212	0.00294482
MDP0000258186:962-1468	phased_tCluster_40	.	.	0.578	21	964	1.46837e-08	mdm-miR482b	NBS-LRR disease resistance protein
MDP0000265485:637-3037	phased_tCluster_41	.	.	0.6727	21	640	0.000491051	mdm-miR482c	fire blight resistance locus
MDP0000266556:913-1724	phased_tCluster_42	.	.	0.6291	21	913	1.58962e-09		NBS-LRR disease resistance protein
MDP0000268652:265-2075	phased_tCluster_43	.	.	0.4311	21	271	0.002719	mdm-miR393a-c
MDP0000271291:288-2027	phased_tCluster_44	.	.	0.4711	21	308	2.69307e-09		REL1	phased_gCluster_12
MDP0000273281:209-773	phased_tCluster_45	.	.	0.7867	21	227	0.00197004
MDP0000279585:1046-1591	phased_tCluster_46	.	.	0.6582	21	1049	2.42788e-13		NBS-LRR disease resistance protein
MDP0000279752:1121-1458	phased_tCluster_47	.	.	0.6824	21	1123	1.19432e-08	mdm-miR482b	NBS-LRR disease resistance protein
MDP0000284794:5557-5707	phased_tCluster_48	-	.	0.1158	21	5560	0.000733236		unknown sequence identity
MDP0000285823:3992-4478	phased_tCluster_49	+	.	0.9065	21	3994	0.000565002		unknown sequence identity
MDP0000291494:939-1247	phased_tCluster_50	.	.	0.5057	21	946	4.78255e-05		NBS-LRR disease resistance protein
MDP0000291838:384-1488	phased_tCluster_51	.	.	0.7041	21	396	0.000119445			phased_gCluster_02
MDP0000292704:920-1153	phased_tCluster_52	.	.	0.4871	21	922	0.000184841		NBS-LRR disease resistance protein
MDP0000300921:637-3037	phased_tCluster_53	.	.	0.6726	21	640	0.000491051	mdm-miR482c	fire blight resistance locus	phased_gCluster_19
MDP0000301983:1098-2363	phased_tCluster_54	.	.	0.2966	21	1107	5.34081e-08		NBS-LRR disease resistance protein	phased_gCluster_50
MDP0000302095:641-816	phased_tCluster_55	-	.	0.0204	21	651	0.00124739				Yes
MDP0000304601:1059-2561	phased_tCluster_56	.	.	0.7536	21	1077	0.000374734		NBS-LRR disease resistance protein
MDP0000306762:655-1045	phased_tCluster_57	.	.	0.7512	21	656	0.00128872		NBS-LRR disease resistance protein	phased_gCluster_03
MDP0000309287:730-2377	phased_tCluster_58	.	.	0.723	21	732	3.53244e-05		NBS-LRR disease resistance protein
MDP0000311542:475-951	phased_tCluster_59	-	.	0.1551	21	492	0.000401719
MDP0000316884:957-1529	phased_tCluster_60	+	.	0.8618	21	967	0.00063292			phased_gCluster_25
MDP0000322647:1065-1363	phased_tCluster_61	-	HP	0.0077	21	1078	0.00260285	mdm-miR156a-w, mdm-miR535b-c	SPL1
MDP0000326731:26-802	phased_tCluster_62	.	.	0.6027	21	31	0.000225769		NBS-LRR disease resistance protein
MDP0000326809:54-755	phased_tCluster_63	-	.	0.1502	21	59	5.25457e-11
MDP0000341614:500-764	phased_tCluster_64	.	.	0.3173	21	513	0.000170355		TIR
MDP0000347747:70-502	phased_tCluster_65	-	.	0.0678	21	81	4.04092e-06	mdm-miR2118a-c
MDP0000353698:204-374	phased_tCluster_66	.	.	0.4905	21	206	7.2979e-08	mdm-miR390a-f (two sites)		phased_gCluster_35
MDP0000378930:1275-3690	phased_tCluster_67	.	.	0.5552	21	1286	1.97115e-05	mdm-miR172i-l, mdm-miR482b (2-hit)
MDP0000415930:591-2602	phased_tCluster_68	.	.	0.7497	21	598	0.000106002	mdm-miR482b	NBS-LRR disease resistance protein
MDP0000457846:310-1058	phased_tCluster_69	.	.	0.6109	21	310	3.70226e-06		NBS-LRR disease resistance protein
MDP0000458200:64-1832	phased_tCluster_70	.	.	0.486	21	66	0.00139287		fire blight resistance locus
MDP0000498419:900-2310	phased_tCluster_71	.	.	0.7056	21	910	1.86855e-08	mdm-miR393a-c	TIR	phased_gCluster_16
MDP0000546264:1114-1249	phased_tCluster_72	.	.	0.6779	21	1116	0.00158278
MDP0000550224:471-2489	phased_tCluster_73	.	.	0.4486	21	476	2.94786e-08		REL1	phased_gCluster_15
MDP0000553601:3468-4808	phased_tCluster_74	.	.	0.7127	21	3486	0.000157096	miRX86-3p, miRX87-3p
MDP0000578193:622-854	phased_tCluster_75	+	.	0.8712	21	623	0.00072459		MYB	phased_gCluster_21	Yes
MDP0000579550:263-496	phased_tCluster_76	.	.	0.4864	21	265	0.000184841		NBS-LRR disease resistance protein
MDP0000590105:3-1127	phased_tCluster_77	.	.	0.5258	21	18	2.72162e-06			phased_gCluster_40
MDP0000640859:271-694	phased_tCluster_78	-	.	0.1335	21	283	0.00315031
MDP0000662922:1590-2610	phased_tCluster_79	.	.	0.3749	21	1596	0.000637459		NBS-LRR disease resistance protein	phased_gCluster_08
MDP0000681936:669-1258	phased_tCluster_80	+	.	0.9003	21	669	0.000499221		FLS
MDP0000704323:937-2809	phased_tCluster_81	.	.	0.7542	21	955	1.11763e-05		NBS-LRR disease resistance protein
MDP0000718066:669-1258	phased_tCluster_82	+	.	0.9004	21	669	0.000499221		FLS
MDP0000725802:2149-2787	phased_tCluster_83	.	.	0.6724	21	2158	0.00335877
MDP0000732188:849-1798	phased_tCluster_84	.	.	0.6623	21	869	1.43192e-05	mdm-miR482b	NBS-LRR disease resistance protein	phased_gCluster_38
MDP0000734561:1035-1735	phased_tCluster_85	.	.	0.6979	21	1055	2.3358e-08	mdm-miR482b	NBS-LRR disease resistance protein
MDP0000772634:952-3134	phased_tCluster_86	.	.	0.4589	21	952	1.03979e-07	mdm-miR482b	pentatricopeptide repeat-containing protein
MDP0000809801:479-714	phased_tCluster_87	+	.	0.8845	21	483	4.05429e-07	mdm-miR390a-f	TAS3	phased_gCluster_61
MDP0000810351:940-2442	phased_tCluster_88	.	.	0.7545	21	958	0.000374734		RGA	phased_gCluster_29
MDP0000811127:894-1924	phased_tCluster_89	.	.	0.5591	21	896	5.62118e-11	mdm-miR482b	NBS-LRR disease resistance protein	phased_gCluster_22
MDP0000892561:898-1405	phased_tCluster_90	.	.	0.7068	21	901	0.000667223		RGA
a Indicate whether a hairpin (HP) or miRNA hairpin (MIR) structure was predicted for the region
b The fraction of sRNA reads which mapped onto the Watson-strand
c The position which the siRNA are in phase with
d FLS, flavanol synthase; MYB, myeloblastosis; NBS-LRR, nucleotide-binding site–leucine-rich repeat; REL1, reduced leaflet gene 1; RGA, repressor of gibberellins; SPL1, squamosa promoter binding protein like gene 1; TAS3, trans-acting siRNA gene 3; TIR, transport inhibitor response 1

## Sheet: Table S3C
Table S3C. Phased genomic regions with an in-phase miRNA cleave site.
Locus	Name	Initiator	Initiator Sequence	Initiator Length	Degradome Validated	target strand	Phase_pval	Overlapping_phased_transcript_Cluster
chr1:33251626-33253315	phased_gCluster_10	mdm-miR482b	UCUUUCCUAUCCCUCCCAUUCC	22	X	+	1.98102e-05	phased_tCluster_10
		mdm-miR482c	UCUUUCCUAACCCUCCCAUUCC	22	X	+	1.98102e-05
chr8:14908373-14908558	phased_gCluster_26	mdm-miR482b	UCUUUCCUAUCCCUCCCAUUCC	22	X	+	7.68192e-06
chr17:314815-316239	phased_gCluster_67	mdm-miR393a-c	UCCAAAGGGAUCGCAUUGAUCU	22	X	+	1.35382e-06	phased_tCluster_27
		miRX14-5p	UCCAAAGGGAUCGCAUUGAUC	21	X	+	1.35382e-06
chr6:3738213-3739243	phased_gCluster_22	mdm-miR482b	UCUUUCCUAUCCCUCCCAUUCC	22		+	6.21859e-10	phased_tCluster_89
chr9:7979529-7979699	phased_gCluster_35	mdm-miR390a-f	AAGCUCAGGAGGGAUAGCGCC	21		+	4.89421e-07	phased_tCluster_66
chr11:38731390-38732749	phased_gCluster_42	mdm-miR393a-c	UCCAAAGGGAUCGCAUUGAUCU	22		+	1.982e-07	phased_tCluster_03
		miRX14-5p	UCCAAAGGGAUCGCAUUGAUC	21		+	1.982e-07
chr14:17837288-17838124	phased_gCluster_56	mdm-miR482b	UCUUUCCUAUCCCUCCCAUUCC	22		+	0.000477045
chr17:23898879-23899026	phased_gCluster_64	mdm-miR482b	UCUUUCCUAUCCCUCCCAUUCC	22		+	6.38234e-07

## Sheet: Table S3D
Table S3D. Phased transcripts regions with an in-phase miRNA cleave site.
Locus	Name	Initiator	Initiator Sequence	Initiator Length	Degradome Validated	target strand	Phase_pval	Overlapping_phased_genomic_Cluster
MDP0000160232:946-2635	phased_tCluster_10	mdm-miR482b	UCUUUCCUAUCCCUCCCAUUCC	22	X	+	2.60339e-05	phased_gCluster_10
		mdm-miR482c	UCUUUCCUAACCCUCCCAUUCC	22	X	+	2.60339e-05
MDP0000166800:940-1543	phased_tCluster_14	mdm-miR482b	UCUUUCCUAUCCCUCCCAUUCC	22	X	+	7.20692e-05
MDP0000167895:685-1288	phased_tCluster_15	mdm-miR482b	UCUUUCCUAUCCCUCCCAUUCC	22	X	+	0.000118215
MDP0000203334:788-2527	phased_tCluster_27	mdm-miR393a-c	UCCAAAGGGAUCGCAUUGAUCU	22	X	+	1.94523e-08	phased_gCluster_67
MDP0000268652:265-2075	phased_tCluster_43	mdm-miR393a-c	UCCAAAGGGAUCGCAUUGAUCU	22	X	+	0.002719
MDP0000347747:70-502	phased_tCluster_65	mdm-miR2118a-c	CUACCGAUGCCACUAAGUCCCA	22	X	+	4.04092e-06
MDP0000415930:591-2602	phased_tCluster_68	mdm-miR482b	UCUUUCCUAUCCCUCCCAUUCC	22	X	+	0.000106002
MDP0000125975:1077-2144	phased_tCluster_03	mdm-miR393a-c	UCCAAAGGGAUCGCAUUGAUCU	22		+	0.000387188	phased_gCluster_42
MDP0000126186:105-529	phased_tCluster_04	mdm-miR482b	UCUUUCCUAUCCCUCCCAUUCC	22		+	0.000211763
MDP0000210772:743-1145	phased_tCluster_30	mdm-miR482b	UCUUUCCUAUCCCUCCCAUUCC	22		+	2.69754e-15
MDP0000258186:962-1468	phased_tCluster_40	mdm-miR482b	UCUUUCCUAUCCCUCCCAUUCC	22		+	1.46837e-08
MDP0000265485:637-3037	phased_tCluster_41	mdm-miR482c	UCUUUCCUAACCCUCCCAUUCC	22		+	0.000491051
MDP0000279752:1121-1458	phased_tCluster_47	mdm-miR482b	UCUUUCCUAUCCCUCCCAUUCC	22		+	1.19432e-08
MDP0000300921:637-3037	phased_tCluster_53	mdm-miR482c	UCUUUCCUAACCCUCCCAUUCC	22		+	0.000491051	phased_gCluster_19
MDP0000353698:204-374	phased_tCluster_66	mdm-miR390a-f	AAGCUCAGGAGGGAUAGCGCC	21		+	7.2979e-08	phased_gCluster_35
MDP0000498419:900-2310	phased_tCluster_71	mdm-miR393a-c	UCCAAAGGGAUCGCAUUGAUCU	22		+	1.86855e-08	phased_gCluster_16
MDP0000772634:952-3134	phased_tCluster_86	mdm-miR482b	UCUUUCCUAUCCCUCCCAUUCC	22		+	1.03979e-07
