# Supplementary material for: Extending the sRNAome of Apple by Next-Generation Sequencing
Source: PLoS One. 2014 Apr 21;9(4):e95782. doi: 10.1371/journal.pone.0095782 (PMC3994110; doi:10.1371/journal.pone.0095782)
Supplement: Table S4 — rasiRNAs results. The number of sRNA reads associated with both strands of apple repeat sequences in Repbase. (XLSX) [file pone.0095782.s004.xlsx]

## Sheet: Table S4
Table S4. rasiRNAs results. The number of sRNA reads associated with both strands of apple repeat sequences in Repbase.
Name	Total read count	Read count on forward strand	Read count on reverse strand
RTE-1_Mad_RTE	550108	270119	279989
RTE-1B_Mad_RTE	427730	228874	198856
DNA9-10_Mad_DNA	415460	328099	87361
Copia-24_Mad-I_Copia	343006	87783	255223
DNA9-19_Mad_DNA	330317	165022	165295
Sat-1_Mad_Satellite	180856	167459	13397
Gypsy-52_Mad-I_Gypsy	157274	74353	82921
LTR-2_MX-LTR_LTR	153297	54915	98382
DNA9-12_Mad_DNA	107815	52634	55181
Gypsy-33_Mad-LTR_Gypsy	102794	52845	49949
HARB-1_Mad_Harbinger	90634	54993	35641
Gypsy-32_Mad-LTR_Gypsy	89491	46839	42652
DNA-9-3N_Mad_MuDR	88116	44856	43260
Copia-61_Mad-I_Copia	87524	41844	45680
HAT-N10_Mad_hAT	87137	53151	33986
Copia-90_Mad-I_Copia	83554	49568	33986
Helitron-1_Mad_Helitron	77771	35934	41837
DNA9-2_Mad_DNA	77400	35174	42226
HARB-5_Mad_Harbinger	76758	5048	71710
DEM1_LTR_LTR	71450	35708	35742
HARB-2B_Mad_Harbinger	68826	53147	15679
Gypsy-44_Mad-I_Gypsy	66606	33782	32824
Gypsy-32_Mad-I_Gypsy	64055	32973	31082
HARB-1N1_Mad_Harbinger	61071	40250	20821
Gypsy-29_Mad-I_Gypsy	55504	32095	23409
DNA-3_Mad_DNA	49358	7386	41972
MuDr-5N1_Mad_MuDR	49291	30391	18900
Gypsy-31_Mad-LTR_Gypsy	48608	28736	19872
HAT-4_Mad_hAT	47991	18644	29347
Gypsy-36_Mad-I_Gypsy	47389	24541	22848
DNA3-9_Mad_Harbinger	46872	32786	14086
Gypsy-1_Mad-I_Gypsy	46059	19247	26812
Gypsy-33_Mad-I_Gypsy	46050	28958	17092
DNA3-4_Mad_Harbinger	44829	30679	14150
HAT-4N3_Mad_hAT	44632	26160	18472
Gypsy-30_Mad-LTR_Gypsy	43414	34150	9264
Gypsy-52_Mad-LTR_Gypsy	40317	27205	13112
HARB-4N1_Mad_Harbinger	39257	12139	27118
Gypsy-9_Mad-I_Gypsy	39166	18475	20691
Gypsy-35_Mad-LTR_Gypsy	38807	27044	11763
DNA9-3C_Mad_Transposable	38400	17092	21308
DNA9-16_Mad_DNA	37542	17408	20134
LTR-1_Mad_Gypsy	36808	16474	20334
Copia-97_Mad-LTR_Copia	36550	21597	14953
HAT-N11_Mad_DNA	35943	22997	12946
HARB-2_Mad_Harbinger	34679	15909	18770
LTR-13_Mad_LTR	33640	15488	18152
Copia-7_Mad-I_Copia	33471	10377	23094
Gypsy-46_Mad-I_Gypsy	32880	18025	14855
DNA9-8_Mad_DNA	32312	20467	11845
HAT-4N2_Mad_hAT	31755	13737	18018
Gypsy-43_Mad-LTR_Gypsy	31700	19658	12042
CAULIV-2_Mad_Caulimoviridae	31592	16218	15374
Gypsy-48_Mad-LTR_Gypsy	30656	20773	9883
Copia-57_Mad-LTR_Copia	30373	20306	10067
DNA9-3_Mad_DNA	30232	23490	6742
HARB-4_Mad_Harbinger	30094	11573	18521
Gypsy-49_Mad-LTR_Gypsy	30043	15199	14844
Gypsy-16_Mad-I_Gypsy	28833	10404	18429
DNA9-20_Mad_MuDR	28414	13941	14473
HAT-N6_Mad_hAT	28353	4759	23594
Copia-99_Mad-I_Copia	28322	17391	10931
Copia-99_Mad-LTR_Copia	28016	13159	14857
DNA9-11_Mad_DNA	26974	10631	16343
LTR-3_Mad_Gypsy	26694	6945	19749
Gypsy-29_Mad-LTR_Gypsy	26412	19051	7361
TE-2_Mad_Transposable	25820	21706	4114
DNA3-1_Mad_DNA	25327	10958	14369
HAT-4N1_Mad_hAT	25232	8286	16946
Gypsy-38_Mad-LTR_Gypsy	24696	18825	5871
Gypsy-42_Mad-LTR_Gypsy	24444	14476	9968
Gypsy-18_Mad-I_Gypsy	24183	10324	13859
Gypsy-36_Mad-LTR_Gypsy	23909	10888	13021
LTR-16_Mad_Gypsy	23659	3885	19774
HAT-10_Mad_hAT	23566	11849	11717
HAT-N14_Mad_hAT	23550	5678	17872
LTR-5_Mad_LTR	23223	6284	16939
HARB-3_Mad_Harbinger	22383	7773	14610
LTR-15_Mad_LTR	22286	3577	18709
CAULIV-1_Mad_Caulimoviridae	22113	12998	9115
HARB-1N2_Mad_Harbinger	22095	8636	13459
DNA9-1_Mad_DNA	22094	4229	17865
LTR-2_Mad-LTR_LTR	21512	9987	11525
DNA8-3_Mad_DNA	21380	10600	10780
Gypsy-28_Mad-I_Gypsy	21020	7367	13653
Gypsy-34_Mad-LTR_Gypsy	20213	14732	5481
LTR-6_Mad_Gypsy	20198	10403	9795
Gypsy-50_Mad-I_Gypsy	19453	10961	8492
LTR-17_Mad_LTR	18752	11098	7654
Copia-97_Mad-I_Copia	18468	8541	9927
DNA3-2_Mad_DNA	18185	7225	10960
Gypsy-45_Mad-LTR_Gypsy	17624	8830	8794
HAT-N13_Mad_hAT	17390	5547	11843
MuDR-N3_Mad_MuDR	16732	8779	7953
LTR-2_Mad_Gypsy	16495	6971	9524
HAT-9_Mad_hAT	16469	13817	2652
DNA3-8_Mad_DNA	16101	8765	7336
Gypsy-41_Mad-LTR_Gypsy	16055	8139	7916
MuDR-N2_Mad_MuDR	16038	7649	8389
Copia-59_Mad-I_Copia	15845	8456	7389
Copia-100_Mad-LTR_Copia	15756	10070	5686
DNA3-12_Mad_DNA	15729	7993	7736
Copia-61_Mad-LTR_Copia	15715	11939	3776
DNA3-6_Mad_DNA	15579	8260	7319
DNA9-21_Mad_DNA	15556	8612	6944
EnSpm-2_Mad_EnSpm	15540	6152	9388
Gypsy-48_Mad-I_Gypsy	15531	8055	7476
DNA3-10_Mad_DNA	15096	5340	9756
DNA3-7_Mad_DNA	14891	7801	7090
Gypsy-44_Mad-LTR_Gypsy	13904	8084	5820
HAT-N9_Mad_DNA	13768	9859	3909
Copia-100_Mad-I_Copia	13733	6940	6793
Gypsy-7_Mad-I_Gypsy	13693	8057	5636
Helitron-N1_Mad_Helitron	12796	6075	6721
LTR-8_Mad_Gypsy	12643	5766	6877
Copia-96_Mad-I_Copia	12642	5960	6682
Copia-60_Mad-I_Copia	12409	6028	6381
LTR-19_Mad_Copia	11344	7957	3387
DNA9-7_Mad_DNA	11307	5357	5950
Gypsy-50_Mad-LTR_Gypsy	11213	7942	3271
Copia-16_Mad-LTR_Copia	11152	7047	4105
DNA3-5_Mad_Harbinger	10967	7936	3031
HAT-N8_Mad_hAT	10955	7905	3050
Gypsy-27_Mad-I_Gypsy	10672	5033	5639
LTR-7_Mad-LTR_LTR	10061	3338	6723
CAULIV-1B_Mad_Caulimoviridae	9931	4291	5640
Gypsy-1_Mad-LTR_Gypsy	9901	5940	3961
HARB-N4_Mad_Harbinger	9704	3552	6152
Gypsy-45_Mad-I_Gypsy	9511	4162	5349
LTR-18_Mad_Gypsy	9322	3417	5905
HAT-3N1_Mad_hAT	9251	3151	6100
hAT-N5_Mad_hAT	9214	3101	6113
LTR-4_Mad_LTR	8908	3810	5098
LTR-9_Mad_LTR	8874	3817	5057
MuDR-7_Mad_MuDR	8837	6590	2247
HAT-18_Mad_hAT	8774	2676	6098
Gypsy-3_Mad-LTR_Gypsy	8749	3719	5030
Gypsy-7_Mad-LTR_Gypsy	8745	3714	5031
Copia-83_Mad-I_Copia	8601	2849	5752
Copia-53_Mad-I_Copia	8568	5196	3372
DNA9-3B_Mad_DNA	8556	4529	4027
LTR-12_Mad_LTR	8534	4754	3780
LTR-10_Mad_LTR	8371	2454	5917
Copia-16_Mad-I_Copia	8362	4104	4258
HARB-N3_Mad_Harbinger	8282	3279	5003
Gypsy-26_Mad-LTR_Gypsy	8083	3839	4244
Gypsy-40_Mad-LTR_Gypsy	8052	4175	3877
DNA9-3D_Mad_DNA	7985	4223	3762
Gypsy-13_Mad-I_Gypsy	7846	3477	4369
Gypsy-34_Mad-I_Gypsy	7599	3347	4252
HARB-N2_Mad_Harbinger	7592	2476	5116
Gypsy-8_Mad-I_Gypsy	7569	617	6952
DNA8-7_Mad_DNA	7553	3019	4534
hAT-N4_Mad_hAT	7452	3811	3641
Gypsy-51_Mad-LTR_Gypsy	7406	4012	3394
HAT-5_Mad_hAT	7299	3405	3894
Copia-49_Mad-LTR_Copia	7078	2565	4513
HARB-N5_Mad_Harbinger	7054	2887	4167
Gypsy-46_Mad-LTR_Gypsy	6995	4760	2235
HAT-7N2_Mad_hAT	6864	5348	1516
Gypsy-39_Mad-LTR_Gypsy	6781	1914	4867
Copia-59_Mad-LTR_Copia	6656	2550	4106
DNA-9-1BN_Mad_DNA	6460	1922	4538
Copia-57_Mad-I_Copia	6456	2790	3666
Gypsy-41_Mad-I_Gypsy	6429	3479	2950
L1-3_Mad_L1	6423	2227	4196
HAT-2_Mad_hAT	6363	3378	2985
L1-2_Mad_L1	6331	2926	3405
DNA-9-1N_Mad_DNA	6193	1670	4523
Gypsy-47_Mad-I_Gypsy	6060	1035	5025
HAT-N1_Mad_hAT	5922	2670	3252
Gypsy-12_Mad-LTR_Gypsy	5795	3812	1983
Gypsy-2_Mad-LTR_Gypsy	5760	2440	3320
HAT-1N_Mad_hAT	5568	3053	2515
Copia-77_Mad-I_Copia	5433	3340	2093
Gypsy-38_Mad-I_Gypsy	5413	944	4469
HAT-3A_Mad_hAT	5296	1976	3320
Copia-58_Mad-LTR_Copia	5223	1482	3741
LTR-2_MX-I_LTR	5174	2387	2787
Gypsy-10_Mad-I_Gypsy	5115	4195	920
HAT-1_Mad_hAT	5004	2645	2359
DEM1_I_LTR	4996	2482	2514
Copia-90_Mad-LTR_Copia	4838	3479	1359
HAT-3_Mad_hAT	4819	1763	3056
Gypsy-49_Mad-I_Gypsy	4796	1815	2981
DNA9-9_Mad_DNA	4643	1956	2687
DNA8-1_Mad_DNA	4641	3078	1563
Copia-1_Mad-I_Copia	4597	2574	2023
Copia-58_Mad-I_Copia	4593	2797	1796
L1-4_Mad_L1	4582	1785	2797
HAT-12_Mad_hAT	4362	1865	2497
HAT-N16_Mad_hAT	4185	1157	3028
Copia-49_Mad-I_Copia	4149	2457	1692
HAT-14_Mad_hAT	4082	1465	2617
HAT-13_Mad_hAT	3840	1646	2194
HAT-7_Mad_hAT	3809	2813	996
Copia-98_Mad-LTR_Copia	3779	1081	2698
HARB-3N1_Mad_Harbinger	3727	1844	1883
EnSpm-5_Mad_EnSpm	3721	1657	2064
HAT-8_Mad_hAT	3689	1344	2345
Gypsy-30_Mad-I_Gypsy	3662	2076	1586
Copia-83_Mad-LTR_Copia	3615	373	3242
HAT-16_Mad_hAT	3611	2872	739
LTR-7_Mad-I_LTR	3559	1906	1653
HAT-N7_Mad_hAT	3504	2094	1410
hAT-N2_Mad_hAT	3484	1308	2176
Copia-53_Mad-LTR_Copia	3479	835	2644
Gypsy-43_Mad-I_Gypsy	3375	1478	1897
Gypsy-6_Mad-LTR_Gypsy	3286	2037	1249
Gypsy-12_Mad-I_Gypsy	3187	1634	1553
Copia-98_Mad-I_Copia	3072	1699	1373
DNA9-22_Mad_DNA	3029	1460	1569
Gypsy-31_Mad-I_Gypsy	3028	1335	1693
L1-17_Mad_L1	2991	677	2314
DNA8-8_Mad_DNA	2949	1509	1440
HARB-2N1_Mad_Harbinger	2936	2389	547
LTR-2_Mad-I_LTR	2912	2240	672
HAT-N12_Mad_hAT	2891	2174	717
Copia-78_Mad-LTR_Copia	2758	223	2535
L1-12_Mad_L1	2707	1020	1687
EnSpm-4_Mad_EnSpm	2678	1553	1125
L1-14_Mad_L1	2672	458	2214
HAT-7N1_Mad_hAT	2658	2145	513
DNA9-4_Mad_DNA	2657	1353	1304
DNA9-6_Mad_DNA	2539	1014	1525
MuDR-6_Mad_MuDR	2508	1156	1352
HAT-8N1_Mad_hAT	2490	1221	1269
Gypsy-9_Mad-LTR_Gypsy	2488	1214	1274
DNA9-13_Mad_DNA	2377	1804	573
Copia-96_Mad-LTR_Copia	2362	965	1397
Copia-64_Mad-I_Copia	2356	1413	943
Copia-88_Mad-I_Copia	2346	1111	1235
Copia-69_Mad-I_Copia	2296	865	1431
Copia-78_Mad-I_Copia	2278	920	1358
Gypsy-26_Mad-I_Gypsy	2277	1312	965
Copia-51_Mad-I_Copia	2237	823	1414
MuDR-4_Mad_MuDR	2204	1397	807
Helitron-4_Mad_Helitron	2184	735	1449
Copia-20_Mad-I_Copia	2163	1160	1003
Copia-89_Mad-I_Copia	2154	664	1490
Copia-106_Mad-I_Copia	2132	1118	1014
MuDR-4N_Mad_MuDR	2117	1233	884
Gypsy-13_Mad-LTR_Gypsy	2115	391	1724
Copia-85_Mad-I_Copia	2086	906	1180
hAT-N3_Mad_hAT	2056	1220	836
HAT-3N2_Mad_hAT	1995	1030	965
Helitron-2_Mad_Helitron	1977	1115	862
Copia-63_Mad-I_Copia	1967	764	1203
Gypsy-3_Mad-I_Gypsy	1906	719	1187
Copia-60_Mad-LTR_Copia	1889	815	1074
Copia-82_Mad-LTR_Copia	1882	352	1530
Copia-92_Mad-I_Copia	1875	875	1000
EnSpm-N1_Mad_EnSpm	1829	640	1189
Copia-40_Mad-I_Copia	1770	951	819
DNA3-11_Mad_DNA	1726	912	814
Copia-36_Mad-I_Copia	1685	698	987
Gypsy-6_Mad-I_Gypsy	1673	613	1060
Copia-76_Mad-I_Copia	1663	1026	637
hAT-19_Mad_hAT	1594	926	668
Copia-70_Mad-I_Copia	1591	639	952
Gypsy-40_Mad-I_Gypsy	1584	927	657
DNA8-6_Mad_DNA	1584	993	591
Copia-68_Mad-I_Copia	1576	676	900
Copia-94_Mad-I_Copia	1573	532	1041
Copia-82_Mad-I_Copia	1550	593	957
Copia-105_Mad-LTR_Copia	1550	775	775
Copia-73_Mad-LTR_Copia	1520	211	1309
L1-9_Mad_L1	1514	385	1129
Copia-56_Mad-I_Copia	1487	626	861
DNA9-23_Mad_DNA	1483	790	693
DNA3-3_Mad_DNA	1455	951	504
MuDR-2_Mad_MuDR	1418	655	763
DNA9-18_Mad_DNA	1417	539	878
Copia-101_Mad-LTR_Copia	1384	565	819
Copia-73_Mad-I_Copia	1363	747	616
hAT-20_Mad_hAT	1338	859	479
Copia-87_Mad-I_Copia	1324	584	740
L1-7_Mad_L1	1316	465	851
MuDR-N1_Mad_MuDR	1284	724	560
Copia-30_Mad-I_Copia	1274	560	714
Copia-62_Mad-I_Copia	1268	728	540
Copia-86_Mad-I_Copia	1266	634	632
DNA7-1_Mad_DNA	1248	621	627
Copia-13_Mad-I_Copia	1222	491	731
Copia-3_Mad-I_Copia	1211	504	707
HAT-11_Mad_hAT	1208	571	637
Copia-80_Mad-I_Copia	1202	405	797
Copia-92_Mad-LTR_Copia	1190	731	459
Copia-72_Mad-I_Copia	1175	638	537
HAT-8C_Mad_hAT	1169	689	480
Copia-105_Mad-I_Copia	1163	611	552
L1-13_Mad_L1	1159	438	721
Copia-84_Mad-I_Copia	1157	446	711
Copia-23_Mad-LTR_Copia	1152	1147	5
DNA9-14_Mad_DNA	1143	500	643
Gypsy-2_Mad-I_Gypsy	1140	490	650
Helitron-5_Mad_Helitron	1137	622	515
Gypsy-37_Mad-LTR_Gypsy	1116	335	781
HARB-N1_Mad_Harbinger	1086	762	324
Copia-19_Mad-I_Copia	1083	427	656
EnSpm-1_Mad_EnSpm	1047	553	494
HAT-2N_Mad_hAT	1045	454	591
Gypsy-42_Mad-I_Gypsy	1026	589	437
DNA8-8B_Mad_DNA	1009	552	457
Copia-95_Mad-LTR_Copia	972	450	522
Copia-21_Mad-I_Copia	968	483	485
L1-1_Mad_L1	966	417	549
Copia-71_Mad-I_Copia	956	416	540
Copia-107_Mad-I_Copia	936	516	420
HAT-8B_Mad_hAT	935	283	652
Copia-18_Mad-I_Copia	920	508	412
Copia-48_Mad-I_Copia	912	400	512
Copia-25_Mad-I_Copia	889	509	380
MuDR-8_Mad_MuDR	877	417	460
Copia-42_Mad-I_Copia	868	366	502
HAT-2N1_Mad_hAT	851	633	218
Copia-26_Mad-I_Copia	842	356	486
Copia-75_Mad-I_Copia	833	311	522
Copia-65_Mad-I_Copia	827	518	309
DNA6-1_Mad_DNA	822	149	673
Copia-81_Mad-I_Copia	814	369	445
Copia-85_Mad-LTR_Copia	799	127	672
DNA9-5_Mad_DNA	788	388	400
Copia-47_Mad-I_Copia	738	309	429
Copia-34_Mad-I_Copia	737	299	438
Copia-54_Mad-I_Copia	725	357	368
TE-1_Mad_Transposable	718	287	431
Copia-22_Mad-I_Copia	717	334	383
HAT-N15_Mad_hAT	715	432	283
MuDR-3_Mad_MuDR	714	483	231
L1-10_Mad_L1	709	295	414
Copia-65_Mad-LTR_Copia	694	380	314
Copia-46_Mad-I_Copia	689	305	384
Gypsy-21_Mad-LTR_Gypsy	672	242	430
Copia-101_Mad-I_Copia	661	362	299
DNA8-2_Mad_DNA	660	301	359
Gypsy-47_Mad-LTR_Gypsy	656	412	244
Copia-72_Mad-LTR_Copia	653	522	131
Gypsy-28_Mad-LTR_Gypsy	639	301	338
Gypsy-35_Mad-I_Gypsy	635	366	269
Copia-11_Mad-I_Copia	625	276	349
Helitron-3_Mad_Helitron	617	322	295
HAT-15_Mad_hAT	617	341	276
Copia-86_Mad-LTR_Copia	612	72	540
Copia-77_Mad-LTR_Copia	607	484	123
HAT-17_Mad_hAT	605	315	290
Gypsy-37_Mad-I_Gypsy	602	253	349
DNA9-15_Mad_DNA	598	488	110
MuDR-10_Mad_MuDR	596	335	261
Copia-2_Mad-I_Copia	595	245	350
Copia-66_Mad-I_Copia	592	209	383
MuDR-9_Mad_MuDR	581	242	339
Copia-102_Mad-I_Copia	574	301	273
Copia-74_Mad-I_Copia	573	156	417
Copia-4_Mad-I_Copia	568	231	337
Copia-28_Mad-I_Copia	567	259	308
Copia-29_Mad-I_Copia	565	202	363
Gypsy-39_Mad-I_Gypsy	561	245	316
MuDR-5_Mad_MuDR	536	270	266
Copia-91_Mad-I_Copia	528	331	197
Gypsy-21_Mad-I_Gypsy	513	193	320
HAT-6_Mad_hAT	511	222	289
Gypsy-16_Mad-LTR_Gypsy	497	293	204
Copia-12_Mad-I_Copia	496	270	226
L1-8_Mad_L1	494	224	270
Copia-8_Mad-I_Copia	490	236	254
Copia-95_Mad-I_Copia	487	171	316
Copia-17_Mad-I_Copia	476	230	246
Copia-39_Mad-I_Copia	442	201	241
Copia-50_Mad-I_Copia	419	199	220
Copia-64_Mad-LTR_Copia	407	193	214
DNA-9-2N_Mad_MuDR	403	147	256
Copia-9_Mad-I_Copia	403	178	225
Copia-103_Mad-I_Copia	397	145	252
TE-4_Mad_Transposable	387	151	236
Copia-45_Mad-I_Copia	372	234	138
L1-5_Mad_L1	367	177	190
L1-11_Mad_L1	348	141	207
Copia-44_Mad-I_Copia	338	144	194
MuDR-1_Mad_MuDR	330	141	189
L1-6_Mad_L1	314	189	125
LTR-11_Mad_LTR	308	122	186
Copia-89_Mad-LTR_Copia	296	163	133
Copia-37_Mad-I_Copia	295	118	177
L1-18_Mad_L1	287	81	206
Copia-68_Mad-LTR_Copia	284	57	227
Copia-67_Mad-I_Copia	274	121	153
L1-16_Mad_L1	273	77	196
Gypsy-14_Mad-I_Gypsy	269	137	132
Copia-5_Mad-I_Copia	266	108	158
Gypsy-51_Mad-I_Gypsy	254	138	116
Gypsy-23_Mad-I_Gypsy	251	117	134
Copia-93_Mad-I_Copia	248	83	165
Gypsy-25_Mad-I_Gypsy	248	84	164
Copia-52_Mad-I_Copia	245	86	159
Copia-41_Mad-I_Copia	233	91	142
Copia-41_Mad-LTR_Copia	226	124	102
L1-15_Mad_L1	213	63	150
Copia-55_Mad-I_Copia	196	82	114
Copia-79_Mad-I_Copia	195	88	107
Copia-23_Mad-I_Copia	193	96	97
Copia-104_Mad-I_Copia	190	85	105
TE-3_Mad_Transposable	189	127	62
Copia-31_Mad-I_Copia	188	122	66
Gypsy-11_Mad-I_Gypsy	185	97	88
Gypsy-22_Mad-I_Gypsy	182	62	120
Copia-6_Mad-I_Copia	170	68	102
Copia-32_Mad-I_Copia	170	95	75
Copia-14_Mad-I_Copia	168	82	86
Copia-10_Mad-I_Copia	165	57	108
Copia-15_Mad-I_Copia	164	104	60
Gypsy-24_Mad-I_Gypsy	163	69	94
Gypsy-20_Mad-I_Gypsy	160	43	117
Copia-27_Mad-I_Copia	157	73	84
Copia-66_Mad-LTR_Copia	157	73	84
Copia-43_Mad-I_Copia	152	88	64
Gypsy-5_Mad-I_Gypsy	148	71	77
Gypsy-17_Mad-I_Gypsy	148	107	41
REP-1_Mad_Nonautonomous	144	70	74
Copia-94_Mad-LTR_Copia	138	119	19
Gypsy-27_Mad-LTR_Gypsy	135	36	99
Copia-76_Mad-LTR_Copia	135	81	54
Gypsy-4_Mad-I_Gypsy	134	76	58
Copia-35_Mad-I_Copia	128	83	45
Copia-21_Mad-LTR_Copia	121	47	74
Copia-63_Mad-LTR_Copia	116	42	74
Copia-38_Mad-I_Copia	115	64	51
DNA9-17_Mad_DNA	113	77	36
Gypsy-15_Mad-I_Gypsy	107	45	62
Copia-20_Mad-LTR_Copia	105	71	34
Copia-70_Mad-LTR_Copia	102	6	96
EnSpm-3_Mad_EnSpm	97	56	41
Copia-33_Mad-I_Copia	89	35	54
Copia-106_Mad-LTR_Copia	76	13	63
Gypsy-10_Mad-LTR_Gypsy	67	14	53
Copia-22_Mad-LTR_Copia	56	10	46
Copia-25_Mad-LTR_Copia	55	32	23
Copia-88_Mad-LTR_Copia	54	32	22
Copia-2_Mad-LTR_Copia	52	24	28
Copia-13_Mad-LTR_Copia	49	13	36
Copia-91_Mad-LTR_Copia	48	12	36
Copia-3_Mad-LTR_Copia	44	13	31
Copia-32_Mad-LTR_Copia	42	34	8
Gypsy-19_Mad-I_Gypsy	41	23	18
Copia-28_Mad-LTR_Copia	39	14	25
Copia-24_Mad-LTR_Copia	38	5	33
Copia-46_Mad-LTR_Copia	37	3	34
Copia-50_Mad-LTR_Copia	36	4	32
Copia-1_Mad-LTR_Copia	36	14	22
Copia-30_Mad-LTR_Copia	36	19	17
Copia-51_Mad-LTR_Copia	35	15	20
Copia-62_Mad-LTR_Copia	33	8	25
Copia-35_Mad-LTR_Copia	32	9	23
Copia-81_Mad-LTR_Copia	31	6	25
Copia-5_Mad-LTR_Copia	30	20	10
Copia-107_Mad-LTR_Copia	29	6	23
Gypsy-24_Mad-LTR_Gypsy	28	21	7
Gypsy-5_Mad-LTR_Gypsy	27	4	23
Copia-56_Mad-LTR_Copia	25	11	14
Copia-9_Mad-LTR_Copia	23	7	16
Copia-37_Mad-LTR_Copia	23	15	8
Copia-36_Mad-LTR_Copia	22	5	17
Copia-29_Mad-LTR_Copia	22	13	9
Copia-45_Mad-LTR_Copia	22	20	2
Copia-12_Mad-LTR_Copia	21	2	19
Copia-27_Mad-LTR_Copia	21	5	16
Copia-87_Mad-LTR_Copia	20	5	15
Copia-39_Mad-LTR_Copia	20	8	12
Copia-47_Mad-LTR_Copia	19	10	9
Gypsy-11_Mad-LTR_Gypsy	17	4	13
Copia-69_Mad-LTR_Copia	17	6	11
Copia-75_Mad-LTR_Copia	17	10	7
Copia-7_Mad-LTR_Copia	16	5	11
Copia-18_Mad-LTR_Copia	16	6	10
Copia-42_Mad-LTR_Copia	15	2	13
Copia-104_Mad-LTR_Copia	14	10	4
Copia-4_Mad-LTR_Copia	12	7	5
Copia-74_Mad-LTR_Copia	12	7	5
Copia-44_Mad-LTR_Copia	12	8	4
Copia-48_Mad-LTR_Copia	11	1	10
Copia-8_Mad-LTR_Copia	11	1	10
Copia-33_Mad-LTR_Copia	11	2	9
Copia-43_Mad-LTR_Copia	11	4	7
TRIM-V31-LTR_LTR	11	6	5
Copia-19_Mad-LTR_Copia	11	7	4
Copia-40_Mad-LTR_Copia	10	3	7
Gypsy-22_Mad-LTR_Gypsy	10	3	7
Copia-6_Mad-LTR_Copia	9	1	8
Copia-26_Mad-LTR_Copia	9	3	6
Copia-34_Mad-LTR_Copia	9	5	4
Copia-102_Mad-LTR_Copia	9	8	1
Gypsy-19_Mad-LTR_Gypsy	9	8	1
Copia-84_Mad-LTR_Copia	8	3	5
Gypsy-25_Mad-LTR_Gypsy	8	3	5
Copia-15_Mad-LTR_Copia	7	4	3
Copia-103_Mad-LTR_Copia	6	0	6
Gypsy-8_Mad-LTR_Gypsy	6	0	6
Copia-67_Mad-LTR_Copia	6	1	5
Copia-11_Mad-LTR_Copia	5	0	5
Copia-31_Mad-LTR_Copia	5	3	2
Copia-71_Mad-LTR_Copia	5	4	1
Copia-14_Mad-LTR_Copia	4	0	4
Gypsy-15_Mad-LTR_Gypsy	4	0	4
Copia-80_Mad-LTR_Copia	4	1	3
Copia-54_Mad-LTR_Copia	4	2	2
Gypsy-4_Mad-LTR_Gypsy	4	2	2
Copia-17_Mad-LTR_Copia	4	4	0
Copia-10_Mad-LTR_Copia	3	0	3
Gypsy-18_Mad-LTR_Gypsy	3	1	2
Copia-55_Mad-LTR_Copia	3	2	1
Copia-79_Mad-LTR_Copia	2	0	2
Gypsy-23_Mad-LTR_Gypsy	2	0	2
Copia-52_Mad-LTR_Copia	2	1	1
Copia-93_Mad-LTR_Copia	2	1	1
Gypsy-14_Mad-LTR_Gypsy	2	2	0
Gypsy-17_Mad-LTR_Gypsy	1	1	0
Gypsy-20_Mad-LTR_Gypsy	1	1	0
Copia-38_Mad-LTR_Copia	0	0	0
SINE-1_Mad_SINE2/tRNA	0	0	0
SINE-2_Mad_SINE2/tRNA	0	0	0
SINE-3_Mad_SINE2/tRNA	0	0	0
SINE-4_Mad_SINE2/tRNA	0	0	0
SINE-5_Mad_SINE2/tRNA	0	0	0
TRIM-V31-I_LTR	0	0	0
